# Supplementary material for: Distribution and Clonality of drug-resistant tuberculosis in South Africa
Source: BMC Microbiol. 2021 May 28;21:157. doi: 10.1186/s12866-021-02232-z (PMC8161895; doi:10.1186/s12866-021-02232-z)
Supplement: Supplementary file 1 — Additional file 1. [file 12866_2021_2232_MOESM1_ESM.xlsx]

## Sheet: 7 provinces
Lab no	Province	Spoligotyping pattern	SIT	Family	Octal code	154	424	577	580	802	960	1644	1955	2059	2163b	2165	2347	2401	2461	2531	2687	2996	3007	3171	3192	3690	4052	4156	4348	24-loci MIRU-VNTR
EC1	EASTERN CAPE	nnnnnnnnnnnnoooooooooooonnnnnnnnoooonnnnnnn	1107	T1	777700007760771	1	1	2	2	4	5	3	3	2	2	2	4	1	2	6	1	5	3	3	2	2	6	2	2	112245332224126153322622
EC2	EASTERN CAPE	oooooooooooooooooooooooooooooooooonnnnnnnnn	1	BEIJING	000000000003771	1	2	3	2	3	3	3	3	2	3	3	4	4	2	5	1	5	3	3	3	3	6	3	2	123233332334425153333632
EC3	EASTERN CAPE	nnnnnnnnnnnnnnoooooooooonnnnnnnnoooonnnonnn	N/A	LAM	777760007760731	1	3	2	2	4	4	3	3	2	2	2	4	1	2	6	1	5	3	3	2	2	5	2	2	132244332224126153322522
EC4	EASTERN CAPE	nnnnnnnnnnnnnnoooooooooonnnnnnnnoooonnnnnnn	254	T5_RUS1	777760007760771	1	3	2	2	4	4	3	3	2	2	2	4	1	2	6	1	5	3	3	2	2	6	2	2	132244332224126153322622
EC5	EASTERN CAPE	nnnnnnnnnnnnnnooooooooonnnnnnnnnoooonnnnnnn	1737	T1	77776001776077	1	3	2	2	4	4	3	3	2	8	2	4	1	2	6	1	5	3	3	2	2	6	2	2	132244332824126153322622
EC6	EASTERN CAPE	nnnnnnnnnnnnnnoooooooooonnnnnnnnoooonnnonnn	N/A	LAM	777760007760731	1	3	2	2	4	4	3	3	2	2	2	4	1	2	6	1	5	3	3	2	2	4	2	2	132244332224126153322422
EC7	EASTERN CAPE	oooooooooooooooooooooooooooooooooonnnnnnnnn	1	BEIJING	000000000003771	1	3	2	2	5	4	3	3	2	2	2	4	1	2	6	1	5	3	3	2	2	5	2	2	132254332224126153322522
EC8	EASTERN CAPE	nnnnnnnnnnnnnnnnnnnnoooonnnnnnnnoooonnnonnn	60	LAM4	777777607760731	1	3	4	2	4	3	3	3	2	2	2	4	1	2	6	1	5	3	3	3	2	4	3	2	134243332224126153332432
EC9	EASTERN CAPE	nnnnnnnnnnnnnnnnnnnnoooonnnnnnnnoooonnnnnnn	42	LAM9	777777607760771	1	3	4	2	4	4	3	3	2	2	2	4	1	2	5	1	5	3	2	3	2	8	3	2	134244332224125153232832
EC10	EASTERN CAPE	nnnnnnnnnnnnnnnnnnnnoooonnnnnnnnoooonnnonnn	60	LAM4	777777607760731	1	3	4	2	4	4	3	3	2	2	2	4	1	2	6	1	5	3	3	3	2	2	3	2	134244332224126153332232
EC11	EASTERN CAPE	nnnnnnnnnnnnnnnnnnnnoooonnnnnnnnoooonnnonnn	60	LAM4	777777607760731	1	3	4	2	4	4	3	3	2	2	2	4	1	2	6	1	5	3	3	3	2	2	3	2	134244332224126153332232
EC12	EASTERN CAPE	nnnnnnnnnnnnnnnnnnnnoooonnnnnnnnoooonnnonnn	60	LAM4	777777607760731	1	3	4	2	4	4	3	3	2	2	2	4	1	2	6	1	5	3	3	3	2	2	3	2	134244332224126153332232
EC13	EASTERN CAPE	nnnnnnnnnnnnnnnnnnnnoooonnnnnnnnoooonnnonnn	60	LAM4	777777607760731	1	3	4	2	4	4	3	3	2	2	2	4	1	2	6	1	5	3	3	3	2	8	3	2	134244332224126153332832
EC14	EASTERN CAPE	nnnnnnnnnnnnnnnnnnnnoooonnnnnnnnoooonnnonnn	60	LAM4	777777607760731	1	3	4	2	4	4	3	3	2	2	2	4	1	2	6	1	5	3	3	3	2	8	3	2	134244332224126153332832
EC15	EASTERN CAPE	nnnnonnnnnnonnnnnnnnnnnnnnnnoooononnnnnonnn	1649	EAI1_SOM	757677777413731	1	3	4	2	5	4	3	2	2	2	2	4	1	2	5	1	5	3	2	3	2	8	3	2	134254322224125153232832
EC16	EASTERN CAPE	nnnnnnnnnnnnnnnnnnnnoooonnnnonnnoooonnnonnn	95	LAM6	777777607560731	1	3	4	2	5	4	3	3	2	2	2	4	1	2	6	1	4	3	3	2	2	2	2	2	134254332224126143322222
EC17	EASTERN CAPE	oooooooooooooooooooooooooooooooooonnnnnnnnn	1	BEIJING	000000000003771	1	3	4	2	5	4	3	3	2	2	2	4	1	2	6	1	4	3	3	2	2	7	2	2	134254332224126143322722
EC18	EASTERN CAPE	nnnooooooooonnnnnonnnnnnnnnnnnnnoooonnnnnnn	92	X3	700076777760771	1	4	3	2	4	4	3	3	2	3	3	4	4	2	5	1	5	3	3	3	4	8	3	2	143244332334425153334832
EC19	EASTERN CAPE	oooooooooooooooooooooooooooooooooonnnnnnnnn	1	BEIJING	000000000003771	1	4	4	2	3	2	3	5	2	6	4	4	4	2	5	1	7	3	3	5	4	6	2	4	144232352644425173354624
EC20	EASTERN CAPE	oooooooooooooooooooooooooooooooooonnnnnnnnn	1	BEIJING	000000000003771	1	4	4	2	3	2	3	5	2	6	4	4	4	2	5	1	7	3	3	5	4	6	2	4	144232352644425173354624
EC21	EASTERN CAPE	nnnnnnnnooonnnnnnnnnoooonnnnnnnnoooonnnonnn	130	LAM3	776177607760731	1	4	4	2	3	4	3	4	2	4	2	4	2	2	6	1	5	3	1	1	1	7	2	2	144234342424226153111722
EC22	EASTERN CAPE	nnnnnnnnnnnnnnoooooooooonnnnnnnnoooonnnnnnn	254	T5_RUS1	777760007760771	1	4	4	2	3	4	3	4	2	4	2	4	2	2	6	1	5	3	1	3	1	2	2	2	144234342424226153131222
EC23	EASTERN CAPE	nnnnnnnnooonnnnnnnnnoooonnnnnnnnoonnnnnnnnn	N/A	N/A	776177607763771	1	4	4	2	3	4	3	4	2	4	2	4	2	2	6	1	5	3	1	3	1	7	2	2	144234342424226153131722
EC24	EASTERN CAPE	nnnnnnnnooonnnnnnnnnoooonnnnnnnnoooonnnonnn	130	LAM3	776177607760731	1	4	4	2	3	4	3	4	2	9	2	4	2	2	6	1	5	3	1	3	1	2	2	2	144234342924226153131222
EC25	EASTERN CAPE	nnnnnnnnnnnnnnnnnnnnnnnnnnnnnnnnoooonnnnnnn	53	T1	777777777760771	2	1	4	2	1	3	3	2	2	8	3	4	2	2	6	1	5	3	3	3	5	4	2	2	214213322834226153335422
EC26	EASTERN CAPE	nnnnnnnnnnnnnnnoonnnnnnnnnnnnnnnoooonnnnnnn	N/A	N/A	777771777760771	2	1	4	2	1	3	3	2	2	8	3	4	2	2	6	1	5	3	3	3	7	5	2	2	214213322834226153337522
EC27	EASTERN CAPE	nnnnnnnnoonnonnnnnnnnnnnnnnnnnnnoooonnnnnnn	71	S	776337777760771	2	1	4	3	4	3	3	1	2	4	4	4	2	2	5	1	5	3	2	3	3	10	2	2	2143433124442251532331022
EC28	EASTERN CAPE	nnnnnnnnnnnnnnnnnnnnnnnnnnnnoooononnnnnonnn	48	EAI1_SOM	777777777413731	2	2	2	5	3	4	2	1	2	3	2	3	2	4	6	2	2	3	3	4	7	2	1	1	222534212323246223347211
EC29	EASTERN CAPE	nnnnnnnnnnnnnnnnnnnnnnnnnnnnnnnnnonnnnnnnnn	100	MANU1	777777777773771	2	2	2	5	3	4	2	3	2	8	2	3	2	4	6	2	2	3	3	4	2	2	1	1	222534232823246223342211
EC30	EASTERN CAPE	nnnnnnnnnnnnnnnnnnnnnnnnnnnnoooononnnnnonnn	48	EAI1_SOM	777777777413731	2	2	2	5	3	4	2	4	2	3	9	3	2	4	6	2	2	3	3	4	7	1	1	1	222534242393246223347111
EC31	EASTERN CAPE	nnnnnnnnnnnnnnnnnnnnnnnnnnnnoooononnnnnonnn	48	EAI1_SOM	777777777413731	2	2	2	5	3	4	2	4	2	3	9	3	2	4	6	2	2	3	3	4	7	1	1	1	222534242393246223347111
EC32	EASTERN CAPE	nnnnnnnnnnnnnnnnnnnnnnnnnnnnoooononnnnnonnn	48	EAI1_SOM	777777777413731	2	2	2	5	3	4	2	4	2	3	9	3	2	4	6	2	2	3	3	4	7	2	1	1	222534242393246223347211
EC33	EASTERN CAPE	nnnnnnnnnnnnnnnnnnnnnnnnnnnnoooononnnnnonnn	48	EAI1_SOM	777777777413731	2	2	2	5	3	4	2	4	2	3	9	3	2	4	6	2	2	3	3	4	7	2	1	1	222534242393246223347211
EC34	EASTERN CAPE	nnnnnnnnnnnnnnnnnnnnnnnnnnnnoooononnnnnonnn	48	EAI1_SOM	777777777413731	2	2	2	5	3	4	2	11	2	3	9	3	2	4	6	2	2	3	3	4	6	2	1	1	2225342112393246223346211
EC35	EASTERN CAPE	nnnnnnnnnnnnnnnnnnnnnnnnnnnnoooononnnnnonnn	48	EAI1_SOM	777777777413731	2	2	2	5	3	4	2	11	2	3	9	3	2	4	6	2	2	3	3	4	7	1	1	1	2225342112393246223347111
EC36	EASTERN CAPE	nnnnnnnnnnnnnnnnnnnnnnnnnnnnoooononnnnnonnn	48	EAI1_SOM	777777777413731	2	2	2	5	3	4	2	11	2	3	9	3	2	4	6	2	2	3	3	4	7	2	1	1	2225342112393246223347211
EC37	EASTERN CAPE	nnnnonnnooonnnnnnnnnoooonnnnnnnnoooonnnnnnn	N/A	N/A	756177607760771	2	2	2	5	3	4	2	11	2	8	9	3	2	4	6	2	2	3	3	4	7	2	1	1	2225342112893246223347211
EC38	EASTERN CAPE	nnnnnnnnnnnnnnnnnnnnnnnnnnnnoooononnnnnonnn	48	EAI1_SOM	777777777413731	2	2	2	6	3	4	2	11	2	3	9	3	2	4	6	2	2	3	3	4	7	2	1	1	2226342112393246223347211
EC39	EASTERN CAPE	nnnnnnnnnnnnnnnnnnnnnnnnnnnnoooononnnnnonnn	48	EAI1_SOM	777777777413731	2	2	3	2	1	4	3	2	2	3	2	3	2	3	6	2	3	3	3	5	9	3	1	1	223214322323236233359311
EC40	EASTERN CAPE	nnnnnnonnnnnnnnnnnnnnnnnnnnnnnnnoooonnnnnnn	926	T1	773777777760771	2	2	3	2	2	3	4	2	2	8	2	4	2	2	5	1	5	3	3	3	3	5	0	2	223223422824225153333502
EC41	EASTERN CAPE	oooooooooooooooooooooooooooooooooonnnnnnnnn	1	BEIJING	000000000003771	2	2	3	2	3	2	3	2	2	5	3	4	4	2	5	1	5	3	3	3	4	6	2	4	223232322534425153334624
EC42	EASTERN CAPE	oooooooooooooooooooooooooooooooooonnnnnnnnn	1	BEIJING	000000000003771	2	2	3	2	3	4	3	3	2	3	3	4	3	2	5	1	5	3	3	3	3	6	3	2	223234332334325153333632
EC43	EASTERN CAPE	oooooooooooooooooooooooooooooooooonnnnnnnnn	1	BEIJING	000000000003771	2	2	3	2	3	5	3	2	2	5	2	2	4	2	5	1	5	3	3	3	3	6	3	3	223235322522425153333633
EC44	EASTERN CAPE	oooooooooooooooooooooooooooooooooonnnnnnnnn	1	BEIJING	000000000003771	2	2	3	2	3	5	3	2	2	5	3	4	4	2	5	1	5	3	3	3	3	6	3	3	223235322534425153333633
EC45	EASTERN CAPE	nnnnnnnnnnnnnnnnnnnnnnnnnoooooonoooonnnonnn	62	H1	777777774020731	2	2	3	2	3	5	3	3	2	5	2	2	3	2	3	1	5	3	3	3	3	6	3	2	223235332522323153333632
EC46	EASTERN CAPE	nnnnnnnnnnnnnnnnnnnnnnnnnoooooonoooonnnonnn	62	H1	777777774020731	2	2	3	2	3	5	3	3	2	6	2	2	1	2	3	1	5	3	3	3	3	6	3	2	223235332622123153333632
EC47	EASTERN CAPE	oooooooooooooooooooooooooooooooooonnnnnnnnn	1	BEIJING	000000000003771	2	2	3	2	3	5	3	5	2	5	3	4	4	2	5	1	7	4	3	3	4	6	2	4	223235352534425174334624
EC48	EASTERN CAPE	nnnnnnnnnnnnnnnnnnnnnnnnnoooooonoooonnnnnnn	47	H1	777777774020771	1	2	3	2	3	6	3	3	2	3	3	4	4	2	8	1	5	3	3	3	3	4	3	2	123236332334428153333432
EC49	EASTERN CAPE	nnnnnnnnnnnnnnnnnnnnnnnnnnnnnnnnoooonnnnnnn	53	T1	777777777760771	2	2	3	2	3	8	3	6	2	2	3	4	4	2	2	1	6	3	2	4	5	7	3	2	223238362234422163245732
EC50	EASTERN CAPE	nnnooooooooonnnnnonnnnnnnnnnnnnnoooonnnnnnn	92	X3	700076777760771	2	2	3	2	4	2	3	3	2	3	3	4	4	2	5	1	5	3	3	3	4	8	3	2	223242332334425153334832
EC51	EASTERN CAPE	nnnooooooooonnnnnonnnnnnnnnnnnnnoooonnnnnnn	92	X3	700076777760771	2	2	3	2	4	2	3	3	2	3	3	4	4	2	5	1	5	3	3	3	4	8	3	2	223242332334425153334832
EC52	EASTERN CAPE	nnnooooooooonnnnnonnnnnnnnnnnnnnoooonnnnnnn	92	X3	700076777760771	2	2	3	2	4	4	3	3	2	3	3	4	4	2	5	1	5	3	3	3	4	8	3	2	223244332334425153334832
EC53	EASTERN CAPE	nnnnnnnnnnnnnnnnnnnnnnnnnnnnnnonoooonnnnnnn	50	H3	777777777720771	2	2	3	2	4	5	4	3	2	2	3	4	4	2	5	1	8	3	3	3	3	7	3	2	223245432234425183333732
EC54	EASTERN CAPE	nnnnnnnnnnnnnnnnnnnnnnnnnnnnnnonoooonnnnnnn	50	H3	777777777720771	2	2	3	2	4	5	4	3	2	2	3	4	4	2	5	1	8	3	3	3	3	7	3	2	223245432234425183333732
EC55	EASTERN CAPE	oooooooooooooooooooooooooooooooooooonnonnnn	N/A	N/A	000000000000671	2	2	3	3	3	3	2	2	2	2	3	2	3	2	3	*	5	3	3	3	3	6	1	2	223333222232323*53333612
EC56	EASTERN CAPE	nnnnonnnnnnnnnnnnnnnnnnnnnnnnnonoooonnnnnnn	99	H3	777777777720771	2	2	3	3s	3	4	3	3	1	8	3	4	4	2	5	1	5	3	3	3	3	7	3	2	2233s34331834425153333732
EC57	EASTERN CAPE	nnnnnnnnnonnnnnnnnnnnnnnnnnnnnnnoonnnnnnnnn	N/A	N/A	777377777763771	2	2	4	2	1	3	3	2	2	3	4	4	2	2	5	1	2	3	3	3	2	5	2	2	224213322344225123332522
EC58	EASTERN CAPE	nnnnnnnnnnnnnnnnnnnnnnnnnnnnnnnnoonnnnnnnnn	54	MANU2	777777777763771	2	2	4	2	1	3	4	2	2	8	2	4	2	2	5	1	5	1	3	2	4	5	2	2	224213422824225151324522
EC59	EASTERN CAPE	nnonnnnnnnnnnnnnnnnnoooonnoooonnoooonnnnnnn	N/A	N/A	677777606060771	2	2	4	2	1	4	1	3	2	2	2	4	1	1	6	1	5	2	5	3	2	2	2	1	224214132224116152532221
EC60	EASTERN CAPE	nnnnnnnnnnnnnnnnnnnnnnnnnnnnnnnnoonnnnnnnnn	54	MANU2	777777777763771	2	2	4	2	2	2	3	4	2	3	3	4	4	2	5	1	5	3	3	3	4	4	2	2	224222342334425153334422
EC61	EASTERN CAPE	nnnnnnnnnnnnnnnnnnnnnnnnnnnnnnnnoooonnnnnnn	53	T1	777777777760771	2	2	4	2	2	3	1	2	2	8	3	4	2	2	5	1	5	3	3	3	1	2	2	2	224223122834225153331222
EC62	EASTERN CAPE	nnnnnnnnnnnnnnnnnonnnnnnnnnnnnnnoooonnoooon	137	X2	777776777760601	2	2	4	2	2	4	3	4	2	3	3	4	4	2	5	1	5	3	3	3	4	4	3	2	224224342334425153334432
EC63	EASTERN CAPE	oooooooooooooooooooooooooooooooooonnnnnnnnn	1	BEIJING	000000000003771	2	2	4	2	3	2	3	5	2	6	4	4	4	2	5	1	7	3	3	5	4	6	2	4	224232352644425173354624
EC64	EASTERN CAPE	oooooooooooooooooooooooooooooooooonnnnnnnnn	1	BEIJING	000000000003771	2	2	4	2	3	2	3	5	2	6	4	4	4	2	5	1	7	4	3	5	4	6	2	4	224232352644425174354624
EC65	EASTERN CAPE	nnnnnnnnnnnnnnnnnnnnnnnnnnnnnnnnnonnnnnnnnn	100	MANU1	777777777773771	2	2	4	2	3	3	1	2	2	3	2	4	2	1	5	1	5	3	1	3	1	5	2	2	224233122324215153131522
EC66	EASTERN CAPE	nnnnnnnnooonnnnnnnnnoooonnnnnnnnoooonnnnnnn	33	LAM3	776177607760771	2	2	4	2	3	4	3	3	2	4	1	4	2	2	6	1	5	3	1	3	1	8	2	2	224234332414226153131822
EC67	EASTERN CAPE	nnnnnnnnnnnnnnnnnnnnnnnnnnnnnnnnoooonnnnnnn	53	T1	777777777760771	2	2	4	2	4	3	1	2	2	2	2	4	2	3	5	1	4	3	3	3	5	5	2	2	224243122224235143335522
EC68	EASTERN CAPE	nnnnnnnnooonnnnnnnnnoooonnnnnnnnoooonnnnnnn	33	LAM3	776177607760771	2	2	4	2	4	3	1	2	2	2	2	4	2	3	5	1	5	3	3	3	5	8	2	2	224243122224235153335822
EC69	EASTERN CAPE	nnnnnnnnnnnnnnnnnnnnnnnnnnnnnnnnoooonnnnnoo	628	T1	777777777760760	2	2	4	2	4	3	1	2	2	2	3	4	2	2	4	1	5	3	3	3	1	4	2	2	224243122234224153331422
EC70	EASTERN CAPE	nnnnnnnnnnnnnnnnnnnnnnnnnnnnnnnnoooonnnnnnn	53	T1	777777777760771	2	2	4	2	4	3	1	2	2	2	3	4	2	2	5	1	5	3	3	3	1	1	2	2	224243122234225153331122
EC71	EASTERN CAPE	oooooooooooooooooooooooooooooooooonnnnnnnnn	1	BEIJING	000000000003771	2	2	4	2	4	3	1	2	2	2	2	4	2	2	5	1	5	3	3	3	1	4	2	2	224243122224225153331422
EC72	EASTERN CAPE	nnnnnnnnnnnnnnnnnnnnnnnnnnnnnnnnoooonnnnnnn	53	T1	777777777760771	2	2	4	2	4	3	1	2	2	2	3	4	2	2	5	1	5	3	3	3	1	4	2	2	224243122234225153331422
EC73	EASTERN CAPE	nnnnnnnnnnnnnnnnnnnnnnnnnnnnnnnnoooonnnnnnn	53	T1	777777777760771	2	2	4	2	4	3	1	2	2	2	3	4	2	2	5	1	5	3	3	3	1	4	2	2	224243122234225153331422
EC74	EASTERN CAPE	nnnnnnnnnnnnnnnnnnnnnnnnnnnnnnnnoooonnnnnnn	53	T1	777777777760771	2	2	4	2	4	3	1	2	2	2	3	4	2	2	5	1	5	3	3	3	1	4	2	2	224243122234225153331422
EC75	EASTERN CAPE	oooooooooooooooooooooooooooooooooonnnnnnnnn	1	BEIJING	000000000003771	2	2	4	2	4	3	1	2	2	3	2	4	2	2	5	1	5	3	3	3	1	4	2	2	224243122324225153331422
EC76	EASTERN CAPE	nnnnnnnnnnnnnnnnnnnnnnnnnnnnnnnnoooonnnnnnn	53	T1	777777777760771	2	2	4	2	4	3	1	2	2	2	3	4	2	2	5	1	5	3	3	3	1	4	2	2	224243122234225153331422
EC77	EASTERN CAPE	nnnnnnnnnonnnnnnnnnnnnnnnnnnnnnnoooonnnnnnn	1166	T1	777377777760771	2	2	4	2	4	3	1	2	2	3	3	4	2	1	5	1	5	3	3	3	5	2	2	2	224243122334215153335222
EC78	EASTERN CAPE	nnnnnnnnnonnnnnnnnnnnnnnnnnnnnnnoooonnnnnnn	1166	T1	777377777760771	2	2	4	2	4	3	1	2	2	3	3	4	2	1	5	1	5	3	3	3	5	2	2	2	224243122334215153335222
EC79	EASTERN CAPE	nnnnnnnnnonnnnnnnnnnnnnnnnnnnnnnoooonnnnnnn	1166	T1	777377777760771	2	2	4	2	4	3	1	2	2	3	3	4	2	1	5	1	5	3	3	3	5	2	2	2	224243122334215153335222
EC80	EASTERN CAPE	nnnnnnnnnonnnnnnnnnnnnnnnnnnnnnnoooonnnnnnn	1166	T1	777377777760771	2	2	4	2	4	3	1	2	2	3	3	4	2	1	5	1	5	3	3	3	5	2	2	2	224243122334215153335222
EC81	EASTERN CAPE	nnnnnnnnnnnnnnnnnnnnnnnnnnnnnnnnoooonnnnnnn	53	T1	777777777760771	2	2	4	2	4	3	1	2	2	7	3	4	2	2	5	1	5	3	3	3	1	4	2	2	224243122734225153331422
EC82	EASTERN CAPE	nnnnnnnnnnnnnnnnnnnnnnnnnnnnnnnnoooonnnnnoo	628	T1	777777777760760	2	2	4	2	4	3	1	2	2	8	3	4	2	2	5	1	5	3	3	3	1	4	2	2	224243122834225153331422
EC83	EASTERN CAPE	nnnnnnnnnnnnnnnnnnnnnnnnnnnnnnnnoooonnnnnoo	628	T1	777777777760760	2	2	4	2	4	3	1	2	2	8	3	4	2	2	5	1	5	3	3	3	1	4	2	2	224243122834225153331422
EC84	EASTERN CAPE	nnnnnnnnnnnnnnnnnnnnnnnnnnnnnnnnoooonnnnnnn	53	T1	777777777760771	2	2	4	2	4	3	1	2	2	8	3	4	2	2	5	1	5	3	3	3	6	5	2	2	224243122834225153336522
EC85	EASTERN CAPE	nnonnnnnnnnnnnnnnonnnnnnnnnnnnnnoooonnoooon	18	X2	677776777760601	2	2	4	2	6	4	3	4	2	3	3	4	4	2	5	1	5	3	3	3	3	9	3	2	224264342334425153333932
EC86	EASTERN CAPE	nnnnonnnnnnnnnnnnnnnnnnnnnnnoooononnnnnonnn	806	EAI1_SOM	757777777413731	2	2	4	4	3	4	3	4	1	11	6	3	2	4	5	2	2	3	1	5	2	5	1	1	2244343411163245223152511
EC87	EASTERN CAPE	nnnnnnnnoonnnnnnnnnnnnnnnnnnnnnnoooonnnnnnn	34	S	776377777760771	2	3	2	3	5	3	3	1	2	3	4	4	2	2	5	1	5	3	2	3	3	1	2	2	232353312344225153233122
EC88	EASTERN CAPE	nnnooooooooonnnnnonnnnnnnnnnnnnnoonnnnnnnnn	N/A	N/A	700076777763771	2	3	3	2	1	3	2	3	2	8	3	4	4	4	5	1	5	3	3	3	3	9	3	2	233213232834445153333932
EC89	EASTERN CAPE	nnnnnnnnnnnnnnnnnnnnnnnnnnnnnnonoonnnnnnnnn	1634	MANU2	777777777723771	2	3	3	2	1	3	3	3	2	7	3	4	4	2	5	1	6	3	3	3	3	7	3	2	233213332734425163333732
EC90	EASTERN CAPE	nnnnnnnnnnnnnnnnnnnoonnnnnnnnnnnoonnnnnnnnn	N/A	N/A	777777477763771	2	3	3	2	1	5	3	2	2	5	4	4	4	2	5	1	5	3	3	3	3	6	3	3	233215322544425153333633
EC91	EASTERN CAPE	nnnnnnnnnnnooooonnnooooononnnnnnoooonoonnnn	136	T1	777603405760471	2	3	3	2	3	3	2	4	2	8	11	4	4	2	5	1	4	3	3	3	3	8	3	2	2332332428114425143333832
EC92	EASTERN CAPE	nnnnnnnnnnnooooonnnooooononnnnnnoooonoonnnn	136	T1	777603405760471	2	3	3	2	3	3	2	4	2	8	11	4	4	2	5	1	4	3	3	3	3	8	4	2	2332332428114425143333842
EC93	EASTERN CAPE	nnnnnnnnnnnooooonnnooooononnnnnnoooonoonnnn	136	T1	777603405760471	2	3	3	2	3	3	2	6	2	6	11	4	4	2	5	1	4	3	3	3	3	8	3	2	2332332626114425143333832
EC94	EASTERN CAPE	nnnnnnnnnnnooooonnnooooononnnnnnoooonoonnnn	136	T1	777603405760471	2	3	3	2	3	3	2	6	2	6	11	4	4	2	5	1	4	3	3	3	3	8	3	2	2332332626114425143333832
EC95	EASTERN CAPE	nnnnnnnnnnnooooonnnooooononnnnnnoooonoonnnn	136	T1	777603405760471	2	3	3	2	3	3	3	4	8	2	11	4	4	2	5	1	4	3	3	3	3	8	3	2	2332333482114425143333832
EC96	EASTERN CAPE	nnnnnnnnnnnnnnnnnnnnnnnnnnnnnnonoooonnnnnnn	50	H3	777777777720771	2	3	3	2	3	5	3	3	1	4	3	5	4	2	5	1	5	3	3	5	3	7	3	2	233235331435425153353732
EC97	EASTERN CAPE	oooooooooooooooooooooooooooooooooonnnnnnnnn	1	BEIJING	000000000003771	2	3	3	2	4	4	3	3	2	3	3	4	4	2	5	1	5	3	3	3	3	8	3	3	233244332334425153333833
EC98	EASTERN CAPE	nnnooooooooonnnnnonnnnnnnnnnnnnnoonnnnnnnnn	N/A	N/A	700076777763771	2	3	3	2	4	4	3	3	2	3	11	4	4	2	5	1	5	3	3	3	3	8	3	3	2332443323114425153333833
EC99	EASTERN CAPE	nnnnnnnnnnnnnnnnnnnnnnnnnnnnnnnnnonnnnnnnnn	100	MANU1	777777777773771	2	3	3	3	3	3	2	2	2	3	4	2	3	2	3	1	3	3	3	*	3	1	3	2	2333332223423231333*3132
EC100	EASTERN CAPE	nnnnnnnnooonnnnnnnnnoooonnnnnnnnoonnnnnnnnn	N/A	N/A	776177607763771	2	3	4	1	1	3	2	4	2	8	2	4	2	2	6	1	5	3	1	3	1	7	2	3	234113242824226153131723
EC101	EASTERN CAPE	nnnnnnnnnonnnnnnnnnnnnnnnnnnnnnnoonnnnnnnnn	N/A	N/A	777377777763771	2	3	4	2	1	3	3	2	2	3	4	4	4	2	5	1	6	3	3	3	3	5	3	3	234213322344425163333533
EC102	EASTERN CAPE	oooooooooooooooooooooooooooooooooonnnnnnnnn	1	BEIJING	000000000003771	2	3	4	2	1	3	3	4	2	7	7	4	4	2	5	2	6	3	3	5	3	9	3	3	234213342774425263353933
EC103	EASTERN CAPE	nnnnnnnnnnnnnnoonnnnnnnnnnnnnnnnoooonnnnnnn	732	T1	777763777760771	2	3	4	2	1	3	4	2	4	2	2	4	2	2	4	1	5	1	3	3	4	6	2	2	234213424224224151334622
EC104	EASTERN CAPE	nnnnnnnnnnnnonnnnnnnnnnnnnnnnnnnoooonnnonnn	73	T2-T3	777737777760731	2	3	4	2	1	4	3	2	1	4	3	4	4	3	5	1	6	3	2	2	2	2	3	2	234214321434435163222232
EC105	EASTERN CAPE	nnnnnnnnnnnonnnnnnnnnnnnnnnnnnnooooonnnonnn	N/A	N/A	777677777740731	2	3	4	2	1	4	3	2	1	4	3	4	4	3	5	1	6	3	2	2	2	8	3	2	234214321434435163222832
EC106	EASTERN CAPE	oooooooooooooooooooooooooooooooooonnnnnnnnn	1	BEIJING	000000000003771	2	3	4	2	3	2	3	5	2	5	4	4	4	2	5	1	7	4	3	5	4	6	2	4	234232352544425174354624
EC107	EASTERN CAPE	oooooooooooooooooooooooooooooooooonnnnnnnnn	1	BEIJING	000000000003771	2	3	4	2	3	2	3	5	2	6	4	4	4	2	5	1	7	3	3	5	4	6	2	4	234232352644425173354624
EC108	EASTERN CAPE	oooooooooooooooooooooooooooooooooonnnnnnnnn	1	BEIJING	000000000003771	2	3	4	2	3	2	3	5	2	6	4	4	4	2	5	1	7	3	3	5	4	8	2	4	234232352644425173354824
EC109	EASTERN CAPE	oooooooooooooooooooooooooooooooooonnnnnnnnn	1	BEIJING	000000000003771	2	3	4	2	3	3	3	5	2	4	4	4	4	2	5	1	7	3	4	5	3	2	2	3	234233352444425173453223
EC110	EASTERN CAPE	oooooooooooooooooooooooooooooooooonnnnnnnnn	1	BEIJING	000000000003771	2	3	4	2	3	3	3	5	2	4	4	4	4	2	5	1	7	3	4	5	3	7	2	3	234233352444425173453723
EC111	EASTERN CAPE	oooooooooooooooooooooooooooooooooonnnnnnnnn	1	BEIJING	000000000003771	2	3	4	2	3	3	3	5	2	4	4	4	4	2	5	1	7	3	4	5	3	8	2	3	234233352444425173453823
EC112	EASTERN CAPE	nnnnnnnnnnnnnnnnnonnnnnnnnnnnnnnoooonnoooon	137	X2	777776777760601	2	3	4	2	3	3	3	5	2	8	4	4	4	1	5	1	7	3	4	5	3	8	2	3	234233352844415173453823
EC113	EASTERN CAPE	nnnoooonnnnnnnnnnnnnnnoooooooooooonnnnnnnnn	26	CAS1_DELHI	703777740003771	2	3	4	2	3	3	3	5	2	7	4	4	4	2	5	1	7	3	3	5	3	2	2	3	234233352744425173353223
EC114	EASTERN CAPE	oooooooooooooooooooooooooooooooooonnnnnnnnn	1	BEIJING	000000000003771	2	3	4	2	3	3	3	5	2	8	4	4	4	2	5	1	7	3	4	5	3	2	2	3	234233352844425173453223
EC115	EASTERN CAPE	oooooooooooooooooooooooooooooooooonnnnnnnnn	1	BEIJING	000000000003771	2	3	4	2	3	3	3	5	2	8	4	4	4	2	5	1	7	3	4	5	3	8	2	3	234233352844425173453823
EC116	EASTERN CAPE	nnonnnnnoonnnnnnnnnnnnnnnnnnnnnnoooonnnnnnn	789	S	676377777760771	2	3	4	2	4	3	3	1	2	8	4	4	2	2	5	1	5	3	2	3	3	6	2	2	234243312844225153233622
EC117	EASTERN CAPE	nnnnnnnnoonnnnnooooooooooonnnnnnoooonnnnnnn	1333	S	776370001760771	2	3	4	3	2	3	3	1	2	3	2	4	2	2	5	1	5	3	2	3	3	8	2	2	234323312324225153233822
EC118	EASTERN CAPE	nnnnnnnnoonnnnnooooooooooonnnnnnoooonnnnnnn	1333	S	776370001760771	2	3	4	3	2	3	3	1	2	3	3	4	2	2	5	1	5	3	2	3	3	7	2	2	234323312334225153233722
EC119	EASTERN CAPE	nnnnnnnnoonnnnnnnnnnnnnnnnnnnnnnoooonnnonnn	784	T2-S	776377777760731	2	3	4	3	4	3	3	1	2	3	3	4	2	2	5	1	5	3	2	2	3	2	2	2	234343312334225153223222
EC120	EASTERN CAPE	nnnnnnnnoonnnnnnnnnnnnnnnnnnnnnnoooonnnnnnn	34	S	776377777760771	2	3	4	3	4	3	3	1	2	3	4	4	2	2	5	1	5	3	2	3	3	6	2	2	234343312344225153233622
EC121	EASTERN CAPE	nnnnnnnnoonnnnnnnnnnnnnnnnnnnnnnoooonnnnnnn	34	S	776377777760771	2	3	4	3	4	3	3	1	2	3	4	4	2	2	5	1	5	3	2	3	3	11	2	2	2343433123442251532331122
EC122	EASTERN CAPE	nnnnnnnnoonnnnnnnnnnnnnnnnnnnnnnoooonnnnnnn	34	S	776377777760771	2	3	4	3	4	3	3	1	2	3	4	4	2	2	5	1	5	3	2	3	3	11	2	2	2343433123442251532331122
EC123	EASTERN CAPE	oooooooooooooooooooooooooooooooooonnnnnnnnn	1	BEIJING	000000000003771	2	3	4	3	4	3	3	1	2	4	4	4	2	2	5	1	3	3	2	3	3	2	2	2	234343312444225133233222
EC124	EASTERN CAPE	oooooooooooooooooooooooooooooooooonnnnnnnnn	1	BEIJING	000000000003771	2	3	4	3	4	3	3	1	2	4	4	4	2	2	5	1	5	3	2	3	1	2	2	2	234343312444225153231222
EC125	EASTERN CAPE	nnnnnnnnoonnonnnnnnnnnnnnnnnnnnnoooonnnnnnn	71	S	776337777760771	2	3	4	3	4	3	3	1	2	4	4	4	2	2	5	1	5	3	2	3	3	2	2	2	234343312444225153233222
EC126	EASTERN CAPE	nnnnnnnnoonnnnnnnnnnnnnnnnnnnnnnoooonnnnnnn	34	S	776377777760771	2	3	4	3	4	3	3	1	2	8	2	4	2	2	5	1	5	3	2	3	3	2	2	2	234343312824225153233222
EC127	EASTERN CAPE	nnnnnnnnoonnnnnnnnnnnnnnnnnnnnnnoooonnnnnnn	34	S	776377777760771	2	3	4	3	4	3	3	1	2	8	3	4	2	2	5	1	5	3	2	3	3	11	2	2	2343433128342251532331122
EC128	EASTERN CAPE	nnnnnnnnoonnnnnnnnnnnnnnnnnnnnnnoooonnnnnnn	34	S	776377777760771	2	3	4	3	4	3	3	1	2	8	4	4	2	2	5	1	5	3	2	3	3	2	2	2	234343312844225153233222
EC129	EASTERN CAPE	nnnooooooooonnnnnonnnnnnnnnnnnnnoooonnnnnnn	92	X3	700076777760771	2	3	4	3	4	3	3	1	2	4	4	4	2	2	5	1	5	3	2	3	3	2	2	2	234343312444225153233222
EC130	EASTERN CAPE	nnnnnnnnoonnnnnnnnnnnnnnnnnnnnnnoooonnnnnnn	34	S	776377777760771	2	3	4	3	4	3	3	1	2	8	4	4	2	2	5	1	5	3	2	3	3	10	2	2	2343433128442251532331022
EC131	EASTERN CAPE	nnnnnnnnoonnonnnnnnnnnnnnnnnnnnnoooonnnnnnn	71	S	776337777760771	2	3	4	3	5	3	3	1	2	8	4	4	2	2	5	1	5	3	2	3	3	2	2	2	234353312844225153233222
EC132	EASTERN CAPE	oooooooooooooooooooooooooooooooooonnnnnnnnn	1	BEIJING	000000000003771	2	3	5	2	1	2	3	4	2	6	4	4	4	2	5	1	6	3	3	5	3	9	3	3	235212342644425163353933
EC133	EASTERN CAPE	oooooooooooooooooooooooooooooooooonnnnnnnnn	1	BEIJING	000000000003771	2	3	5	2	1	2	3	4	2	6	4	4	4	2	5	1	6	3	3	5	3	9	3	3	235212342644425163353933
EC134	EASTERN CAPE	oooooooooooooooooooooooooooooooooonnnnnnnnn	1	BEIJING	000000000003771	2	3	5	2	1	2	3	4	2	6	4	4	4	2	5	1	6	3	3	5	3	9	3	3	235212342644425163353933
EC135	EASTERN CAPE	oooooooooooooooooooooooooooooooooonnnnnnnnn	1	BEIJING	000000000003771	2	3	5	2	1	2	3	4	2	8	4	4	4	2	5	1	6	3	3	5	3	9	3	3	235212342844425163353933
EC136	EASTERN CAPE	oooooooooooooooooooooooooooooooooonnnnnnnnn	1	BEIJING	000000000003771	2	3	5	2	1	3	2	4	2	8	4	4	4	2	5	1	6	3	3	5	3	9	3	3	235213242844425163353933
EC137	EASTERN CAPE	oooooooooooooooooooooooooooooooooonnnnnnnnn	1	BEIJING	000000000003771	2	3	5	2	1	3	3	2	2	5	2	4	4	2	5	1	5	3	3	3	3	9	3	3	235213322524425153333933
EC138	EASTERN CAPE	oooooooooooooooooooooooooooooooooonnnnnnnnn	1	BEIJING	000000000003771	2	3	5	2	1	3	3	2	2	8	4	4	4	2	5	1	6	3	3	5	2	9	3	3	235213322844425163352933
EC139	EASTERN CAPE	oooooooooooooooooooooooooooooooooonnnnnnnnn	1	BEIJING	000000000003771	2	3	5	2	1	3	3	3	2	8	4	4	4	2	5	1	1	3	3	3	3	9	3	3	235213332844425113333933
EC140	EASTERN CAPE	oooooooooooooooooooooooooooooooooonnnnnnnnn	1	BEIJING	000000000003771	2	3	5	2	1	3	3	4	1	6	4	4	4	2	5	1	6	3	3	5	3	9	10	3	2352133416444251633539103
EC141	EASTERN CAPE	oooooooooooooooooooooooooooooooooonnnnnnnnn	1	BEIJING	000000000003771	2	3	5	2	1	3	3	4	2	3	4	4	8	2	5	1	2	3	3	5	3	9	3	3	235213342344825123353933
EC142	EASTERN CAPE	oooooooooooooooooooooooooooooooooonnnnnnnnn	1	BEIJING	000000000003771	2	3	5	2	1	3	3	4	2	4	4	4	6	2	5	1	6	3	3	5	3	1	3	3	235213342444625163353133
EC143	EASTERN CAPE	oooooooooooooooooooooooooooooooooonnnnnnnnn	1	BEIJING	000000000003771	2	3	5	2	1	3	3	4	2	4	4	4	6	2	5	1	6	3	3	5	3	9	3	3	235213342444625163353933
EC144	EASTERN CAPE	oooooooooooooooooooooooooooooooooonnnnnnnnn	1	BEIJING	000000000003771	2	3	5	2	1	3	3	4	2	4	4	4	6	2	5	1	6	3	3	5	3	9	3	3	235213342444625163353933
EC145	EASTERN CAPE	oooooooooooooooooooooooooooooooooonnnnnnnnn	1	BEIJING	000000000003771	2	3	5	2	1	3	3	4	2	4	4	4	6	2	5	1	6	3	3	5	3	9	3	3	235213342444625163353933
EC146	EASTERN CAPE	oooooooooooooooooooooooooooooooooonnnnnnnnn	1	BEIJING	000000000003771	2	3	5	2	1	3	3	4	2	4	4	4	6	2	5	1	6	3	3	5	3	1(2)	3	3	2352133424446251633531(2)33
EC147	EASTERN CAPE	oooooooooooooooooooooooooooooooooonnnnnnnnn	1	BEIJING	000000000003771	2	3	5	2	1	3	3	4	2	5	4	4	4	2	5	1	6	3	3	5	3	9	3	3	235213342544425163353933
EC148	EASTERN CAPE	oooooooooooooooooooooooooooooooooonnnnnnnnn	1	BEIJING	000000000003771	2	3	5	2	1	3	3	4	2	6	2	4	4	2	5	1	6	3	3	5	3	1	3	3	235213342624425163353133
EC149	EASTERN CAPE	oooooooooooooooooooooooooooooooooonnnnnnnnn	1	BEIJING	000000000003771	2	3	5	2	1	3	3	4	2	6	4	4	4	2	5	1	2	3	3	5	3	9	2	3	235213342644425123353923
EC150	EASTERN CAPE	nnnnnnnnnnnnnnnnnnnnoooonooooonnoooonnnonnn	811	LAM4	777777604060731	2	3	5	2	1	3	3	4	2	8	4	4	4	2	5	1	2	3	3	5	3	1	3	3	235213342844425123353133
EC151	EASTERN CAPE	oooooooooooooooooooooooooooooooooonnnnnnnnn	1	BEIJING	000000000003771	2	3	5	2	1	3	3	4	2	6	4	4	4	2	5	1	2	3	3	5	3	9	3	3	235213342644425123353933
EC152	EASTERN CAPE	oooooooooooooooooooooooooooooooooonnnnnnnnn	1	BEIJING	000000000003771	2	3	5	2	1	3	3	4	2	6	4	4	4	2	5	1	2	3	3	5	3	9	3	3	235213342644425123353933
EC153	EASTERN CAPE	oooooooooooooooooooooooooooooooooonnnnnnnnn	1	BEIJING	000000000003771	2	3	5	2	1	3	3	4	2	6	4	4	4	2	5	1	2	3	3	5	3	9	3	3	235213342644425123353933
EC154	EASTERN CAPE	oooooooooooooooooooooooooooooooooonnnnnnnnn	1	BEIJING	000000000003771	2	3	5	2	1	3	3	4	2	6	4	4	4	2	5	1	2	3	3	5	3	9	3	3	235213342644425123353933
EC155	EASTERN CAPE	oooooooooooooooooooooooooooooooooonnnnnnnnn	1	BEIJING	000000000003771	2	3	5	2	1	3	3	4	2	6	4	4	4	2	5	1	6	2	3	5	3	9	2	3	235213342644425162353923
EC156	EASTERN CAPE	oooooooooooooooooooooooooooooooooonnnnnnnnn	1	BEIJING	000000000003771	2	3	5	2	1	3	3	4	2	6	4	4	4	2	5	1	6	3	3	5	2	9	3	3	235213342644425163352933
EC157	EASTERN CAPE	oooooooooooooooooooooooooooooooooonnnnnnnnn	1	BEIJING	000000000003771	2	3	5	2	1	3	3	4	2	6	4	4	4	2	5	1	6	3	3	5	2	9	3	3	235213342644425163352933
EC158	EASTERN CAPE	oooooooooooooooooooooooooooooooooonnnnnnnnn	1	BEIJING	000000000003771	2	3	5	2	1	3	3	4	2	6	4	4	4	2	5	1	6	3	3	5	2	9	3	3	235213342644425163352933
EC159	EASTERN CAPE	oooooooooooooooooooooooooooooooooonnnnnnnnn	1	BEIJING	000000000003771	2	3	5	2	1	3	3	4	2	6	4	4	4	2	5	1	6	3	3	5	3	1	3	3	235213342644425163353133
EC160	EASTERN CAPE	oooooooooooooooooooooooooooooooooonnnnnnnnn	1	BEIJING	000000000003771	2	3	5	2	1	3	3	4	2	6	4	4	4	2	5	1	6	3	3	5	3	1	3	3	235213342644425163353133
EC161	EASTERN CAPE	oooooooooooooooooooooooooooooooooonnnnnnnnn	1	BEIJING	000000000003771	2	3	5	2	1	3	3	4	2	6	4	4	4	2	5	1	6	3	3	5	3	1	3	3	235213342644425163353133
EC162	EASTERN CAPE	oooooooooooooooooooooooooooooooooonnnnnnnnn	1	BEIJING	000000000003771	2	3	5	2	1	3	3	4	2	6	4	4	4	2	5	1	6	3	3	5	3	1	3	3	235213342644425163353133
EC163	EASTERN CAPE	oooooooooooooooooooooooooooooooooonnnnnnnnn	1	BEIJING	000000000003771	2	3	5	2	1	3	3	4	2	6	4	4	4	2	5	1	6	3	3	5	3	1	3	3	235213342644425163353133
EC164	EASTERN CAPE	oooooooooooooooooooooooooooooooooonnnnnnnnn	1	BEIJING	000000000003771	2	3	5	2	1	3	3	4	2	6	4	4	4	2	5	1	6	3	3	5	3	8	1	3	235213342644425163353813
EC165	EASTERN CAPE	oooooooooooooooooooooooooooooooooonnnnnnnnn	1	BEIJING	000000000003771	2	3	5	2	1	3	3	4	2	6	4	4	4	2	5	1	6	3	3	5	3	8	3	3	235213342644425163353833
EC166	EASTERN CAPE	oooooooooooooooooooooooooooooooooonnnnnnnnn	1	BEIJING	000000000003771	2	3	5	2	1	3	3	4	2	6	4	4	4	2	5	1	6	3	3	5	3	9	3	3	235213342644425163353933
EC167	EASTERN CAPE	oooooooooooooooooooooooooooooooooonnnnnnnnn	1	BEIJING	000000000003771	2	3	5	2	1	3	3	4	2	6	4	4	4	2	5	1	6	3	3	5	3	9	3	3	235213342644425163353933
EC168	EASTERN CAPE	oooooooooooooooooooooooooooooooooonnnnnnnnn	1	BEIJING	000000000003771	2	3	5	2	1	3	3	4	2	6	4	4	4	2	5	1	6	3	3	5	3	9	3	3	235213342644425163353933
EC169	EASTERN CAPE	oooooooooooooooooooooooooooooooooonnnnnnnnn	1	BEIJING	000000000003771	2	3	5	2	1	3	3	4	2	6	4	4	4	2	5	1	6	3	3	5	3	9	3	3	235213342644425163353933
EC170	EASTERN CAPE	oooooooooooooooooooooooooooooooooonnnnnnnnn	1	BEIJING	000000000003771	2	3	5	2	1	3	3	4	2	6	4	4	4	2	5	1	6	3	3	5	3	9	3	3	235213342644425163353933
EC171	EASTERN CAPE	oooooooooooooooooooooooooooooooooonnnnnnnnn	1	BEIJING	000000000003771	2	3	5	2	1	3	3	4	2	6	4	4	4	2	5	1	6	3	3	5	3	9	3	3	235213342644425163353933
EC172	EASTERN CAPE	oooooooooooooooooooooooooooooooooonnnnnnnnn	1	BEIJING	000000000003771	2	3	5	2	1	3	3	4	2	6	4	4	4	2	5	1	6	3	3	5	3	9	3	3	235213342644425163353933
EC173	EASTERN CAPE	oooooooooooooooooooooooooooooooooonnnnnnnnn	1	BEIJING	000000000003771	2	3	5	2	1	3	3	4	2	6	4	4	4	2	5	1	6	3	3	5	3	9	3	3	235213342644425163353933
EC174	EASTERN CAPE	oooooooooooooooooooooooooooooooooonnnnnnnnn	1	BEIJING	000000000003771	2	3	5	2	1	3	3	4	2	6	4	4	4	2	5	1	6	3	3	5	3	9	3	3	235213342644425163353933
EC175	EASTERN CAPE	oooooooooooooooooooooooooooooooooonnnnnnnnn	1	BEIJING	000000000003771	2	3	5	2	1	3	3	4	2	6	4	4	4	2	5	1	6	3	3	5	3	9	3	3	235213342644425163353933
EC176	EASTERN CAPE	oooooooooooooooooooooooooooooooooonnnnnnnnn	1	BEIJING	000000000003771	2	3	5	2	1	3	3	4	2	6	4	4	4	2	5	1	6	3	3	5	3	9	3	3	235213342644425163353933
EC177	EASTERN CAPE	oooooooooooooooooooooooooooooooooonnnnnnnnn	1	BEIJING	000000000003771	2	3	5	2	1	3	3	4	2	6	4	4	4	2	5	1	6	3	3	5	3	9	3	3	235213342644425163353933
EC178	EASTERN CAPE	oooooooooooooooooooooooooooooooooonnnnnnnnn	1	BEIJING	000000000003771	2	3	5	2	1	3	3	4	2	6	4	4	4	2	5	1	6	3	3	5	3	9	3	3	235213342644425163353933
EC179	EASTERN CAPE	oooooooooooooooooooooooooooooooooonnnnnnnnn	1	BEIJING	000000000003771	2	3	5	2	1	3	3	4	2	6	4	4	4	2	5	1	6	3	3	5	3	9	3	3	235213342644425163353933
EC180	EASTERN CAPE	oooooooooooooooooooooooooooooooooonnnnnnnnn	1	BEIJING	000000000003771	2	3	5	2	1	3	3	4	2	6	4	4	4	2	5	1	6	3	3	5	3	9	3	3	235213342644425163353933
EC181	EASTERN CAPE	oooooooooooooooooooooooooooooooooonnnnnnnnn	1	BEIJING	000000000003771	2	3	5	2	1	3	3	4	2	6	4	4	4	2	5	1	6	3	3	5	3	9	3	3	235213342644425163353933
EC182	EASTERN CAPE	oooooooooooooooooooooooooooooooooonnnnnnnnn	1	BEIJING	000000000003771	2	3	5	2	1	3	3	4	2	6	4	4	4	2	5	1	6	3	3	5	3	9	3	3	235213342644425163353933
EC183	EASTERN CAPE	oooooooooooooooooooooooooooooooooonnnnnnnnn	1	BEIJING	000000000003771	2	3	5	2	1	3	3	4	2	6	4	4	4	2	5	1	6	3	3	5	3	9	3	3	235213342644425163353933
EC184	EASTERN CAPE	oooooooooooooooooooooooooooooooooonnnnnnnnn	1	BEIJING	000000000003771	2	3	5	2	1	3	3	4	2	6	4	4	4	2	5	1	6	3	3	5	3	9	3	3	235213342644425163353933
EC185	EASTERN CAPE	oooooooooooooooooooooooooooooooooonnnnnnnnn	1	BEIJING	000000000003771	2	3	5	2	1	3	3	4	2	6	4	4	4	2	5	1	6	3	3	5	3	9	3	3	235213342644425163353933
EC186	EASTERN CAPE	oooooooooooooooooooooooooooooooooonnnnnnnnn	1	BEIJING	000000000003771	2	3	5	2	1	3	3	4	2	6	4	4	4	2	5	1	6	3	3	5	3	9	3	3	235213342644425163353933
EC187	EASTERN CAPE	oooooooooooooooooooooooooooooooooonnnnnnnnn	1	BEIJING	000000000003771	2	3	5	2	1	3	3	4	2	6	4	4	4	2	5	1	6	3	3	5	3	9	3	3	235213342644425163353933
EC188	EASTERN CAPE	oooooooooooooooooooooooooooooooooonnnnnnnnn	1	BEIJING	000000000003771	2	3	5	2	1	3	3	4	2	6	4	4	4	2	5	1	6	3	3	5	3	9	3	3	235213342644425163353933
EC189	EASTERN CAPE	oooooooooooooooooooooooooooooooooonnnnnnnnn	1	BEIJING	000000000003771	2	3	5	2	1	3	3	4	2	6	4	4	4	2	5	1	6	3	3	5	3	9	3	3	235213342644425163353933
EC190	EASTERN CAPE	oooooooooooooooooooooooooooooooooonnnnnnnnn	1	BEIJING	000000000003771	2	3	5	2	1	3	3	4	2	6	4	4	4	2	5	1	6	3	3	5	3	9	3	3	235213342644425163353933
EC191	EASTERN CAPE	oooooooooooooooooooooooooooooooooonnnnnnnnn	1	BEIJING	000000000003771	2	3	5	2	1	3	3	4	2	6	4	4	4	2	5	1	6	3	3	5	3	9	3	3	235213342644425163353933
EC192	EASTERN CAPE	oooooooooooooooooooooooooooooooooonnnnnnnnn	1	BEIJING	000000000003771	2	3	5	2	1	3	3	4	2	6	4	4	4	2	5	1	6	3	3	5	3	9	3	3	235213342644425163353933
EC193	EASTERN CAPE	oooooooooooooooooooooooooooooooooonnnnnnnnn	1	BEIJING	000000000003771	2	3	5	2	1	3	3	4	2	6	4	4	4	2	5	1	6	3	3	5	3	9	3	3	235213342644425163353933
EC194	EASTERN CAPE	oooooooooooooooooooooooooooooooooonnnnnnnnn	1	BEIJING	000000000003771	2	3	5	2	1	3	3	4	2	6	4	4	4	2	5	1	6	3	3	5	3	9	3	3	235213342644425163353933
EC195	EASTERN CAPE	oooooooooooooooooooooooooooooooooonnnnnnnnn	1	BEIJING	000000000003771	2	3	5	2	1	3	3	4	2	6	4	4	4	2	5	1	6	3	3	5	3	9	3	3	235213342644425163353933
EC196	EASTERN CAPE	oooooooooooooooooooooooooooooooooonnnnnnnnn	1	BEIJING	000000000003771	2	3	5	2	1	3	3	4	2	6	4	4	4	2	5	1	6	3	3	5	3	9	3	3	235213342644425163353933
EC197	EASTERN CAPE	oooooooooooooooooooooooooooooooooonnnnnnnnn	1	BEIJING	000000000003771	2	3	5	2	1	3	3	4	2	6	4	4	4	2	5	1	6	3	3	5	3	9	3	3	235213342644425163353933
EC198	EASTERN CAPE	oooooooooooooooooooooooooooooooooonnnnnnnnn	1	BEIJING	000000000003771	2	3	5	2	1	3	3	4	2	6	4	4	4	2	5	1	6	3	3	5	3	9	3	3	235213342644425163353933
EC199	EASTERN CAPE	oooooooooooooooooooooooooooooooooonnnnnnnnn	1	BEIJING	000000000003771	2	3	5	2	1	3	3	4	2	6	4	4	4	2	5	1	6	3	3	5	3	9	3	3	235213342644425163353933
EC200	EASTERN CAPE	oooooooooooooooooooooooooooooooooonnnnnnnnn	1	BEIJING	000000000003771	2	3	5	2	1	3	3	4	2	6	4	4	4	2	5	1	6	3	3	5	3	9	3	3	235213342644425163353933
EC201	EASTERN CAPE	oooooooooooooooooooooooooooooooooonnnnnnnnn	1	BEIJING	000000000003771	2	3	5	2	1	3	3	4	2	6	4	4	4	2	5	1	6	3	3	5	3	9	3	3	235213342644425163353933
EC202	EASTERN CAPE	oooooooooooooooooooooooooooooooooonnnnnnnnn	1	BEIJING	000000000003771	2	3	5	2	1	3	3	4	2	6	4	4	4	2	5	1	6	3	3	5	3	9	3	3	235213342644425163353933
EC203	EASTERN CAPE	oooooooooooooooooooooooooooooooooonnnnnnnnn	1	BEIJING	000000000003771	2	3	5	2	1	3	3	4	2	6	4	4	4	2	5	1	6	3	3	5	3	9	3	3	235213342644425163353933
EC204	EASTERN CAPE	oooooooooooooooooooooooooooooooooonnnnnnnnn	1	BEIJING	000000000003771	2	3	5	2	1	3	3	4	2	6	4	4	4	2	5	1	6	3	3	5	3	9	3	3	235213342644425163353933
EC205	EASTERN CAPE	oooooooooooooooooooooooooooooooooonnnnnnnnn	1	BEIJING	000000000003771	2	3	5	2	1	3	3	4	2	6	4	4	4	2	5	1	6	3	3	5	3	9	3	3	235213342644425163353933
EC206	EASTERN CAPE	oooooooooooooooooooooooooooooooooonnnnnnnnn	1	BEIJING	000000000003771	2	3	5	2	1	3	3	4	2	6	4	4	4	2	5	1	6	3	3	5	3	9	3	3	235213342644425163353933
EC207	EASTERN CAPE	oooooooooooooooooooooooooooooooooonnnnnnnnn	1	BEIJING	000000000003771	2	3	5	2	1	3	3	4	2	6	4	4	4	2	5	1	6	3	3	5	3	9	3	3	235213342644425163353933
EC208	EASTERN CAPE	oooooooooooooooooooooooooooooooooonnnnnnnnn	1	BEIJING	000000000003771	2	3	5	2	1	3	3	4	2	6	4	4	4	2	5	1	6	3	3	5	3	9	3	3	235213342644425163353933
EC209	EASTERN CAPE	oooooooooooooooooooooooooooooooooonnnnnnnnn	1	BEIJING	000000000003771	2	3	5	2	1	3	3	4	2	6	4	4	4	2	5	1	6	3	3	5	3	9	4	3	235213342644425163353943
EC210	EASTERN CAPE	oooooooooooooooooooooooooooooooooonnnnnnnnn	1	BEIJING	000000000003771	2	3	5	2	1	3	3	4	2	6	4	4	4	2	5	2	6	3	3	5	3	9	3	3	235213342644425263353933
EC211	EASTERN CAPE	oooooooooooooooooooooooooooooooooonnnnnnnnn	1	BEIJING	000000000003771	2	3	5	2	1	3	3	4	2	6	4	4	4	2	5	2	6	3	3	5	3	9	3	3	235213342644425263353933
EC212	EASTERN CAPE	oooooooooooooooooooooooooooooooooonnnnnnnnn	1	BEIJING	000000000003771	2	3	5	2	1	3	3	4	2	6	4	4	4	3	5	2	6	3	3	5	3	9	4	3	235213342644435263353943
EC213	EASTERN CAPE	nnnnnnnnnnnnnnnnnnnnnnnnnnnnoooononnnnnonnn	48	EAI1_SOM	777777777413731	2	3	5	2	1	3	3	4	2	6	3	4	4	2	5	1	6	3	3	5	3	9	3	2	235213342634425163353932
EC214	EASTERN CAPE	oooooooooooooooooooooooooooooooooonnnnnnnnn	1	BEIJING	000000000003771	2	3	5	2	1	3	3	4	2	7	3	4	4	2	5	1	6	3	3	5	3	9	3	3	235213342734425163353933
EC215	EASTERN CAPE	oooooooooooooooooooooooooooooooooonnnnnnnnn	1	BEIJING	000000000003771	2	3	5	2	1	3	3	4	2	7	4	4	4	2	5	1	2	3	3	5	3	9	3	3	235213342744425123353933
EC216	EASTERN CAPE	oooooooooooooooooooooooooooooooooonnnnnnnnn	1	BEIJING	000000000003771	2	3	5	2	1	3	3	4	2	7	4	4	4	2	5	1	6	3	3	5	3	9	3	3	235213342744425163353933
EC217	EASTERN CAPE	oooooooooooooooooooooooooooooooooonnnnnnnnn	1	BEIJING	000000000003771	2	3	5	2	1	3	3	4	2	7	4	4	4	2	5	1	6	3	3	5	3	9	3	3	235213342744425163353933
EC218	EASTERN CAPE	oooooooooooooooooooooooooooooooooonnnnnnnnn	1	BEIJING	000000000003771	2	3	5	2	1	3	3	4	2	7	4	4	4	2	5	1	6	3	3	5	3	9	3	3	235213342744425163353933
EC219	EASTERN CAPE	oooooooooooooooooooooooooooooooooonnnnnnnnn	1	BEIJING	000000000003771	2	3	5	2	1	3	3	4	2	7	4	4	4	2	5	1	6	3	3	5	3	9	3	3	235213342744425163353933
EC220	EASTERN CAPE	onnnnnnnooonnnnnnnnnoooonnnnnnnnoooonnnnnnn	376	LAM3	376177607760771	2	3	5	2	1	3	3	4	2	8	4	4	4	2	5	1	6	3	3	5	3	9	3	2	235213342844425163353932
EC221	EASTERN CAPE	oooooooooooooooooooooooooooooooooonnnnnnnnn	1	BEIJING	000000000003771	2	3	5	2	1	3	3	4	2	7	4	4	4	2	5	1	6	3	3	5	3	9	3	3	235213342744425163353933
EC222	EASTERN CAPE	oooooooooooooooooooooooooooooooooonnnnnnnnn	1	BEIJING	000000000003771	2	3	5	2	1	3	3	4	2	7	4	4	4	2	5	1	6	3	3	5	3	9	3	3	235213342744425163353933
EC223	EASTERN CAPE	oooooooooooooooooooooooooooooooooonnnnnnnnn	1	BEIJING	000000000003771	2	3	5	2	1	3	3	4	2	7	4	4	4	2	5	1	6	3	3	5	3	9	3	3	235213342744425163353933
EC224	EASTERN CAPE	nnnooooooooonnnnnonnnnnnnnnnnnnnoooonnnnnnn	92	X3	700076777760771	2	3	5	2	1	3	3	4	2	8	1	4	4	2	5	1	6	3	3	5	3	9	3	3	235213342814425163353933
EC225	EASTERN CAPE	oooooooooooooooooooooooooooooooooonnnnnnnnn	1	BEIJING	000000000003771	2	3	5	2	1	3	3	4	2	8	3	4	4	2	5	1	2	3	3	5	3	1	3	3	235213342834425123353133
EC226	EASTERN CAPE	nnnnnnnnooonnnnnnnnooooonnnnnnnnoooonnnnnnn	719	T1	776177407760771	2	3	5	2	1	3	3	4	2	8	3	4	4	2	5	1	2	3	3	5	3	8	3	3	235213342834425123353833
EC227	EASTERN CAPE	oooooooooooooooooooooooooooooooooonnnnnnnnn	1	BEIJING	000000000003771	2	3	5	2	1	3	3	4	2	8	3	4	4	2	5	1	2	3	3	5	3	9	3	3	235213342834425123353933
EC228	EASTERN CAPE	nnnnnnnnooonnnonnnnnoooonnnnnnnnoooonnnnnnn	111	LAM3	776167607760771	2	3	5	2	1	3	3	4	2	8	3	4	4	2	5	1	6	3	3	5	3	2	3	3	235213342834425163353233
EC229	EASTERN CAPE	oooooooooooooooooooooooooooooooooonnnnnnnnn	1	BEIJING	000000000003771	2	3	5	2	1	3	3	4	2	8	3	4	4	2	5	1	6	3	3	5	3	8	1	3	235213342834425163353813
EC230	EASTERN CAPE	oooooooooooooooooooooooooooooooooonnnnnnnnn	1	BEIJING	000000000003771	2	3	5	2	1	3	3	4	2	8	3	4	4	2	5	1	6	3	3	5	3	9	3	3	235213342834425163353933
EC231	EASTERN CAPE	oooooooooooooooooooooooooooooooooonnnnnnnnn	1	BEIJING	000000000003771	2	3	5	2	1	3	3	4	2	8	3	4	4	2	5	1	6	3	3	5	3	9	3	3	235213342834425163353933
EC232	EASTERN CAPE	oooooooooooooooooooooooooooooooooonnnnnnnnn	1	BEIJING	000000000003771	2	3	5	2	1	3	3	4	2	8	3	4	4	2	5	1	6	3	3	5	3	9	3	3	235213342834425163353933
EC233	EASTERN CAPE	oooooooooooooooooooooooooooooooooonnnnnnnnn	1	BEIJING	000000000003771	2	3	5	2	1	3	3	4	2	8	3	4	4	2	5	1	6	3	3	5	3	9	3	3	235213342834425163353933
EC234	EASTERN CAPE	oooooooooooooooooooooooooooooooooonnnnnnnnn	1	BEIJING	000000000003771	2	3	5	2	1	3	3	4	2	8	3	4	4	2	5	1	6	3	3	5	3	9	3	3	235213342834425163353933
EC235	EASTERN CAPE	oooooooooooooooooooooooooooooooooonnnnnnnnn	1	BEIJING	000000000003771	2	3	5	2	1	3	3	4	2	8	3	4	4	2	5	1	6	3	3	5	3	9	3	3	235213342834425163353933
EC236	EASTERN CAPE	oooooooooooooooooooooooooooooooooonnnnnnnnn	1	BEIJING	000000000003771	2	3	5	2	1	3	3	4	2	8	3	4	4	2	5	1	6	3	3	5	3	9	3	3	235213342834425163353933
EC237	EASTERN CAPE	oooooooooooooooooooooooooooooooooonnnnnnnnn	1	BEIJING	000000000003771	2	3	5	2	1	3	3	4	2	8	3	4	4	2	5	1	6	3	3	5	3	9	3	3	235213342834425163353933
EC238	EASTERN CAPE	oooooooooooooooooooooooooooooooooonnnnnnnnn	1	BEIJING	000000000003771	2	3	5	2	1	3	3	4	2	8	3	4	4	2	5	1	6	3	3	5	3	9	3	3	235213342834425163353933
EC239	EASTERN CAPE	oooooooooooooooooooooooooooooooooonnnnnnnnn	1	BEIJING	000000000003771	2	3	5	2	1	3	3	4	2	8	3	4	4	2	5	1	6	3	3	5	3	9	3	3	235213342834425163353933
EC240	EASTERN CAPE	oooooooooooooooooooooooooooooooooonnnnnnnnn	1	BEIJING	000000000003771	2	3	5	2	1	3	3	4	2	8	3	4	4	2	5	1	6	3	3	5	3	9	3	3	235213342834425163353933
EC241	EASTERN CAPE	oooooooooooooooooooooooooooooooooonnnnnnnnn	1	BEIJING	000000000003771	2	3	5	2	1	3	3	4	2	8	3	4	4	2	5	1	6	3	3	5	3	9	3	3	235213342834425163353933
EC242	EASTERN CAPE	oooooooooooooooooooooooooooooooooonnnnnnnnn	1	BEIJING	000000000003771	2	3	5	2	1	3	3	4	2	8	3	4	4	2	5	1	6	3	3	5	3	9	3	3	235213342834425163353933
EC243	EASTERN CAPE	oooooooooooooooooooooooooooooooooonnnnnnnnn	1	BEIJING	000000000003771	2	3	5	2	1	3	3	4	2	8	3	4	4	2	5	1	6	3	3	5	3	9	3	3	235213342834425163353933
EC244	EASTERN CAPE	oooooooooooooooooooooooooooooooooonnnnnnnnn	1	BEIJING	000000000003771	2	3	5	2	1	3	3	4	2	8	3	4	4	2	5	1	6	3	3	5	4	9	3	3	235213342834425163354933
EC245	EASTERN CAPE	oooooooooooooooooooooooooooooooooonnnnnnnnn	1	BEIJING	000000000003771	2	3	5	2	1	3	3	4	2	8	4	4	3	2	5	1	6	3	3	5	3	9	3	3	235213342844325163353933
EC246	EASTERN CAPE	oooooooooooooooooooooooooooooooooonnnnnnnnn	1	BEIJING	000000000003771	2	3	5	2	1	3	3	4	2	8	4	4	4	2	3	1	6	3	3	5	3	9	3	3	235213342844423163353933
EC247	EASTERN CAPE	oooooooooooooooooooooooooooooooooonnnnnnnnn	1	BEIJING	000000000003771	2	3	5	2	1	3	3	4	2	8	4	4	4	2	4	1	6	3	3	5	3	9	3	3	235213342844424163353933
EC248	EASTERN CAPE	oooooooooooooooooooooooooooooooooonnnnnnnnn	1	BEIJING	000000000003771	2	3	5	2	1	3	3	4	2	8	4	4	4	2	5	1	2	3	3	5	3	8	3	3	235213342844425123353833
EC249	EASTERN CAPE	oooooooooooooooooooooooooooooooooonnnnnnnnn	1	BEIJING	000000000003771	2	3	5	2	1	3	3	4	2	8	4	4	4	2	5	1	2	3	3	5	3	9	2	3	235213342844425123353923
EC250	EASTERN CAPE	oooooooooooooooooooooooooooooooooonnnnnnnnn	1	BEIJING	000000000003771	2	3	5	2	1	3	3	4	2	8	4	4	4	2	5	1	2	3	3	5	3	9	3	3	235213342844425123353933
EC251	EASTERN CAPE	oooooooooooooooooooooooooooooooooonnnnnnnnn	1	BEIJING	000000000003771	2	3	5	2	1	3	3	4	2	8	4	4	4	2	5	1	2	3	3	5	3	9	3	3	235213342844425123353933
EC252	EASTERN CAPE	oooooooooooooooooooooooooooooooooonnnnnnnnn	1	BEIJING	000000000003771	2	3	5	2	1	3	3	4	2	8	4	4	4	2	5	1	2	3	3	5	3	9	3	3	235213342844425123353933
EC253	EASTERN CAPE	oooooooooooooooooooooooooooooooooonnnnnnnnn	1	BEIJING	000000000003771	2	3	5	2	1	3	3	4	2	8	4	4	4	2	5	1	2	3	3	5	3	9	3	3	235213342844425123353933
EC254	EASTERN CAPE	oooooooooooooooooooooooooooooooooonnnnnnnnn	1	BEIJING	000000000003771	2	3	5	2	1	3	3	4	2	8	4	4	4	2	5	1	5	3	2	5	3	9	3	3	235213342844425153253933
EC255	EASTERN CAPE	oooooooooooooooooooooooooooooooooonnnnnnnnn	1	BEIJING	000000000003771	2	3	5	2	1	3	3	4	2	8	4	4	4	2	5	1	6	2	3	5	3	1	3	3	235213342844425162353133
EC256	EASTERN CAPE	oooooooooooooooooooooooooooooooooonnnnnnnnn	1	BEIJING	000000000003771	2	3	5	2	1	3	3	4	2	8	4	4	4	2	5	1	6	2	3	5	3	9	3	3	235213342844425162353933
EC257	EASTERN CAPE	oooooooooooooooooooooooooooooooooonnnnnnnnn	1	BEIJING	000000000003771	2	3	5	2	1	3	3	4	2	8	4	4	4	2	5	1	6	2	3	5	3	9	3	3	235213342844425162353933
EC258	EASTERN CAPE	oooooooooooooooooooooooooooooooooonnnnnnnnn	1	BEIJING	000000000003771	2	3	5	2	1	3	3	4	2	8	4	4	4	2	5	1	6	3	3	3	3	9	3	3	235213342844425163333933
EC259	EASTERN CAPE	oooooooooooooooooooooooooooooooooonnnnnnnnn	1	BEIJING	000000000003771	2	3	5	2	1	3	3	4	2	8	4	4	4	2	5	1	6	3	3	3	3	9	3	3	235213342844425163333933
EC260	EASTERN CAPE	nnnnnnnnnnnnnnnnnnnnnnnnnnnnnnnnoonnnnnnnnn	54	MANU2	777777777763771	2	3	5	2	1	3	3	4	2	6	4	4	4	2	5	1	6	3	3	4	3	9	3	2	235213342644425163343932
EC261	EASTERN CAPE	oooooooooooooooooooooooooooooooooonnnnnnnnn	1	BEIJING	000000000003771	2	3	5	2	1	3	3	4	2	8	4	4	4	2	5	1	6	3	3	4	3	9	3	3	235213342844425163343933
EC262	EASTERN CAPE	oooooooooooooooooooooooooooooooooonnnnnnnnn	1	BEIJING	000000000003771	2	3	5	2	1	3	3	4	2	8	4	4	4	2	5	1	6	3	3	5	2	1	3	3	235213342844425163352133
EC263	EASTERN CAPE	oooooooooooooooooooooooooooooooooonnnnnnnnn	1	BEIJING	000000000003771	2	3	5	2	1	3	3	4	2	8	4	4	4	2	5	1	6	3	3	5	3	1	3	3	235213342844425163353133
EC264	EASTERN CAPE	oooooooooooooooooooooooooooooooooonnnnnnnnn	1	BEIJING	000000000003771	2	3	5	2	1	3	3	4	2	8	4	4	4	2	5	1	6	3	3	5	3	1	3	3	235213342844425163353133
EC265	EASTERN CAPE	oooooooooooooooooooooooooooooooooonnnnnnnnn	1	BEIJING	000000000003771	2	3	5	2	1	3	3	4	2	8	4	4	4	2	5	1	6	3	3	5	3	1	3	3	235213342844425163353133
EC266	EASTERN CAPE	oooooooooooooooooooooooooooooooooonnnnnnnnn	1	BEIJING	000000000003771	2	3	5	2	1	3	3	4	2	8	4	4	4	2	5	1	6	3	3	5	3	1	3	3	235213342844425163353133
EC267	EASTERN CAPE	oooooooooooooooooooooooooooooooooonnnnnnnnn	1	BEIJING	000000000003771	2	3	5	2	1	3	3	4	2	8	4	4	4	2	5	1	6	3	3	5	3	4	3	3	235213342844425163353433
EC268	EASTERN CAPE	nnnnnnnnnnnnnnnnnnnnnnnnnnnnoooononnnnnonnn	48	EAI1_SOM	777777777413731	2	3	5	2	1	3	3	4	2	8	4	4	4	2	5	1	6	3	3	5	3	8	1	3	235213342844425163353813
EC269	EASTERN CAPE	oooooooooooooooooooooooooooooooooonnnnnnnnn	1	BEIJING	000000000003771	2	3	5	2	1	3	3	4	2	8	4	4	4	2	5	1	6	3	3	5	3	8	3	3	235213342844425163353833
EC270	EASTERN CAPE	oooooooooooooooooooooooooooooooooonnnnnnnnn	1	BEIJING	000000000003771	2	3	5	2	1	3	3	4	2	8	4	4	4	2	5	1	6	3	3	5	3	8	3	3	235213342844425163353833
EC271	EASTERN CAPE	oooooooooooooooooooooooooooooooooonnnnnnnnn	1	BEIJING	000000000003771	2	3	5	2	1	3	3	4	2	8	4	4	4	2	5	1	6	3	3	5	3	9	2	3	235213342844425163353923
EC272	EASTERN CAPE	oooooooooooooooooooooooooooooooooonnnnnnnnn	1	BEIJING	000000000003771	2	3	5	2	1	3	3	4	2	8	4	4	4	2	5	1	6	3	3	5	3	9	3	3	235213342844425163353933
EC273	EASTERN CAPE	oooooooooooooooooooooooooooooooooonnnnnnnnn	1	BEIJING	000000000003771	2	3	5	2	1	3	3	4	2	8	4	4	4	2	5	1	6	3	3	5	3	9	3	3	235213342844425163353933
EC274	EASTERN CAPE	oooooooooooooooooooooooooooooooooonnnnnnnnn	1	BEIJING	000000000003771	2	3	5	2	1	3	3	4	2	8	4	4	4	2	5	1	6	3	3	5	3	9	3	3	235213342844425163353933
EC275	EASTERN CAPE	oooooooooooooooooooooooooooooooooonnnnnnnnn	1	BEIJING	000000000003771	2	3	5	2	1	3	3	4	2	8	4	4	4	2	5	1	6	3	3	5	3	9	3	3	235213342844425163353933
EC276	EASTERN CAPE	oooooooooooooooooooooooooooooooooonnnnnnnnn	1	BEIJING	000000000003771	2	3	5	2	1	3	3	4	2	8	4	4	4	2	5	1	6	3	3	5	3	9	3	3	235213342844425163353933
EC277	EASTERN CAPE	oooooooooooooooooooooooooooooooooonnnnnnnnn	1	BEIJING	000000000003771	2	3	5	2	1	3	3	4	2	8	4	4	4	2	5	1	6	3	3	5	3	9	3	3	235213342844425163353933
EC278	EASTERN CAPE	oooooooooooooooooooooooooooooooooonnnnnnnnn	1	BEIJING	000000000003771	2	3	5	2	1	3	3	4	2	8	4	4	4	2	5	1	6	3	3	5	3	9	3	3	235213342844425163353933
EC279	EASTERN CAPE	oooooooooooooooooooooooooooooooooonnnnnnnnn	1	BEIJING	000000000003771	2	3	5	2	1	3	3	4	2	8	4	4	4	2	5	1	6	3	3	5	3	9	3	3	235213342844425163353933
EC280	EASTERN CAPE	oooooooooooooooooooooooooooooooooonnnnnnnnn	1	BEIJING	000000000003771	2	3	5	2	1	3	3	4	2	8	4	4	4	2	5	1	6	3	3	5	3	9	3	3	235213342844425163353933
EC281	EASTERN CAPE	oooooooooooooooooooooooooooooooooonnnnnnnnn	1	BEIJING	000000000003771	2	3	5	2	1	3	3	4	2	8	4	4	4	2	5	1	6	3	3	5	3	9	3	3	235213342844425163353933
EC282	EASTERN CAPE	oooooooooooooooooooooooooooooooooonnnnnnnnn	1	BEIJING	000000000003771	2	3	5	2	1	3	3	4	2	8	4	4	4	2	5	1	6	3	3	5	3	9	3	3	235213342844425163353933
EC283	EASTERN CAPE	oooooooooooooooooooooooooooooooooonnnnnnnnn	1	BEIJING	000000000003771	2	3	5	2	1	3	3	4	2	8	4	4	4	2	5	1	6	3	3	5	3	9	3	3	235213342844425163353933
EC284	EASTERN CAPE	oooooooooooooooooooooooooooooooooonnnnnnnnn	1	BEIJING	000000000003771	2	3	5	2	1	3	3	4	2	8	4	4	4	2	5	1	6	3	3	5	3	9	3	3	235213342844425163353933
EC285	EASTERN CAPE	oooooooooooooooooooooooooooooooooonnnnnnnnn	1	BEIJING	000000000003771	2	3	5	2	1	3	3	4	2	8	4	4	4	2	5	1	6	3	3	5	3	9	3	3	235213342844425163353933
EC286	EASTERN CAPE	oooooooooooooooooooooooooooooooooonnnnnnnnn	1	BEIJING	000000000003771	2	3	5	2	1	3	3	4	2	8	4	4	4	2	5	1	6	3	3	5	3	9	3	3	235213342844425163353933
EC287	EASTERN CAPE	oooooooooooooooooooooooooooooooooonnnnnnnnn	1	BEIJING	000000000003771	2	3	5	2	1	3	3	4	2	8	4	4	4	2	5	1	6	3	3	5	3	9	3	3	235213342844425163353933
EC288	EASTERN CAPE	oooooooooooooooooooooooooooooooooonnnnnnnnn	1	BEIJING	000000000003771	2	3	5	2	1	3	3	4	2	8	4	4	4	2	5	1	6	3	3	5	3	9	3	3	235213342844425163353933
EC289	EASTERN CAPE	oooooooooooooooooooooooooooooooooonnnnnnnnn	1	BEIJING	000000000003771	2	3	5	2	1	3	3	4	2	8	4	4	4	2	5	1	6	3	3	5	3	9	3	3	235213342844425163353933
EC290	EASTERN CAPE	oooooooooooooooooooooooooooooooooonnnnnnnnn	1	BEIJING	000000000003771	2	3	5	2	1	3	3	4	2	8	4	4	4	2	5	1	6	3	3	5	3	9	3	3	235213342844425163353933
EC291	EASTERN CAPE	oooooooooooooooooooooooooooooooooonnnnnnnnn	1	BEIJING	000000000003771	2	3	5	2	1	3	3	4	2	8	4	4	4	2	5	1	6	3	3	5	3	9	3	3	235213342844425163353933
EC292	EASTERN CAPE	oooooooooooooooooooooooooooooooooonnnnnnnnn	1	BEIJING	000000000003771	2	3	5	2	1	3	3	4	2	8	4	4	4	2	5	1	6	3	3	5	3	9	3	3	235213342844425163353933
EC293	EASTERN CAPE	oooooooooooooooooooooooooooooooooonnnnnnnnn	1	BEIJING	000000000003771	2	3	5	2	1	3	3	4	2	8	4	4	4	2	5	1	6	3	3	5	3	9	3	3	235213342844425163353933
EC294	EASTERN CAPE	oooooooooooooooooooooooooooooooooonnnnnnnnn	1	BEIJING	000000000003771	2	3	5	2	1	3	3	4	2	8	4	4	4	2	5	1	6	3	3	5	3	9	3	3	235213342844425163353933
EC295	EASTERN CAPE	oooooooooooooooooooooooooooooooooonnnnnnnnn	1	BEIJING	000000000003771	2	3	5	2	1	3	3	4	2	8	4	4	4	2	5	1	6	3	3	5	3	9	3	3	235213342844425163353933
EC296	EASTERN CAPE	oooooooooooooooooooooooooooooooooonnnnnnnnn	1	BEIJING	000000000003771	2	3	5	2	1	3	3	4	2	8	4	4	4	2	5	1	6	3	3	5	3	9	3	3	235213342844425163353933
EC297	EASTERN CAPE	oooooooooooooooooooooooooooooooooonnnnnnnnn	1	BEIJING	000000000003771	2	3	5	2	1	3	3	4	2	8	4	4	4	2	5	1	6	3	3	5	3	9	3	3	235213342844425163353933
EC298	EASTERN CAPE	oooooooooooooooooooooooooooooooooonnnnnnnnn	1	BEIJING	000000000003771	2	3	5	2	1	3	3	4	2	8	4	4	4	2	5	1	6	3	3	5	3	9	3	3	235213342844425163353933
EC299	EASTERN CAPE	oooooooooooooooooooooooooooooooooonnnnnnnnn	1	BEIJING	000000000003771	2	3	5	2	1	3	3	4	2	8	4	4	4	2	5	1	6	3	3	5	3	9	3	3	235213342844425163353933
EC300	EASTERN CAPE	oooooooooooooooooooooooooooooooooonnnnnnnnn	1	BEIJING	000000000003771	2	3	5	2	1	3	3	4	2	8	4	4	4	2	5	1	6	3	3	5	3	9	3	3	235213342844425163353933
EC301	EASTERN CAPE	oooooooooooooooooooooooooooooooooonnnnnnnnn	1	BEIJING	000000000003771	2	3	5	2	1	3	3	4	2	8	4	4	4	2	5	1	6	3	3	5	3	9	3	3	235213342844425163353933
EC302	EASTERN CAPE	oooooooooooooooooooooooooooooooooonnnnnnnnn	1	BEIJING	000000000003771	2	3	5	2	1	3	3	4	2	8	4	4	4	2	5	1	6	3	3	5	3	9	3	3	235213342844425163353933
EC303	EASTERN CAPE	oooooooooooooooooooooooooooooooooonnnnnnnnn	1	BEIJING	000000000003771	2	3	5	2	1	3	3	4	2	8	4	4	4	2	5	1	6	3	3	5	3	9	3	3	235213342844425163353933
EC304	EASTERN CAPE	oooooooooooooooooooooooooooooooooonnnnnnnnn	1	BEIJING	000000000003771	2	3	5	2	1	3	3	4	2	8	4	4	4	2	5	1	6	3	3	5	3	9	3	3	235213342844425163353933
EC305	EASTERN CAPE	oooooooooooooooooooooooooooooooooonnnnnnnnn	1	BEIJING	000000000003771	2	3	5	2	1	3	3	4	2	8	4	4	4	2	5	1	6	3	3	5	3	9	3	3	235213342844425163353933
EC306	EASTERN CAPE	oooooooooooooooooooooooooooooooooonnnnnnnnn	1	BEIJING	000000000003771	2	3	5	2	1	3	3	4	2	8	4	4	4	2	5	1	6	3	3	5	3	9	3	3	235213342844425163353933
EC307	EASTERN CAPE	oooooooooooooooooooooooooooooooooonnnnnnnnn	1	BEIJING	000000000003771	2	3	5	2	1	3	3	4	2	8	4	4	4	2	5	1	6	3	3	5	3	9	3	3	235213342844425163353933
EC308	EASTERN CAPE	oooooooooooooooooooooooooooooooooonnnnnnnnn	1	BEIJING	000000000003771	2	3	5	2	1	3	3	4	2	8	4	4	4	2	5	1	6	3	3	5	3	9	3	3	235213342844425163353933
EC309	EASTERN CAPE	oooooooooooooooooooooooooooooooooonnnnnnnnn	1	BEIJING	000000000003771	2	3	5	2	1	3	3	4	2	8	4	4	4	2	5	1	6	3	3	5	3	9	3	3	235213342844425163353933
EC310	EASTERN CAPE	oooooooooooooooooooooooooooooooooonnnnnnnnn	1	BEIJING	000000000003771	2	3	5	2	1	3	3	4	2	8	4	4	4	2	5	1	6	3	3	5	3	9	3	3	235213342844425163353933
EC311	EASTERN CAPE	oooooooooooooooooooooooooooooooooonnnnnnnnn	1	BEIJING	000000000003771	2	3	5	2	1	3	3	4	2	8	4	4	4	2	5	1	6	3	3	5	3	9	3	3	235213342844425163353933
EC312	EASTERN CAPE	oooooooooooooooooooooooooooooooooonnnnnnnnn	1	BEIJING	000000000003771	2	3	5	2	1	3	3	4	2	8	4	4	4	2	5	1	6	3	3	5	3	9	3	3	235213342844425163353933
EC313	EASTERN CAPE	oooooooooooooooooooooooooooooooooonnnnnnnnn	1	BEIJING	000000000003771	2	3	5	2	1	3	3	4	2	8	4	4	4	2	5	1	6	3	3	5	3	9	3	3	235213342844425163353933
EC314	EASTERN CAPE	oooooooooooooooooooooooooooooooooonnnnnnnnn	1	BEIJING	000000000003771	2	3	5	2	1	3	3	4	2	8	4	4	4	2	5	1	6	3	3	5	3	9	3	3	235213342844425163353933
EC315	EASTERN CAPE	oooooooooooooooooooooooooooooooooonnnnnnnnn	1	BEIJING	000000000003771	2	3	5	2	1	3	3	4	2	8	4	4	4	2	5	1	6	3	3	5	3	9	3	3	235213342844425163353933
EC316	EASTERN CAPE	oooooooooooooooooooooooooooooooooonnnnnnnnn	1	BEIJING	000000000003771	2	3	5	2	1	3	3	4	2	8	4	4	4	2	5	1	6	3	3	5	3	9	3	3	235213342844425163353933
EC317	EASTERN CAPE	oooooooooooooooooooooooooooooooooonnnnnnnnn	1	BEIJING	000000000003771	2	3	5	2	1	3	3	4	2	8	4	4	4	2	5	1	6	3	3	5	3	9	3	3	235213342844425163353933
EC318	EASTERN CAPE	oooooooooooooooooooooooooooooooooonnnnnnnnn	1	BEIJING	000000000003771	2	3	5	2	1	3	3	4	2	8	4	4	4	2	5	1	6	3	3	5	3	9	3	3	235213342844425163353933
EC319	EASTERN CAPE	oooooooooooooooooooooooooooooooooonnnnnnnnn	1	BEIJING	000000000003771	2	3	5	2	1	3	3	4	2	8	4	4	4	2	5	1	6	3	3	5	3	9	3	3	235213342844425163353933
EC320	EASTERN CAPE	oooooooooooooooooooooooooooooooooonnnnnnnnn	1	BEIJING	000000000003771	2	3	5	2	1	3	3	4	2	8	4	4	4	2	5	1	6	3	3	5	3	9	3	3	235213342844425163353933
EC321	EASTERN CAPE	oooooooooooooooooooooooooooooooooonnnnnnnnn	1	BEIJING	000000000003771	2	3	5	2	1	3	3	4	2	8	4	4	4	2	5	1	6	3	3	5	3	9	3	3	235213342844425163353933
EC322	EASTERN CAPE	oooooooooooooooooooooooooooooooooonnnnnnnnn	1	BEIJING	000000000003771	2	3	5	2	1	3	3	4	2	8	4	4	4	2	5	1	6	3	3	5	3	9	3	3	235213342844425163353933
EC323	EASTERN CAPE	oooooooooooooooooooooooooooooooooonnnnnnnnn	1	BEIJING	000000000003771	2	3	5	2	1	3	3	4	2	8	4	4	4	2	5	1	6	3	3	5	3	9	3	3	235213342844425163353933
EC324	EASTERN CAPE	oooooooooooooooooooooooooooooooooonnnnnnnnn	1	BEIJING	000000000003771	2	3	5	2	1	3	3	4	2	8	4	4	4	2	5	1	6	3	3	5	3	9	3	3	235213342844425163353933
EC325	EASTERN CAPE	oooooooooooooooooooooooooooooooooonnnnnnnnn	1	BEIJING	000000000003771	2	3	5	2	1	3	3	4	2	8	4	4	4	2	5	1	6	3	3	5	3	9	3	3	235213342844425163353933
EC326	EASTERN CAPE	oooooooooooooooooooooooooooooooooonnnnnnnnn	1	BEIJING	000000000003771	2	3	5	2	1	3	3	4	2	8	4	4	4	2	5	1	6	3	3	5	3	9	3	3	235213342844425163353933
EC327	EASTERN CAPE	oooooooooooooooooooooooooooooooooonnnnnnnnn	1	BEIJING	000000000003771	2	3	5	2	1	3	3	4	2	8	4	4	4	2	5	1	6	3	3	5	3	9	3	3	235213342844425163353933
EC328	EASTERN CAPE	oooooooooooooooooooooooooooooooooonnnnnnnnn	1	BEIJING	000000000003771	2	3	5	2	1	3	3	4	2	8	4	4	4	2	5	1	6	3	3	5	3	9	3	3	235213342844425163353933
EC329	EASTERN CAPE	oooooooooooooooooooooooooooooooooonnnnnnnnn	1	BEIJING	000000000003771	2	3	5	2	1	3	3	4	2	8	4	4	4	2	5	1	6	3	3	5	3	9	3	3	235213342844425163353933
EC330	EASTERN CAPE	oooooooooooooooooooooooooooooooooonnnnnnnnn	1	BEIJING	000000000003771	2	3	5	2	1	3	3	4	2	8	4	4	4	2	5	1	6	3	3	5	3	9	3	3	235213342844425163353933
EC331	EASTERN CAPE	oooooooooooooooooooooooooooooooooonnnnnnnnn	1	BEIJING	000000000003771	2	3	5	2	1	3	3	4	2	8	4	4	4	2	5	1	6	3	3	5	3	9	3	3	235213342844425163353933
EC332	EASTERN CAPE	oooooooooooooooooooooooooooooooooonnnnnnnnn	1	BEIJING	000000000003771	2	3	5	2	1	3	3	4	2	8	4	4	4	2	5	1	6	3	3	5	3	9	3	3	235213342844425163353933
EC333	EASTERN CAPE	oooooooooooooooooooooooooooooooooonnnnnnnnn	1	BEIJING	000000000003771	2	3	5	2	1	3	3	4	2	8	4	4	4	2	5	1	6	3	3	5	3	9	3	3	235213342844425163353933
EC334	EASTERN CAPE	oooooooooooooooooooooooooooooooooonnnnnnnnn	1	BEIJING	000000000003771	2	3	5	2	1	3	3	4	2	8	4	4	4	2	5	1	6	3	3	5	3	9	3	3	235213342844425163353933
EC335	EASTERN CAPE	oooooooooooooooooooooooooooooooooonnnnnnnnn	1	BEIJING	000000000003771	2	3	5	2	1	3	3	4	2	8	4	4	4	2	5	1	6	3	3	5	3	9	3	3	235213342844425163353933
EC336	EASTERN CAPE	oooooooooooooooooooooooooooooooooonnnnnnnnn	1	BEIJING	000000000003771	2	3	5	2	1	3	3	4	2	8	4	4	4	2	5	1	6	3	3	5	3	9	3	3	235213342844425163353933
EC337	EASTERN CAPE	oooooooooooooooooooooooooooooooooonnnnnnnnn	1	BEIJING	000000000003771	2	3	5	2	1	3	3	4	2	8	4	4	4	2	5	1	6	3	3	5	3	9	3	3	235213342844425163353933
EC338	EASTERN CAPE	oooooooooooooooooooooooooooooooooonnnnnnnnn	1	BEIJING	000000000003771	2	3	5	2	1	3	3	4	2	8	4	4	4	2	5	1	6	3	3	5	3	9	3	3	235213342844425163353933
EC339	EASTERN CAPE	oooooooooooooooooooooooooooooooooonnnnnnnnn	1	BEIJING	000000000003771	2	3	5	2	1	3	3	4	2	8	4	4	4	2	5	1	6	3	3	5	3	9	3	3	235213342844425163353933
EC340	EASTERN CAPE	oooooooooooooooooooooooooooooooooonnnnnnnnn	1	BEIJING	000000000003771	2	3	5	2	1	3	3	4	2	8	4	4	4	2	5	1	6	3	3	5	3	9	3	3	235213342844425163353933
EC341	EASTERN CAPE	oooooooooooooooooooooooooooooooooonnnnnnnnn	1	BEIJING	000000000003771	2	3	5	2	1	3	3	4	2	8	4	4	4	2	5	1	6	3	3	5	3	9	3	3	235213342844425163353933
EC342	EASTERN CAPE	oooooooooooooooooooooooooooooooooonnnnnnnnn	1	BEIJING	000000000003771	2	3	5	2	1	3	3	4	2	8	4	4	4	2	5	1	6	3	3	5	3	9	3	3	235213342844425163353933
EC343	EASTERN CAPE	oooooooooooooooooooooooooooooooooonnnnnnnnn	1	BEIJING	000000000003771	2	3	5	2	1	3	3	4	2	8	4	4	4	2	5	1	6	3	3	5	3	9	3	3	235213342844425163353933
EC344	EASTERN CAPE	oooooooooooooooooooooooooooooooooonnnnnnnnn	1	BEIJING	000000000003771	2	3	5	2	1	3	3	4	2	8	4	4	4	2	5	1	6	3	3	5	3	9	3	3	235213342844425163353933
EC345	EASTERN CAPE	oooooooooooooooooooooooooooooooooonnnnnnnnn	1	BEIJING	000000000003771	2	3	5	2	1	3	3	4	2	8	4	4	4	2	5	1	6	3	3	5	3	9	3	3	235213342844425163353933
EC346	EASTERN CAPE	oooooooooooooooooooooooooooooooooonnnnnnnnn	1	BEIJING	000000000003771	2	3	5	2	1	3	3	4	2	8	4	4	4	2	5	1	6	3	3	5	3	9	3	3	235213342844425163353933
EC347	EASTERN CAPE	oooooooooooooooooooooooooooooooooonnnnnnnnn	1	BEIJING	000000000003771	2	3	5	2	1	3	3	4	2	8	4	4	4	2	5	1	6	3	3	5	3	9	3	3	235213342844425163353933
EC348	EASTERN CAPE	oooooooooooooooooooooooooooooooooonnnnnnnnn	1	BEIJING	000000000003771	2	3	5	2	1	3	3	4	2	8	4	4	4	2	5	1	6	3	3	5	3	9	3	3	235213342844425163353933
EC349	EASTERN CAPE	oooooooooooooooooooooooooooooooooonnnnnnnnn	1	BEIJING	000000000003771	2	3	5	2	1	3	3	4	2	8	4	4	4	2	5	1	6	3	3	5	3	9	3	3	235213342844425163353933
EC350	EASTERN CAPE	oooooooooooooooooooooooooooooooooonnnnnnnnn	1	BEIJING	000000000003771	2	3	5	2	1	3	3	4	2	8	4	4	4	2	5	1	6	3	3	5	3	9	3	3	235213342844425163353933
EC351	EASTERN CAPE	oooooooooooooooooooooooooooooooooonnnnnnnnn	1	BEIJING	000000000003771	2	3	5	2	1	3	3	4	2	8	4	4	4	2	5	1	6	3	3	5	3	9	3	3	235213342844425163353933
EC352	EASTERN CAPE	oooooooooooooooooooooooooooooooooonnnnnnnnn	1	BEIJING	000000000003771	2	3	5	2	1	3	3	4	2	8	4	4	4	2	5	1	6	3	3	5	3	9	3	3	235213342844425163353933
EC353	EASTERN CAPE	oooooooooooooooooooooooooooooooooonnnnnnnnn	1	BEIJING	000000000003771	2	3	5	2	1	3	3	4	2	8	4	4	4	2	5	1	6	3	3	5	3	9	3	3	235213342844425163353933
EC354	EASTERN CAPE	oooooooooooooooooooooooooooooooooonnnnnnnnn	1	BEIJING	000000000003771	2	3	5	2	1	3	3	4	2	8	4	4	4	2	5	1	6	3	3	5	3	9	3	3	235213342844425163353933
EC355	EASTERN CAPE	oooooooooooooooooooooooooooooooooonnnnnnnnn	1	BEIJING	000000000003771	2	3	5	2	1	3	3	4	2	8	4	4	4	2	5	1	6	3	3	5	3	9	3	3	235213342844425163353933
EC356	EASTERN CAPE	oooooooooooooooooooooooooooooooooonnnnnnnnn	1	BEIJING	000000000003771	2	3	5	2	1	3	3	4	2	8	4	4	4	2	5	1	6	3	3	5	3	9	3	3	235213342844425163353933
EC357	EASTERN CAPE	oooooooooooooooooooooooooooooooooonnnnnnnnn	1	BEIJING	000000000003771	2	3	5	2	1	3	3	4	2	8	4	4	4	2	5	1	6	3	3	5	3	9	3	3	235213342844425163353933
EC358	EASTERN CAPE	oooooooooooooooooooooooooooooooooonnnnnnnnn	1	BEIJING	000000000003771	2	3	5	2	1	3	3	4	2	8	4	4	4	2	5	1	6	3	3	5	3	9	3	3	235213342844425163353933
EC359	EASTERN CAPE	oooooooooooooooooooooooooooooooooonnnnnnnnn	1	BEIJING	000000000003771	2	3	5	2	1	3	3	4	2	8	4	4	4	2	5	1	6	3	3	5	3	9	3	3	235213342844425163353933
EC360	EASTERN CAPE	oooooooooooooooooooooooooooooooooonnnnnnnnn	1	BEIJING	000000000003771	2	3	5	2	1	3	3	4	2	8	4	4	4	2	5	1	6	3	3	5	3	9	3	3	235213342844425163353933
EC361	EASTERN CAPE	oooooooooooooooooooooooooooooooooonnnnnnnnn	1	BEIJING	000000000003771	2	3	5	2	1	3	3	4	2	8	4	4	4	2	5	1	6	3	3	5	3	9	3	3	235213342844425163353933
EC362	EASTERN CAPE	oooooooooooooooooooooooooooooooooonnnnnnnnn	1	BEIJING	000000000003771	2	3	5	2	1	3	3	4	2	8	4	4	4	2	5	1	6	3	3	5	3	9	3	3	235213342844425163353933
EC363	EASTERN CAPE	oooooooooooooooooooooooooooooooooonnnnnnnnn	1	BEIJING	000000000003771	2	3	5	2	1	3	3	4	2	8	4	4	4	2	5	1	6	3	3	5	3	9	3	3	235213342844425163353933
EC364	EASTERN CAPE	oooooooooooooooooooooooooooooooooonnnnnnnnn	1	BEIJING	000000000003771	2	3	5	2	1	3	3	4	2	8	4	4	4	2	5	1	6	3	3	5	3	9	3	3	235213342844425163353933
EC365	EASTERN CAPE	oooooooooooooooooooooooooooooooooonnnnnnnnn	1	BEIJING	000000000003771	2	3	5	2	1	3	3	4	2	8	4	4	4	2	5	1	6	3	3	5	3	9	3	3	235213342844425163353933
EC366	EASTERN CAPE	oooooooooooooooooooooooooooooooooonnnnnnnnn	1	BEIJING	000000000003771	2	3	5	2	1	3	3	4	2	8	4	4	4	2	5	1	6	3	3	5	3	9	3	3	235213342844425163353933
EC367	EASTERN CAPE	oooooooooooooooooooooooooooooooooonnnnnnnnn	1	BEIJING	000000000003771	2	3	5	2	1	3	3	4	2	8	4	4	4	2	5	1	6	3	3	5	3	9	3	3	235213342844425163353933
EC368	EASTERN CAPE	oooooooooooooooooooooooooooooooooonnnnnnnnn	1	BEIJING	000000000003771	2	3	5	2	1	3	3	4	2	8	4	4	4	2	5	1	6	3	3	5	3	9	3	3	235213342844425163353933
EC369	EASTERN CAPE	oooooooooooooooooooooooooooooooooonnnnnnnnn	1	BEIJING	000000000003771	2	3	5	2	1	3	3	4	2	8	4	4	4	2	5	1	6	3	3	5	3	9	3	3	235213342844425163353933
EC370	EASTERN CAPE	oooooooooooooooooooooooooooooooooonnnnnnnnn	1	BEIJING	000000000003771	2	3	5	2	1	3	3	4	2	8	4	4	4	2	5	1	6	3	3	5	3	9	3	3	235213342844425163353933
EC371	EASTERN CAPE	oooooooooooooooooooooooooooooooooonnnnnnnnn	1	BEIJING	000000000003771	2	3	5	2	1	3	3	4	2	8	4	4	4	2	5	1	6	3	3	5	3	10	4	3	2352133428444251633531043
EC372	EASTERN CAPE	oooooooooooooooooooooooooooooooooonnnnnnnnn	1	BEIJING	000000000003771	2	3	5	2	1	3	3	4	2	8	4	4	4	2	5	1	6	3	3	5	3	11	3	3	2352133428444251633531133
EC373	EASTERN CAPE	oooooooooooooooooooooooooooooooooonnnnnnnnn	1	BEIJING	000000000003771	2	3	5	2	1	3	3	4	2	8	4	4	4	2	5	1	6	3	3	5	3	11	3	3	2352133428444251633531133
EC374	EASTERN CAPE	oooooooooooooooooooooooooooooooooonnnnnnnnn	1	BEIJING	000000000003771	2	3	5	2	1	3	3	4	2	8	4	4	4	2	5	1	6	3	3	5	3	2	3	3	235213342844425163353233
EC375	EASTERN CAPE	oooooooooooooooooooooooooooooooooonnnnnnnnn	1	BEIJING	000000000003771	2	3	5	2	1	3	3	4	2	8	4	4	4	2	5	1	6	3	3	6	3	9	3	3	235213342844425163363933
EC376	EASTERN CAPE	oooooooooooooooooooooooooooooooooonnnnnnnnn	1	BEIJING	000000000003771	2	3	5	2	1	3	3	4	2	8	4	4	4	4	5	1	6	3	3	3	3	9	3	3	235213342844445163333933
EC377	EASTERN CAPE	oooooooooooooooooooooooooooooooooonnnnnnnnn	1	BEIJING	000000000003771	2	3	5	2	1	3	3	4	2	8	7	4	4	2	5	1	2	3	3	5	3	9	3	3	235213342874425123353933
EC378	EASTERN CAPE	oooooooooooooooooooooooooooooooooonnnnnnnnn	1	BEIJING	000000000003771	2	3	5	2	1	3	3	4	2	8	12	4	4	2	5	1	6	3	3	5	3	9	3	3	2352133428124425163353933
EC379	EASTERN CAPE	oooooooooooooooooooooooooooooooooonnnnnnnnn	1	BEIJING	000000000003771	2	3	5	2	1	3	3	4	2	8	12	4	4	2	5	1	6	3	3	5	3	9	3	3	2352133428124425163353933
EC380	EASTERN CAPE	oooooooooooooooooooooooooooooooooonnnnnnnnn	1	BEIJING	000000000003771	2	3	5	2	1	3	3	4	2	8	12	4	4	2	5	1	6	3	3	5	3	9	3	3	2352133428124425163353933
EC381	EASTERN CAPE	oooooooooooooooooooooooooooooooooonnnnnnnnn	1	BEIJING	000000000003771	2	3	5	2	1	3	3	4	2	8		4	4	2	5	1	2	3	3	5	3	1	3	3	23521334284425123353133
EC382	EASTERN CAPE	oooooooooooooooooooooooooooooooooonnnnnnnnn	1	BEIJING	000000000003771	2	3	5	2	1	3	3	4	2	6(8)	4	4	4	2	5	1	2	3	3	5	3	9	3	3	2352133426(8)44425123353933
EC383	EASTERN CAPE	oooooooooooooooooooooooooooooooooonnnnnnnnn	1	BEIJING	000000000003771	2	3	5	2	1	3	3	4	2	6(8)	4	4	4	2	5	1	6	3	3	5	3	9	3	3	2352133426(8)44425163353933
EC384	EASTERN CAPE	oooooooooooooooooooooooooooooooooonnnnnnnnn	1	BEIJING	000000000003771	2	3	5	2	1	3	3	4	2	6(8)	4	4	4	2	5	1	6	3	3	5	3	9	3	3	2352133426(8)44425163353933
EC385	EASTERN CAPE	oooooooooooooooooooooooooooooooooonnnnnnnnn	1	BEIJING	000000000003771	2	3	5	2	1	3	3	4	2	6(8)	4	4	4	2	5	1	6	3	3	5	3	9	3	3	2352133426(8)44425163353933
EC386	EASTERN CAPE	oooooooooooooooooooooooooooooooooonnnnnnnnn	1	BEIJING	000000000003771	2	3	5	2	1	3	3	4	2	6(8)	4	4	4	2	5	1	6	3	3	5	3	9	3	3	2352133426(8)44425163353933
EC387	EASTERN CAPE	oooooooooooooooooooooooooooooooooonnnnnnnnn	1	BEIJING	000000000003771	2	3	5	2	1	3	3	4	2	6(8)	4	4	4	2	5	1	6	3	3	5	3	9	3	3	2352133426(8)44425163353933
EC388	EASTERN CAPE	oooooooooooooooooooooooooooooooooonnnnnnnnn	1	BEIJING	000000000003771	2	3	5	2	1	3	3	4	2	6(8)	4	4	4	2	5	1	6	3	3	5	3	9	3	3	2352133426(8)44425163353933
EC389	EASTERN CAPE	oooooooooooooooooooooooooooooooooonnnnnnnnn	1	BEIJING	000000000003771	2	3	5	2	1	3	3	4	2	6(8)	4	4	4	2	5	1	6	3	3	5	3	9	3	3	2352133426(8)44425163353933
EC390	EASTERN CAPE	oooooooooooooooooooooooooooooooooonnnnnnnnn	1	BEIJING	000000000003771	2	3	5	2	1	3	3	4	2	6(8)	4	4	4	2	5	1	6	3	3	5	3	9	3	3	2352133426(8)44425163353933
EC391	EASTERN CAPE	oooooooooooooooooooooooooooooooooonnnnnnnnn	1	BEIJING	000000000003771	2	3	5	2	1	3	3	4	2	6(8)	4	4	4	2	5	1	6	3	3	5	3	9	3	3	2352133426(8)44425163353933
EC392	EASTERN CAPE	oooooooooooooooooooooooooooooooooonnnnnnnnn	1	BEIJING	000000000003771	2	3	5	2	1	4	3	4	2	5	4	4	4	2	5	1	6	3	3	0	3	9	3	3	235214342544425163303933
EC393	EASTERN CAPE	oooooooooooooooooooooooooooooooooonnnnnnnnn	1	BEIJING	000000000003771	2	3	5	2	1	5	3	4	2	8	4	4	4	2	5	1	2	3	3	3	3	9	3	3	235215342844425123333933
EC394	EASTERN CAPE	oooooooooooooooooooooooooooooooooonnnnnnnnn	1	BEIJING	000000000003771	2	3	5	2	2	3	3	4	2	8	4	4	4	2	5	1	6	3	3	5	3	9	3	3	235223342844425163353933
EC395	EASTERN CAPE	oooooooooooooooooooooooooooooooooonnnnnnnnn	1	BEIJING	000000000003771	2	3	5	3	1	4	3	4	2	6	4	4	4	2	5	1	6	3	3	5	3	9	3	3	235314342644425163353933
EC396	EASTERN CAPE	nnnnnnnnoonnnnnnnnnnnnnnnnnnnnnnoooonnnnnnn	34	S	776377777760771	2	3	5	3	4	3	3	1	2	3	4	4	2	2	5	1	4	3	2	3	2	9	2	2	235343312344225143232922
EC397	EASTERN CAPE	oooooooooooooooooooooooooooooooooonnnnnnnnn	1	BEIJING	000000000003771	2	3	5	3s	1	3	3	0	2	6	4	4	4	2	5	1	6	3	3	5	3	11	3	3	2353s133026444251633531133
EC398	EASTERN CAPE	oooooooooooooooooooooooooooooooooonnnnnnnnn	1	BEIJING	000000000003771	2	3	5	3s	1	3	3	4	2	7	4	4	4	2	5	1	6	3	3	5	3	9	3	3	2353s13342744425163353933
EC399	EASTERN CAPE	oooooooooooooooooooooooooooooooooonnnnnnnnn	1	BEIJING	000000000003771	2	3	5	3s	1	3	3	4	2	8	4	4	4	2	5	1	6	3	3	5	3	9	3	3	2353s13342844425163353933
EC400	EASTERN CAPE	oooooooooooooooooooooooooooooooooonnnnnnnnn	1	BEIJING	000000000003771	2	3	6	2	1	3	3	4	2	6	4	4	4	2	5	1	6	3	3	5	3	9	3	3	236213342644425163353933
EC401	EASTERN CAPE	oooooooooooooooooooooooooooooooooonnnnnnnnn	1	BEIJING	000000000003771	2	3	7	2	1	2	3	4	2	8	4	4	4	2	5	1	6	3	3	5	3	9	3	3	237212342844425163353933
EC402	EASTERN CAPE	oooooooooooooooooooooooooooooooooonnnnnnnnn	1	BEIJING	000000000003771	2	3	7	2	1	3	3	4	2	8	4	4	4	2	5	1	6	3	3	5	3	9	2	3	237213342844425163353923
EC403	EASTERN CAPE	oooooooooooooooooooooooooooooooooonnnnnnnnn	1	BEIJING	000000000003771	2	3	7	2	1	3	3	4	2	8	4	4	4	2	5	1	6	3	3	5	3	9	3	3	237213342844425163353933
EC404	EASTERN CAPE	oooooooooooooooooooooooooooooooooonnnnnnnnn	1	BEIJING	000000000003771	2	3	7	2	1	3	3	4	2	8	4	4	4	2	5	1	6	3	3	5	3	9	3	3	237213342844425163353933
EC405	EASTERN CAPE	nnnoooononnnnnnnnnnnnnoooooooooooonnnnnnnnn	1092	CAS1_DELHI	702777740003771	2	4	2	2	3	4	3	5	2	8	4	4	4	2	5	1	8	3	3	5	3	2	2	3	242234352844425183353223
EC406	EASTERN CAPE	nnnoooonnonnnnnnnnnoooooooooooooooonnnnnnnn	21	CAS1_KILI	703377400001771	2	4	2	2	4	7	4	3	2	2	4	4	2	2	5	1	1	3	3	4	2	5	4	3	242247432244225113342543
EC407	EASTERN CAPE	oooooooooooooooooooooooooooooooooonnnnnnnnn	1	BEIJING	000000000003771	2	4	2	2	4	7	4	3	2	3	4	4	2	2	5	1	1	3	3	4	2	7	4	3	242247432344225113342743
EC408	EASTERN CAPE	nnnnnnnnnnnnnnnnnonnnnnnnnnnnnnnoooonnnnnnn	119	X1	777776777760771	2	4	3	2	2	4	3	3	2	3	3	4	4	2	5	1	5	3	3	3	3	7	3	2	243224332334425153333732
EC409	EASTERN CAPE	nnnnnnnnnnnnnnnnnonnnnnnnnnnnnnnoooonnnnnnn	119	X1	777776777760771	2	4	3	2	2	4	3	3	2	3	3	4	4	2	5	1	5	3	3	3	3	7	3	2	243224332334425153333732
EC410	EASTERN CAPE	nnnnnnnnnnnnnnnnnonnnnnnnnnnnnnnoooonnnnnnn	119	X1	777776777760771	2	4	3	2	2	4	3	3	2	3	4	4	3	2	5	1	5	3	3	3	3	7	3	2	243224332344325153333732
EC411	EASTERN CAPE	nnnnnnnnnnnnnnnnnonnnnnnnnnnnnnnoonnnnnnnnn	226	MANU2	777776777763771	2	4	3	2	2	4	3	3	2	4	3	4	4	2	5	1	5	3	3	3	3	7	3	2	243224332434425153333732
EC412	EASTERN CAPE	oooooooooooooooooooooooooooooooooonnnnnnnnn	1	BEIJING	000000000003771	2	4	3	2	3	2	3	5	2	6	4	4	4	2	4	1	7	3	3	5	3	6	2	4	243232352644424173353624
EC413	EASTERN CAPE	nnnnnnnnooonnnnnnnnnoooonnnnnnnnoooonnnnnnn	33	LAM3	776177607760771	2	4	3	2	3	4	3	4	2	2	2	4	2	2	6	1	5	3	1	3	1	7	2	2	243234342224226153131722
EC414	EASTERN CAPE	nnnnnnnnooonnnnnnnnnoooonnnnnnnnoooonnnonnn	130	LAM3	776177607760731	2	4	3	2	3	4	3	4	2	2	2	4	2	2	6	1	5	3	1	3	1	7	2	2	243234342224226153131722
EC415	EASTERN CAPE	nnnooooooooonnnnnonnnnnnnnnnnnnnoooonnnnnnn	92	X3	700076777760771	2	4	3	2	4	3	2	3	2	3	3	4	4	2	5	1	5	3	3	3	3	8	3	2	243243232334425153333832
EC416	EASTERN CAPE	nnnnnnnnnnnnnnnnnonnnnnnnnnnnnnnoooonnnnnnn	119	X1	777776777760771	2	4	3	2	4	3	3	2	2	3	3	4	4	2	5	1	4	3	3	3	3	4	3	2	243243322334425143333432
EC417	EASTERN CAPE	nnnooooooooonnnnnonnnnnnnnnnnnnnoooonnnnnnn	92	X3	700076777760771	2	4	3	2	4	3	3	3	2	1	3	4	4	2	5	1	5	3	3	3	4	8	3	2	243243332134425153334832
EC418	EASTERN CAPE	nnnooooooooonnnnnonnnnnnnnnnnnnnoooonnonnnn	70	X3	700076777760671	2	4	3	2	4	4	2	3	2	3	3	4	4	2	5	1	5	3	3	3	3	8	3	2	243244232334425153333832
EC419	EASTERN CAPE	nnnooooooooonnnnnonnnnnnnnnnnnnnoooonnonnnn	70	X3	700076777760671	2	4	3	2	4	4	2	3	2	3	3	4	4	4	5	1	5	3	3	3	3	8	3	2	243244232334445153333832
EC420	EASTERN CAPE	nnnoooooooooonnnnonnnnnnnnnnnnnnoooonnnnnnn	91	X3	700036777760771	2	4	3	2	4	4	3	2	2	3	3	4	4	4	5	1	5	3	3	3	4	9	3	2	243244322334445153334932
EC421	EASTERN CAPE	nnnooooooooonnnnnonnnnnnnnnnnnnnoooonnnnnnn	92	X3	700076777760771	2	4	3	2	4	4	3	2	2	9	3	4	4	4	5	1	5	3	3	3	4	9	3	2	243244322934445153334932
EC422	EASTERN CAPE	nnnooooooooonnnnnonnnnnnnnnnnnnnoooonnnnnnn	92	X3	700076777760771	2	4	3	2	4	4	3	3	2	2	3	4	4	2	5	1	5	3	3	3	4	9	3	2	243244332234425153334932
EC423	EASTERN CAPE	nnnooooooooonnnnnonnnnnnnnnnnnnnoooonnnnnnn	92	X3	700076777760771	2	4	3	2	4	4	3	3	2	2	3	4	4	2	5	1	5	3	3	3	4	9	3	2	243244332234425153334932
EC424	EASTERN CAPE	nnnooooooooooonnnonnnnnnnnnnnnnnoooonnnnnnn	N/A	N/A	700016777760771	2	4	3	2	4	4	3	3	2	3	3	4	4	2	5	1	5	3	3	2	5	7	3	2	243244332334425153325732
EC425	EASTERN CAPE	nnnooooooooonnnnnonnnnnnnnnnnnnnoooonnnnnnn	92	X3	700076777760771	2	4	3	2	4	4	3	3	2	3	3	4	4	2	5	1	5	3	3	3	4	8	3	2	243244332334425153334832
EC426	EASTERN CAPE	nnnooooooooonnnnnonnnnnnnnnnnnnnoooonnnnnnn	92	X3	700076777760771	2	4	3	2	4	4	3	3	2	3	3	4	4	2	5	1	5	3	3	3	4	8	3	2	243244332334425153334832
EC427	EASTERN CAPE	nnnooooooooonnnnnonnnnnnnnnnnnnnoooonnnnnnn	92	X3	700076777760771	2	4	3	2	4	4	3	3	2	3	3	4	4	2	5	1	5	3	3	3	4	8	3	2	243244332334425153334832
EC428	EASTERN CAPE	nnnooooooooonnonnonnnnnnnnnnnnnnoooonnnnnnn	1751	X3	700066777760771	2	4	3	2	4	4	3	3	2	4	3	4	4	2	5	1	5	3	3	3	4	8	3	2	243244332434425153334832
EC429	EASTERN CAPE	onnooooooooonnnnnonnnnnnnnnnnnnnoooonnnnnnn	N/A	N/A	300076777760771	2	4	3	2	4	4	3	3	2	6	3	4	4	2	5	1	5	3	3	3	4	8	3	2	243244332634425153334832
EC430	EASTERN CAPE	nnnnnnnnnnnnnnnnnnnnnnnnnnnnnnnnoonnnnnnnnn	54	MANU2	777777777763771	2	4	3	2	4	4	3	3	2	4	3	4	4	2	5	1	4	3	3	2	3	5	3	2	243244332434425143323532
EC431	EASTERN CAPE	nnnnnnnnnnnnnnnnnnnnnnnnnnnnoooononnnnnonnn	48	EAI1_SOM	777777777413731	2	4	3	2	5	4	3	3	2	3	2	4	4	2	5	1	4	3	4	3	3	8	3	2	243254332324425143433832
EC432	EASTERN CAPE	nnnnnnnnnnnnnnnnnonnnnnnnnnnnnnnoooonnnnnnn	119	X1	777776777760771	2	4	3	2	5	4	3	3	2	3	2	4	4	2	5	1	4	3	4	3	3	4	3	2	243254332324425143433432
EC433	EASTERN CAPE	onnooooooooonnnnnonnnnnnnnnnnnnnoooonnnnnnn	N/A	N/A	300076777760771	2	4	3	2	5	4	3	3	2	3	3	4	4	2	5	1	5	3	3	3	4	8	3	2	243254332334425153334832
EC434	EASTERN CAPE	nnnnnnnnnnnnnnnnnnnnoooonnnnnnnnoooonnnnnnn	42	LAM9	777777607760771	2	4	4	2	1	3	2	3	2	3	2	4	1	1	6	1	2	3	5	2	2	2	0	2	244213232324116123522202
EC435	EASTERN CAPE	nnnnnnnnnnnnnnnnnnnnoooonnnnnnnnoooonnnnnnn	42	LAM9	777777607760771	2	4	4	2	1	3	2	3	2	7	2	4	1	1	6	1	4	3	5	2	2	8	0	2	244213232724116143522802
EC436	EASTERN CAPE	nnnnnnnnnnnnnnnnnnnnnnnnnnnnnnnnoooonnnnnnn	N/A	N/A	777777777760771	2	4	4	2	1	3	3	1	2	8	3	4	2	2	6	1	5	3	3	3	4	4	2	2	244213312834226153334422
EC437	EASTERN CAPE	nnnnnnnnnnnnnnnnnnnnoooonnnnnnnnoooonnnnnnn	42	LAM9	777777607760771	2	4	4	2	1	3	3	3	2	4	2	4	1	1	6	1	5	2	5	3	2	7	2	2	244213332424116152532722
EC438	EASTERN CAPE	nnnnnnnnnnnnnnnnnnnnoooonnoooonnoooonnnnnnn	59	LAM11_ZWE	777777606060771	2	4	4	2	1	4	1	3	2	3	2	4	1	1	6	1	5	2	4	3	2	2	2	2	244214132324116152432222
EC439	EASTERN CAPE	nnnnnnnnnnnnnnnnnnnnoooonnoooonnoooonnnnnnn	59	LAM11_ZWE	777777606060771	2	4	4	2	1	4	1	3	3	3	2	4	1	1	6	1	5	2	5	3	2	3	2	2	244214133324116152532322
EC440	EASTERN CAPE	oooooooooooooooooooooooooooooooooonnnnnnnnn	1	BEIJING	000000000003771	2	4	4	2	2	2	3	4	2	7	4	4	4	2	5	1	7	4	3	5	4	6	2	4	244222342744425174354624
EC441	EASTERN CAPE	oooooooooooooooooooooooooooooooooonnnnnnnnn	1	BEIJING	000000000003771	2	4	4	2	2	3	3	5	2	8	4	4	4	2	4	1	7	3	4	4	3	2	2	3	244223352844424173443223
EC442	EASTERN CAPE	oooooooooooooooooooooooooooooooooonnnnnnnnn	1	BEIJING	000000000003771	2	4	4	2	3	2	1	5	2	6	4	4	4	2	5	1	8	3	3	5	3	2	2	3	244232152644425183353223
EC443	EASTERN CAPE	nnnnnnnnnonnnnnnnnnnnnnnnnnnnnnnoonnnnnnnnn	N/A	N/A	777377777763771	2	4	4	2	3	2	3	2	2	6	4	4	4	2	5	1	7	3	3	3	4	6	2	4	244232322644425173334624
EC444	EASTERN CAPE	nnnnnnnnooonnnnnnnnnoooonnnnnnnnoooonnnnnnn	33	LAM3	776177607760771	2	4	4	2	3	2	3	4	2	4	2	4	2	2	6	1	5	3	1	3	1	2	2	2	244232342424226153131222
EC445	EASTERN CAPE	nnnnnnnnooonnnnnnnnnoooonnnnnnnnoooonnnnnnn	33	LAM3	776177607760771	2	4	4	2	3	2	3	4	2	4	2	4	2	2	6	1	5	3	1	3	1	2	2	2	244232342424226153131222
EC446	EASTERN CAPE	nnnnnnnnooonnnnnnnnnoooonnnnnnnnoonnnnnnnnn	N/A	LAM	776177607763771	2	4	4	2	3	2	3	4	2	4	2	4	2	2	6	1	5	3	1	3	1	2	3	2	244232342424226153131232
EC447	EASTERN CAPE	oooooooooooooooooooooooooooooooooonnnnnnnnn	1	BEIJING	000000000003771	2	4	4	2	3	2	3	4	2	5	4	4	4	2	5	1	7	3	3	5	4	6	2	4	244232342544425173354624
EC448	EASTERN CAPE	oooooooooooooooooooooooooooooooooonnnnnnnnn	1	BEIJING	000000000003771	2	4	4	2	3	2	3	5	2	2	4	4	4	2	5	1	7	3	3	5	6	6	2	4	244232352244425173356624
EC449	EASTERN CAPE	oooooooooooooooooooooooooooooooooonnnnnnnnn	1	BEIJING	000000000003771	2	4	4	2	3	2	3	5	2	3	4	4	4	2	5	1	7	3	3	5	4	6	2	4	244232352344425173354624
EC450	EASTERN CAPE	oooooooooooooooooooooooooooooooooonnnnnnnnn	1	BEIJING	000000000003771	2	4	4	2	3	2	3	5	2	4	4	4	2	5	1	7	4	3	5	4	6	2	4	6	244232352444251743546246
EC451	EASTERN CAPE	oooooooooooooooooooooooooooooooooonnnnnnnnn	1	BEIJING	000000000003771	2	4	4	2	3	2	3	5	2	4	4	4	4	2	5	1	7	3	3	5	4	6	2	4	244232352444425173354624
EC452	EASTERN CAPE	oooooooooooooooooooooooooooooooooonnnnnnnnn	1	BEIJING	000000000003771	2	4	4	2	3	2	3	5	2	4	4	4	4	2	5	1	7	3	3	5	4	6	2	4	244232352444425173354624
EC453	EASTERN CAPE	oooooooooooooooooooooooooooooooooonnnnnnnnn	1	BEIJING	000000000003771	2	4	4	2	3	2	3	5	2	4	4	4	4	2	5	1	7	3	3	5	4	6	2	4	244232352444425173354624
EC454	EASTERN CAPE	oooooooooooooooooooooooooooooooooonnnnnnnnn	1	BEIJING	000000000003771	2	4	4	2	3	2	3	5	2	4	4	4	4	2	5	1	7	3	3	5	4	6	2	4	244232352444425173354624
EC455	EASTERN CAPE	oooooooooooooooooooooooooooooooooonnnnnnnnn	1	BEIJING	000000000003771	2	4	4	2	3	2	3	5	2	4	4	4	4	2	5	1	7	3	3	5	4	6	2	4	244232352444425173354624
EC456	EASTERN CAPE	oooooooooooooooooooooooooooooooooonnnnnnnnn	1	BEIJING	000000000003771	2	4	4	2	3	2	3	5	2	4	4	4	4	2	5	1	7	3	3	5	4	6	2	4	244232352444425173354624
EC457	EASTERN CAPE	oooooooooooooooooooooooooooooooooonnnnnnnnn	1	BEIJING	000000000003771	2	4	4	2	3	2	3	5	2	4	4	4	4	2	5	1	7	3	3	5	4	6	2	4	244232352444425173354624
EC458	EASTERN CAPE	oooooooooooooooooooooooooooooooooonnnnnnnnn	1	BEIJING	000000000003771	2	4	4	2	3	2	3	5	2	4	4	4	6	2	5	1	7	3	3	5	4	6	2	4	244232352444625173354624
EC459	EASTERN CAPE	oooooooooooooooooooooooooooooooooonnnnnnnnn	1	BEIJING	000000000003771	2	4	4	2	3	2	3	5	2	5	4	4	4	2	5	1	7	3	3	5	4	6	2	4	244232352544425173354624
EC460	EASTERN CAPE	oooooooooooooooooooooooooooooooooonnnnnnnnn	1	BEIJING	000000000003771	2	4	4	2	3	2	3	5	2	5	4	4	4	2	5	1	7	4	3	5	4	2	2	4	244232352544425174354224
EC461	EASTERN CAPE	oooooooooooooooooooooooooooooooooonnnnnnnnn	1	BEIJING	000000000003771	2	4	4	2	3	2	3	5	2	5	4	4	4	2	5	1	7	4	3	5	4	6	2	4	244232352544425174354624
EC462	EASTERN CAPE	oooooooooooooooooooooooooooooooooonnnnnnnnn	1	BEIJING	000000000003771	2	4	4	2	3	2	3	5	2	5	4	4	4	2	5	1	7	4	3	5	4	6	2	4	244232352544425174354624
EC463	EASTERN CAPE	oooooooooooooooooooooooooooooooooonnnnnnnnn	1	BEIJING	000000000003771	2	4	4	2	3	2	3	5	2	5	4	4	4	2	5	1	7	4	3	5	4	6	2	4	244232352544425174354624
EC464	EASTERN CAPE	oooooooooooooooooooooooooooooooooonnnnnnnnn	1	BEIJING	000000000003771	2	4	4	2	3	2	3	5	2	5	4	4	4	2	5	1	7	4	3	5	4	6	2	4	244232352544425174354624
EC465	EASTERN CAPE	oooooooooooooooooooooooooooooooooonnnnnnnnn	1	BEIJING	000000000003771	2	4	4	2	3	2	3	5	2	6	4	4	4	2	4	1	7	3	3	5	4	6	2	4	244232352644424173354624
EC466	EASTERN CAPE	oooooooooooooooooooooooooooooooooonnnnnnnnn	1	BEIJING	000000000003771	2	4	4	2	3	2	3	5	2	6	4	4	4	2	4	1	7	3	3	5	4	6	2	4	244232352644424173354624
EC467	EASTERN CAPE	oooooooooooooooooooooooooooooooooonnnnnnnnn	1	BEIJING	000000000003771	2	4	4	2	3	2	3	5	2	6	4	4	4	2	5	1	3	3	3	5	4	6	2	4	244232352644425133354624
EC468	EASTERN CAPE	oooooooooooooooooooooooooooooooooonnnnnnnnn	1	BEIJING	000000000003771	2	4	4	2	3	2	3	5	2	6	4	4	4	2	5	1	6	2	3	5	4	6	2	4	244232352644425162354624
EC469	EASTERN CAPE	oooooooooooooooooooooooooooooooooonnnnnnnnn	1	BEIJING	000000000003771	2	4	4	2	3	2	3	5	2	6	4	4	4	2	5	1	6	3	3	5	4	6	2	4	244232352644425163354624
EC470	EASTERN CAPE	oooooooooooooooooooooooooooooooooonnnnnnnnn	1	BEIJING	000000000003771	2	4	4	2	3	2	3	5	2	6	4	4	4	2	5	1	7	3	3	5	4	2	2	4	244232352644425173354224
EC471	EASTERN CAPE	oooooooooooooooooooooooooooooooooonnnnnnnnn	1	BEIJING	000000000003771	2	4	4	2	3	2	3	5	2	6	4	4	4	2	5	1	7	3	3	5	4	2	2	4	244232352644425173354224
EC472	EASTERN CAPE	oooooooooooooooooooooooooooooooooonnnnnnnnn	1	BEIJING	000000000003771	2	4	4	2	3	2	3	5	2	6	4	4	4	2	5	1	7	3	3	5	4	2	2	4	244232352644425173354224
EC473	EASTERN CAPE	oooooooooooooooooooooooooooooooooonnnnnnnnn	1	BEIJING	000000000003771	2	4	4	2	3	2	3	5	2	6	4	4	4	2	5	1	7	3	3	5	4	5	2	4	244232352644425173354524
EC474	EASTERN CAPE	oooooooooooooooooooooooooooooooooonnnnnnnnn	1	BEIJING	000000000003771	2	4	4	2	3	2	3	5	2	6	4	4	4	2	5	1	7	3	3	5	4	2	2	4	244232352644425173354224
EC475	EASTERN CAPE	oooooooooooooooooooooooooooooooooonnnnnnnnn	1	BEIJING	000000000003771	2	4	4	2	3	2	3	5	2	6	4	4	4	2	5	1	7	3	3	5	4	6	2	4	244232352644425173354624
EC476	EASTERN CAPE	oooooooooooooooooooooooooooooooooonnnnnnnnn	1	BEIJING	000000000003771	2	4	4	2	3	2	3	5	2	6	4	4	4	2	5	1	7	3	3	5	4	6	2	4	244232352644425173354624
EC477	EASTERN CAPE	oooooooooooooooooooooooooooooooooonnnnnnnnn	1	BEIJING	000000000003771	2	4	4	2	3	2	3	5	2	6	4	4	4	2	5	1	7	3	3	5	4	6	2	4	244232352644425173354624
EC478	EASTERN CAPE	oooooooooooooooooooooooooooooooooonnnnnnnnn	1	BEIJING	000000000003771	2	4	4	2	3	2	3	5	2	6	4	4	4	2	5	1	7	3	3	5	4	6	2	4	244232352644425173354624
EC479	EASTERN CAPE	oooooooooooooooooooooooooooooooooonnnnnnnnn	1	BEIJING	000000000003771	2	4	4	2	3	2	3	5	2	6	4	4	4	2	5	1	7	3	3	5	4	6	2	4	244232352644425173354624
EC480	EASTERN CAPE	oooooooooooooooooooooooooooooooooonnnnnnnnn	1	BEIJING	000000000003771	2	4	4	2	3	2	3	5	2	6	4	4	4	2	5	1	7	3	3	5	4	6	2	4	244232352644425173354624
EC481	EASTERN CAPE	oooooooooooooooooooooooooooooooooonnnnnnnnn	1	BEIJING	000000000003771	2	4	4	2	3	2	3	5	2	6	4	4	4	2	5	1	7	3	3	5	4	6	2	4	244232352644425173354624
EC482	EASTERN CAPE	oooooooooooooooooooooooooooooooooonnnnnnnnn	1	BEIJING	000000000003771	2	4	4	2	3	2	3	5	2	6	4	4	4	2	5	1	7	3	3	5	4	6	2	4	244232352644425173354624
EC483	EASTERN CAPE	oooooooooooooooooooooooooooooooooonnnnnnnnn	1	BEIJING	000000000003771	2	4	4	2	3	2	3	5	2	6	4	4	4	2	5	1	7	3	3	5	4	6	2	4	244232352644425173354624
EC484	EASTERN CAPE	oooooooooooooooooooooooooooooooooonnnnnnnnn	1	BEIJING	000000000003771	2	4	4	2	3	2	3	5	2	6	4	4	4	2	5	1	7	3	3	5	4	6	2	4	244232352644425173354624
EC485	EASTERN CAPE	oooooooooooooooooooooooooooooooooonnnnnnnnn	1	BEIJING	000000000003771	2	4	4	2	3	2	3	5	2	6	4	4	4	2	5	1	7	3	3	5	4	6	2	4	244232352644425173354624
EC486	EASTERN CAPE	oooooooooooooooooooooooooooooooooonnnnnnnnn	1	BEIJING	000000000003771	2	4	4	2	3	2	3	5	2	6	4	4	4	2	5	1	7	3	3	5	4	6	2	4	244232352644425173354624
EC487	EASTERN CAPE	oooooooooooooooooooooooooooooooooonnnnnnnnn	1	BEIJING	000000000003771	2	4	4	2	3	2	3	5	2	6	4	4	4	2	5	1	7	3	3	5	4	6	2	4	244232352644425173354624
EC488	EASTERN CAPE	oooooooooooooooooooooooooooooooooonnnnnnnnn	1	BEIJING	000000000003771	2	4	4	2	3	2	3	5	2	6	4	4	4	2	5	1	7	3	3	5	4	6	2	4	244232352644425173354624
EC489	EASTERN CAPE	oooooooooooooooooooooooooooooooooonnnnnnnnn	1	BEIJING	000000000003771	2	4	4	2	3	2	3	5	2	6	4	4	4	2	5	1	7	3	3	5	4	6	2	4	244232352644425173354624
EC490	EASTERN CAPE	oooooooooooooooooooooooooooooooooonnnnnnnnn	1	BEIJING	000000000003771	2	4	4	2	3	2	3	5	2	6	4	4	4	2	5	1	7	3	3	5	4	6	2	4	244232352644425173354624
EC491	EASTERN CAPE	oooooooooooooooooooooooooooooooooonnnnnnnnn	1	BEIJING	000000000003771	2	4	4	2	3	2	3	5	2	6	4	4	4	2	5	1	7	3	3	5	4	6	2	4	244232352644425173354624
EC492	EASTERN CAPE	oooooooooooooooooooooooooooooooooonnnnnnnnn	1	BEIJING	000000000003771	2	4	4	2	3	2	3	5	2	6	4	4	4	2	5	1	7	3	3	5	4	6	2	4	244232352644425173354624
EC493	EASTERN CAPE	oooooooooooooooooooooooooooooooooonnnnnnnnn	1	BEIJING	000000000003771	2	4	4	2	3	2	3	5	2	6	4	4	4	2	5	1	7	3	3	5	4	6	2	4	244232352644425173354624
EC494	EASTERN CAPE	oooooooooooooooooooooooooooooooooonnnnnnnnn	1	BEIJING	000000000003771	2	4	4	2	3	2	3	5	2	6	4	4	4	2	5	1	7	3	3	5	4	6	2	4	244232352644425173354624
EC495	EASTERN CAPE	oooooooooooooooooooooooooooooooooonnnnnnnnn	1	BEIJING	000000000003771	2	4	4	2	3	2	3	5	2	6	4	4	4	2	5	1	7	3	3	5	4	6	2	4	244232352644425173354624
EC496	EASTERN CAPE	oooooooooooooooooooooooooooooooooonnnnnnnnn	1	BEIJING	000000000003771	2	4	4	2	3	2	3	5	2	6	4	4	4	2	5	1	7	3	3	5	4	6	2	4	244232352644425173354624
EC497	EASTERN CAPE	oooooooooooooooooooooooooooooooooonnnnnnnnn	1	BEIJING	000000000003771	2	4	4	2	3	2	3	5	2	6	4	4	4	2	5	1	7	3	3	5	4	6	2	4	244232352644425173354624
EC498	EASTERN CAPE	oooooooooooooooooooooooooooooooooonnnnnnnnn	1	BEIJING	000000000003771	2	4	4	2	3	2	3	5	2	6	4	4	4	2	5	1	7	3	3	5	4	6	2	4	244232352644425173354624
EC499	EASTERN CAPE	oooooooooooooooooooooooooooooooooonnnnnnnnn	1	BEIJING	000000000003771	2	4	4	2	3	2	3	5	2	6	4	4	4	2	5	1	7	3	3	5	4	6	2	4	244232352644425173354624
EC500	EASTERN CAPE	oooooooooooooooooooooooooooooooooonnnnnnnnn	1	BEIJING	000000000003771	2	4	4	2	3	2	3	5	2	6	4	4	4	2	5	1	7	3	3	5	4	6	2	4	244232352644425173354624
EC501	EASTERN CAPE	oooooooooooooooooooooooooooooooooonnnnnnnnn	1	BEIJING	000000000003771	2	4	4	2	3	2	3	5	2	6	4	4	4	2	5	1	7	3	3	5	4	6	2	4	244232352644425173354624
EC502	EASTERN CAPE	oooooooooooooooooooooooooooooooooonnnnnnnnn	1	BEIJING	000000000003771	2	4	4	2	3	2	3	5	2	6	4	4	4	2	5	1	7	3	3	5	4	6	2	4	244232352644425173354624
EC503	EASTERN CAPE	oooooooooooooooooooooooooooooooooonnnnnnnnn	1	BEIJING	000000000003771	2	4	4	2	3	2	3	5	2	6	4	4	4	2	5	1	7	3	3	5	4	6	2	4	244232352644425173354624
EC504	EASTERN CAPE	oooooooooooooooooooooooooooooooooonnnnnnnnn	1	BEIJING	000000000003771	2	4	4	2	3	2	3	5	2	6	4	4	4	2	5	1	7	3	3	5	4	6	2	4	244232352644425173354624
EC505	EASTERN CAPE	oooooooooooooooooooooooooooooooooonnnnnnnnn	1	BEIJING	000000000003771	2	4	4	2	3	2	3	5	2	6	4	4	4	2	5	1	7	3	3	5	4	6	2	4	244232352644425173354624
EC506	EASTERN CAPE	oooooooooooooooooooooooooooooooooonnnnnnnnn	1	BEIJING	000000000003771	2	4	4	2	3	2	3	5	2	6	4	4	4	2	5	1	7	3	3	5	4	6	2	4	244232352644425173354624
EC507	EASTERN CAPE	oooooooooooooooooooooooooooooooooonnnnnnnnn	1	BEIJING	000000000003771	2	4	4	2	3	2	3	5	2	6	4	4	4	2	5	1	7	3	3	5	4	6	2	4	244232352644425173354624
EC508	EASTERN CAPE	oooooooooooooooooooooooooooooooooonnnnnnnnn	1	BEIJING	000000000003771	2	4	4	2	3	2	3	5	2	6	4	4	4	2	5	1	7	3	3	5	4	6	2	4	244232352644425173354624
EC509	EASTERN CAPE	oooooooooooooooooooooooooooooooooonnnnnnnnn	1	BEIJING	000000000003771	2	4	4	2	3	2	3	5	2	6	4	4	4	2	5	1	7	3	3	5	4	6	2	4	244232352644425173354624
EC510	EASTERN CAPE	oooooooooooooooooooooooooooooooooonnnnnnnnn	1	BEIJING	000000000003771	2	4	4	2	3	2	3	5	2	6	4	4	4	2	5	1	7	3	3	5	4	6	2	4	244232352644425173354624
EC511	EASTERN CAPE	oooooooooooooooooooooooooooooooooonnnnnnnnn	1	BEIJING	000000000003771	2	4	4	2	3	2	3	5	2	6	4	4	4	2	5	1	7	3	3	5	4	6	2	4	244232352644425173354624
EC512	EASTERN CAPE	oooooooooooooooooooooooooooooooooonnnnnnnnn	1	BEIJING	000000000003771	2	4	4	2	3	2	3	5	2	6	4	4	4	2	5	1	7	3	3	5	4	6	2	4	244232352644425173354624
EC513	EASTERN CAPE	oooooooooooooooooooooooooooooooooonnnnnnnnn	1	BEIJING	000000000003771	2	4	4	2	3	2	3	5	2	6	4	4	4	2	5	1	7	3	3	5	4	6	2	4	244232352644425173354624
EC514	EASTERN CAPE	oooooooooooooooooooooooooooooooooonnnnnnnnn	1	BEIJING	000000000003771	2	4	4	2	3	2	3	5	2	6	4	4	4	2	5	1	7	3	3	5	4	6	2	4	244232352644425173354624
EC515	EASTERN CAPE	oooooooooooooooooooooooooooooooooonnnnnnnnn	1	BEIJING	000000000003771	2	4	4	2	3	2	3	5	2	6	4	4	4	2	5	1	7	3	3	5	4	6	2	4	244232352644425173354624
EC516	EASTERN CAPE	oooooooooooooooooooooooooooooooooonnnnnnnnn	1	BEIJING	000000000003771	2	4	4	2	3	2	3	5	2	6	4	4	4	2	5	1	7	3	3	5	4	6	2	4	244232352644425173354624
EC517	EASTERN CAPE	oooooooooooooooooooooooooooooooooonnnnnnnnn	1	BEIJING	000000000003771	2	4	4	2	3	2	3	5	2	6	4	4	4	2	5	1	7	3	3	5	4	6	2	4	244232352644425173354624
EC518	EASTERN CAPE	oooooooooooooooooooooooooooooooooonnnnnnnnn	1	BEIJING	000000000003771	2	4	4	2	3	2	3	5	2	6	4	4	4	2	5	1	7	3	3	5	4	6	2	4	244232352644425173354624
EC519	EASTERN CAPE	oooooooooooooooooooooooooooooooooonnnnnnnnn	1	BEIJING	000000000003771	2	4	4	2	3	2	3	5	2	6	4	4	4	2	5	1	7	3	3	5	4	6	2	4	244232352644425173354624
EC520	EASTERN CAPE	oooooooooooooooooooooooooooooooooonnnnnnnnn	1	BEIJING	000000000003771	2	4	4	2	3	2	3	5	2	6	4	4	4	2	5	1	7	3	3	5	4	6	2	4	244232352644425173354624
EC521	EASTERN CAPE	oooooooooooooooooooooooooooooooooonnnnnnnnn	1	BEIJING	000000000003771	2	4	4	2	3	2	3	5	2	6	4	4	4	2	5	1	7	3	3	5	4	6	2	4	244232352644425173354624
EC522	EASTERN CAPE	oooooooooooooooooooooooooooooooooonnnnnnnnn	1	BEIJING	000000000003771	2	4	4	2	3	2	3	5	2	6	4	4	4	2	5	1	7	3	3	5	4	6	2	4	244232352644425173354624
EC523	EASTERN CAPE	oooooooooooooooooooooooooooooooooonnnnnnnnn	1	BEIJING	000000000003771	2	4	4	2	3	2	3	5	2	6	4	4	4	2	5	1	7	3	3	5	4	6	2	4	244232352644425173354624
EC524	EASTERN CAPE	oooooooooooooooooooooooooooooooooonnnnnnnnn	1	BEIJING	000000000003771	2	4	4	2	3	2	3	5	2	6	4	4	4	2	5	1	7	3	3	5	4	6	2	4	244232352644425173354624
EC525	EASTERN CAPE	oooooooooooooooooooooooooooooooooonnnnnnnnn	1	BEIJING	000000000003771	2	4	4	2	3	2	3	5	2	6	4	4	4	2	5	1	7	3	3	5	4	6	2	4	244232352644425173354624
EC526	EASTERN CAPE	oooooooooooooooooooooooooooooooooonnnnnnnnn	1	BEIJING	000000000003771	2	4	4	2	3	2	3	5	2	6	4	4	4	2	5	1	7	3	3	5	4	6	2	4	244232352644425173354624
EC527	EASTERN CAPE	oooooooooooooooooooooooooooooooooonnnnnnnnn	1	BEIJING	000000000003771	2	4	4	2	3	2	3	5	2	6	4	4	4	2	5	1	7	3	3	5	4	6	2	4	244232352644425173354624
EC528	EASTERN CAPE	oooooooooooooooooooooooooooooooooonnnnnnnnn	1	BEIJING	000000000003771	2	4	4	2	3	2	3	5	2	6	4	4	4	2	5	1	7	3	3	5	4	6	2	4	244232352644425173354624
EC529	EASTERN CAPE	oooooooooooooooooooooooooooooooooonnnnnnnnn	1	BEIJING	000000000003771	2	4	4	2	3	2	3	5	2	6	4	4	4	2	5	1	7	3	3	5	4	6	2	4	244232352644425173354624
EC530	EASTERN CAPE	oooooooooooooooooooooooooooooooooonnnnnnnnn	1	BEIJING	000000000003771	2	4	4	2	3	2	3	5	2	6	4	4	4	2	5	1	7	3	3	5	4	6	2	4	244232352644425173354624
EC531	EASTERN CAPE	oooooooooooooooooooooooooooooooooonnnnnnnnn	1	BEIJING	000000000003771	2	4	4	2	3	2	3	5	2	6	4	4	4	2	5	1	7	3	3	5	4	6	2	4	244232352644425173354624
EC532	EASTERN CAPE	oooooooooooooooooooooooooooooooooonnnnnnnnn	1	BEIJING	000000000003771	2	4	4	2	3	2	3	5	2	6	4	4	4	2	5	1	7	3	3	5	4	6	2	4	244232352644425173354624
EC533	EASTERN CAPE	nnnnnnnnnnnnnnnnnnnnnnnnnnnnoooononnnnnonnn	48	EAI1_SOM	777777777413731	2	4	4	2	3	2	3	5	2	6	4	4	4	2	5	1	7	3	3	5	5	6	2	4	244232352644425173355624
EC534	EASTERN CAPE	oooooooooooooooooooooooooooooooooonnnnnnnnn	1	BEIJING	000000000003771	2	4	4	2	3	2	3	5	2	6	4	4	4	2	5	1	7	3	3	5	6	6	3	4	244232352644425173356634
EC535	EASTERN CAPE	oooooooooooooooooooooooooooooooooonnnnnnnnn	1	BEIJING	000000000003771	2	4	4	2	3	2	3	5	2	6	4	4	4	2	5	1	7	4	3	5	2	6	2	4	244232352644425174352624
EC536	EASTERN CAPE	oooooooooooooooooooooooooooooooooonnnnnnnnn	1	BEIJING	000000000003771	2	4	4	2	3	2	3	5	2	6	4	4	4	2	5	1	7	4	3	5	4	6	2	4	244232352644425174354624
EC537	EASTERN CAPE	oooooooooooooooooooooooooooooooooonnnnnnnnn	1	BEIJING	000000000003771	2	4	4	2	3	2	3	5	2	6	4	4	4	2	5	1	7	4	3	5	4	6	2	4	244232352644425174354624
EC538	EASTERN CAPE	oooooooooooooooooooooooooooooooooonnnnnnnnn	1	BEIJING	000000000003771	2	4	4	2	3	2	3	5	2	6	4	4	4	2	5	1	7	4	3	5	4	6	2	4	244232352644425174354624
EC539	EASTERN CAPE	oooooooooooooooooooooooooooooooooonnnnnnnnn	1	BEIJING	000000000003771	2	4	4	2	3	2	3	5	2	6	4	4	4	2	5	1	7	4	3	5	4	6	2	4	244232352644425174354624
EC540	EASTERN CAPE	oooooooooooooooooooooooooooooooooonnnnnnnnn	1	BEIJING	000000000003771	2	4	4	2	3	2	3	5	2	6	4	4	4	2	5	1	7	4	3	5	4	6	2	4	244232352644425174354624
EC541	EASTERN CAPE	oooooooooooooooooooooooooooooooooonnnnnnnnn	1	BEIJING	000000000003771	2	4	4	2	3	2	3	5	2	6	4	4	4	2	5	1	7	4	3	5	4	6	2	4	244232352644425174354624
EC542	EASTERN CAPE	oooooooooooooooooooooooooooooooooonnnnnnnnn	1	BEIJING	000000000003771	2	4	4	2	3	2	3	5	2	6	4	4	4	2	5	1	7	4	3	5	4	6	2	4	244232352644425174354624
EC543	EASTERN CAPE	oooooooooooooooooooooooooooooooooonnnnnnnnn	1	BEIJING	000000000003771	2	4	4	2	3	2	3	5	2	6	4	4	4	2	5	1	7	4	3	5	4	6	2	4	244232352644425174354624
EC544	EASTERN CAPE	oooooooooooooooooooooooooooooooooonnnnnnnnn	1	BEIJING	000000000003771	2	4	4	2	3	2	3	5	2	6	4	4	4	2	5	1	7	4	3	5	4	6	2	4	244232352644425174354624
EC545	EASTERN CAPE	oooooooooooooooooooooooooooooooooonnnnnnnnn	1	BEIJING	000000000003771	2	4	4	2	3	2	3	5	2	6	4	4	4	2	5	1	7	4	3	5	4	6	2	4	244232352644425174354624
EC546	EASTERN CAPE	oooooooooooooooooooooooooooooooooonnnnnnnnn	1	BEIJING	000000000003771	2	4	4	2	3	2	3	5	2	6	4	4	4	2	5	1	7	4	3	5	4	6	2	4	244232352644425174354624
EC547	EASTERN CAPE	oooooooooooooooooooooooooooooooooonnnnnnnnn	1	BEIJING	000000000003771	2	4	4	2	3	2	3	5	2	6	4	4	4	2	5	1	7	4	3	5	4	6	2	4	244232352644425174354624
EC548	EASTERN CAPE	oooooooooooooooooooooooooooooooooonnnnnnnnn	1	BEIJING	000000000003771	2	4	4	2	3	2	3	5	2	6	4	4	4	2	5	1	7	4	3	5	4	6	2	4	244232352644425174354624
EC549	EASTERN CAPE	oooooooooooooooooooooooooooooooooonnnnnnnnn	1	BEIJING	000000000003771	2	4	4	2	3	2	3	5	2	6	4	4	4	2	5	1	7	4	3	5	4	6	2	4	244232352644425174354624
EC550	EASTERN CAPE	oooooooooooooooooooooooooooooooooonnnnnnnnn	1	BEIJING	000000000003771	2	4	4	2	3	2	3	5	2	6	4	4	4	2	5	1	7	4	3	5	4	6	2	4	244232352644425174354624
EC551	EASTERN CAPE	oooooooooooooooooooooooooooooooooonnnnnnnnn	1	BEIJING	000000000003771	2	4	4	2	3	2	3	5	2	6	4	4	4	2	5	1	7	4	3	5	4	6	2	4	244232352644425174354624
EC552	EASTERN CAPE	oooooooooooooooooooooooooooooooooonnnnnnnnn	1	BEIJING	000000000003771	2	4	4	2	3	2	3	5	2	6	4	4	4	2	5	1	7	4	3	5	4	6	3	4	244232352644425174354634
EC553	EASTERN CAPE	oooooooooooooooooooooooooooooooooonnnnnnnnn	1	BEIJING	000000000003771	2	4	4	2	3	2	3	5	2	6	4	4	4	2	5	1	7	4	3	5	6	6	2	2	244232352644425174356622
EC554	EASTERN CAPE	oooooooooooooooooooooooooooooooooonnnnnnnnn	1	BEIJING	000000000003771	2	4	4	2	3	2	3	5	2	6	4	4	4	2	5	1	7	4	3	5	6	6	2	4	244232352644425174356624
EC555	EASTERN CAPE	oooooooooooooooooooooooooooooooooonnnnnnnnn	1	BEIJING	000000000003771	2	4	4	2	3	2	3	5	2	6	4	4	4	2	5	1	7	4	3	5	6	6	2	4	244232352644425174356624
EC556	EASTERN CAPE	oooooooooooooooooooooooooooooooooonnnnnnnnn	1	BEIJING	000000000003771	2	4	4	2	3	2	3	5	2	6	4	4	4	2	5	1	7	4	3	5	6	6	2	4	244232352644425174356624
EC557	EASTERN CAPE	oooooooooooooooooooooooooooooooooonnnnnnnnn	1	BEIJING	000000000003771	2	4	4	2	3	2	3	5	2	6	4	4	4	2	5	1	7	4	3	5	6	6	2	4	244232352644425174356624
EC558	EASTERN CAPE	oooooooooooooooooooooooooooooooooonnnnnnnnn	1	BEIJING	000000000003771	2	4	4	2	3	2	3	5	2	6	4	4	4	2	5	1	7	4	3	5	6	6	2	4	244232352644425174356624
EC559	EASTERN CAPE	oooooooooooooooooooooooooooooooooonnnnnnnnn	1	BEIJING	000000000003771	2	4	4	2	3	2	3	5	2	6	4	4	4	2	5	1	7	4	3	5	6	6	2	4	244232352644425174356624
EC560	EASTERN CAPE	oooooooooooooooooooooooooooooooooonnnnnnnnn	1	BEIJING	000000000003771	2	4	4	2	3	2	3	5	2	6	4	4	4	2	5	1	7	4	3	5	6	6	2	4	244232352644425174356624
EC561	EASTERN CAPE	oooooooooooooooooooooooooooooooooonnnnnnnnn	1	BEIJING	000000000003771	2	4	4	2	3	2	3	5	2	6	4	4	4	2	5	1	7	4	3	5	6	6	2	4	244232352644425174356624
EC562	EASTERN CAPE	oooooooooooooooooooooooooooooooooonnnnnnnnn	1	BEIJING	000000000003771	2	4	4	2	3	2	3	5	2	6	4	4	4	2	5	1	7	4	3	5	6	6	2	4	244232352644425174356624
EC563	EASTERN CAPE	oooooooooooooooooooooooooooooooooonnnnnnnnn	1	BEIJING	000000000003771	2	4	4	2	3	2	3	5	2	6	4	4	4	2	5	1	7	4	3	5	6	6	2	4	244232352644425174356624
EC564	EASTERN CAPE	oooooooooooooooooooooooooooooooooonnnnnnnnn	1	BEIJING	000000000003771	2	4	4	2	3	2	3	5	2	6	4	4	4	2	5	1	7	4	3	5	6	6	2	4	244232352644425174356624
EC565	EASTERN CAPE	oooooooooooooooooooooooooooooooooonnnnnnnnn	1	BEIJING	000000000003771	2	4	4	2	3	2	3	5	2	6	4	4	4	2	5	1	7	4	3	5	6	6	2	4	244232352644425174356624
EC566	EASTERN CAPE	oooooooooooooooooooooooooooooooooonnnnnnnnn	1	BEIJING	000000000003771	2	4	4	2	3	2	3	5	2	6	4	4	4	2	5	1	7	4	3	5	6	6	2	4	244232352644425174356624
EC567	EASTERN CAPE	oooooooooooooooooooooooooooooooooonnnnnnnnn	1	BEIJING	000000000003771	2	4	4	2	3	2	3	5	2	6	4	4	4	2	5	1	8	3	3	5	4	6	2	4	244232352644425183354624
EC568	EASTERN CAPE	oooooooooooooooooooooooooooooooooonnnnnnnnn	1	BEIJING	000000000003771	2	4	4	2	3	2	3	5	2	6	4	4	4	2	5	1	9	3	2	5	4	6	2	2	244232352644425193254622
EC569	EASTERN CAPE	oooooooooooooooooooooooooooooooooonnnnnnnnn	1	BEIJING	000000000003771	2	4	4	2	3	2	3	5	2	6	4	4	4	2	5	1	9	3	3	5	4	6	2	2	244232352644425193354622
EC570	EASTERN CAPE	oooooooooooooooooooooooooooooooooonnnnnnnnn	1	BEIJING	000000000003771	2	4	4	2	3	2	3	5	2	6	4	4	4	2	5	1	9	3	3	5	4	6	2	2	244232352644425193354622
EC571	EASTERN CAPE	oooooooooooooooooooooooooooooooooonnnnnnnnn	1	BEIJING	000000000003771	2	4	4	2	3	2	3	5	2	6	4	4	4	2	5	1	9	3	3	5	4	6	2	2	244232352644425193354622
EC572	EASTERN CAPE	oooooooooooooooooooooooooooooooooonnnnnnnnn	1	BEIJING	000000000003771	2	4	4	2	3	2	3	5	2	6	4	4	4	2	5	1	9	3	3	5	4	6	2	2	244232352644425193354622
EC573	EASTERN CAPE	oooooooooooooooooooooooooooooooooonnnnnnnnn	1	BEIJING	000000000003771	2	4	4	2	3	2	3	5	2	6	4	4	4	2	5	1	9	3	3	5	6	2	2	2	244232352644425193356222
EC574	EASTERN CAPE	oooooooooooooooooooooooooooooooooonnnnnnnnn	1	BEIJING	000000000003771	2	4	4	2	3	2	3	5	2	6	4	4	4	2	5	1	9	3	3	5	6	6	2	2	244232352644425193356622
EC575	EASTERN CAPE	oooooooooooooooooooooooooooooooooonnnnnnnnn	1	BEIJING	000000000003771	2	4	4	2	3	2	3	5	2	6	4	4	4	2	5	1	9	3	3	5	6	6	2	2	244232352644425193356622
EC576	EASTERN CAPE	oooooooooooooooooooooooooooooooooonnnnnnnnn	1	BEIJING	000000000003771	2	4	4	2	3	2	3	5	2	6	4	4	4	2	5	1	9	3	3	5	6	6	2	2	244232352644425193356622
EC577	EASTERN CAPE	oooooooooooooooooooooooooooooooooonnnnnnnnn	1	BEIJING	000000000003771	2	4	4	2	3	2	3	5	2	6	4	4	4	2	5	1	9	3	3	5	6	6	2	2	244232352644425193356622
EC578	EASTERN CAPE	oooooooooooooooooooooooooooooooooonnnnnnnnn	1	BEIJING	000000000003771	2	4	4	2	3	2	3	5	2	6	4	4	4	2	5	1	9	3	3	5	6	6	2	2	244232352644425193356622
EC579	EASTERN CAPE	oooooooooooooooooooooooooooooooooonnnnnnnnn	1	BEIJING	000000000003771	2	4	4	2	3	2	3	5	2	6	4	4	4	2	5	1	9	3	3	5	6	6	2	2	244232352644425193356622
EC580	EASTERN CAPE	oooooooooooooooooooooooooooooooooonnnnnnnnn	1	BEIJING	000000000003771	2	4	4	2	3	2	3	5	2	6	4	4	4	2	5	1	9	3	3	5	6	6	2	2	244232352644425193356622
EC581	EASTERN CAPE	oooooooooooooooooooooooooooooooooonnnnnnnnn	1	BEIJING	000000000003771	2	4	4	2	3	2	3	5	2	6	4	4	4	2	5	1	9	3	3	5	6	6	2	2	244232352644425193356622
EC582	EASTERN CAPE	oooooooooooooooooooooooooooooooooonnnnnnnnn	1	BEIJING	000000000003771	2	4	4	2	3	2	3	5	2	6	4	4	4	2	5	1	9	3	4	5	6	2	2	2	244232352644425193456222
EC583	EASTERN CAPE	oooooooooooooooooooooooooooooooooonnnnnnnnn	1	BEIJING	000000000003771	2	4	4	2	3	2	3	5	2	6	4	4	4	2	5	1	11	3	3	5	4	6	2	2	2442323526444251113354622
EC584	EASTERN CAPE	oooooooooooooooooooooooooooooooooonnnnnnnnn	1	BEIJING	000000000003771	2	4	4	2	3	2	3	5	2	6	4	4	4	2	5	2	7	3	3	5	4	6	2	4	244232352644425273354624
EC585	EASTERN CAPE	oooooooooooooooooooooooooooooooooonnnnnnnnn	1	BEIJING	000000000003771	2	4	4	2	3	2	3	5	2	6	5	4	3	2	3	1	7	3	3	5	6	6	2	2	244232352654323173356622
EC586	EASTERN CAPE	oooooooooooooooooooooooooooooooooonnnnnnnnn	1	BEIJING	000000000003771	2	4	4	2	3	2	3	5	2	6	5	4	4	2	5	1	7	3	3	5	6	6	2	4	244232352654425173356624
EC587	EASTERN CAPE	oooooooooooooooooooooooooooooooooonnnnnnnnn	1	BEIJING	000000000003771	2	4	4	2	3	2	3	5	2	7	4	4	4	2	5	1	7	3	3	5	6	6	2	4	244232352744425173356624
EC588	EASTERN CAPE	nnnnnnnnnnnnnnnnnnnnnnnnnnnnnnnnoooonnnnnnn	53	T1	777777777760771	2	4	4	2	3	2	3	5	2	7	4	4	4	2	5	1	7	4	3	5	6	2	2	4	244232352744425174356224
EC589	EASTERN CAPE	oooooooooooooooooooooooooooooooooonnnnnnnnn	1	BEIJING	000000000003771	2	4	4	2	3	2	3	5	2	7	4	4	4	2	5	2	7	3	3	5	6	6	2	4	244232352744425273356624
EC590	EASTERN CAPE	nnnnnnnnnnnnnnnnnonnnnnnnnnnnnnnoooonnnnnnn	119	X1	777776777760771	2	4	4	2	3	2	3	5	2	8	4	4	4	2	5	1	7	4	3	5	6	6	2	4	244232352844425174356624
EC591	EASTERN CAPE	oooooooooooooooooooooooooooooooooonnnnnnnnn	1	BEIJING	000000000003771	2	4	4	2	3	2	3	5	6	2	4	4	4	2	5	1	9	3	3	5	6	2	2	2	244232356244425193356222
EC592	EASTERN CAPE	oooooooooooooooooooooooooooooooooonnnnnnnnn	1	BEIJING	000000000003771	2	4	4	2	3	2	3	6	2	6	4	4	4	2	5	2	7	3	3	5	4	6	2	2	244232362644425273354622
EC593	EASTERN CAPE	oooooooooooooooooooooooooooooooooonnnnnnnnn	1	BEIJING	000000000003771	2	4	4	2	3	3	2	3	2	8	4	4	4	2	5	1	7	3	3	5	6	8	2	3	244233232844425173356823
EC594	EASTERN CAPE	nnnnnnnnooonnnnnnnnnoooonnnnnnnnoonnnnnnnnn	N/A	LAM	776177607763771	2	4	4	2	3	3	3	3	2	4	2	4	2	2	6	1	5	3	1	3	6	6	2	2	244233332424226153136622
EC595	EASTERN CAPE	oooooooooooooooooooooooooooooooooonnnnnnnnn	1	BEIJING	000000000003771	2	4	4	2	3	3	3	3	2	5	3	4	4	2	5	1	7	3	3	5	3	2	2	3	244233332534425173353223
EC596	EASTERN CAPE	oooooooooooooooooooooooooooooooooonnnnnnnnn	1	BEIJING	000000000003771	2	4	4	2	3	3	3	3	2	8	4	4	4	2	5	1	8	3	3	5	3	8	2	3	244233332844425183353823
EC597	EASTERN CAPE	nnnooooooooonnnnnonnnnnnnnnnnnnnoooonnnnnnn	92	X3	700076777760771	2	4	4	2	3	3	3	4	2	2	4	2	2	6	1	5	3	1	3	1	6	2	2	8	244233342242261531316228
EC598	EASTERN CAPE	oooooooooooooooooooooooooooooooooonnnnnnnnn	1	BEIJING	000000000003771	2	4	4	2	3	3	3	4	2	5	3	4	4	2	5	1	5	3	3	5	6	2	2	3	244233342534425153356223
EC599	EASTERN CAPE	oooooooooooooooooooooooooooooooooonnnnnnnnn	1	BEIJING	000000000003771	2	4	4	2	3	3	3	4	2	5	3	4	4	2	5	1	5	3	3	5	6	8	2	3	244233342534425153356823
EC600	EASTERN CAPE	oooooooooooooooooooooooooooooooooonnnnnnnnn	1	BEIJING	000000000003771	2	4	4	2	3	3	3	4	2	5	3	4	4	2	5	1	7	3	3	5	3	8	2	3	244233342534425173353823
EC601	EASTERN CAPE	oooooooooooooooooooooooooooooooooonnnnnnnnn	1	BEIJING	000000000003771	2	4	4	2	3	3	3	4	2	6	4	4	4	2	5	1	8	3	3	5	3	8	2	3	244233342644425183353823
EC602	EASTERN CAPE	nnnnnnnnooonnnnnnnnnoooonnnnnnnnoooonnnnnnn	33	LAM3	776177607760771	2	4	4	2	3	3	3	4	2	8	2	4	2	2	6	1	5	3	1	3	1	6	2	2	244233342824226153131622
EC603	EASTERN CAPE	nnnnnnnnooonnnnnnnnnoooonnnnnnnnoooonnnnnnn	33	LAM3	776177607760771	2	4	4	2	3	3	3	4	2	8	2	4	2	2	6	1	5	3	1	3	1	6	2	2	244233342824226153131622
EC604	EASTERN CAPE	nnnnnnnnooonnnnnnnnnoooonnnnnnnnoooonnnnnnn	33	LAM3	776177607760771	2	4	4	2	3	3	3	4	2	8	2	4	2	2	6	1	5	3	1	3	6	2	2	2	244233342824226153136222
EC605	EASTERN CAPE	nnnnnnnnooonnnnnnnnnoooonnnnnnnnoooonnnnnnn	33	LAM3	776177607760771	2	4	4	2	3	3	3	4	2	8	2	4	2	2	6	1	5	3	1	3	6	7	1	2	244233342824226153136712
EC606	EASTERN CAPE	nnnnnnnnooonnnnnnnnnoooonnnnnnnnoooonnnnnnn	33	LAM3	776177607760771	2	4	4	2	3	3	3	4	2	8	2	4	2	4	6	1	5	3	1	3	6	7	2	2	244233342824246153136722
EC607	EASTERN CAPE	oooooooooooooooooooooooooooooooooonnnnnnnnn	1	BEIJING	000000000003771	2	4	4	2	3	3	3	4	2	8	3	4	4	2	5	1	7	3	3	5	3	8	2	3	244233342834425173353823
EC608	EASTERN CAPE	oooooooooooooooooooooooooooooooooonnnnnnnnn	1	BEIJING	000000000003771	2	4	4	2	3	3	3	4	2	8	3	4	4	2	5	1	8	3	3	5	6	2	2	3	244233342834425183356223
EC609	EASTERN CAPE	oooooooooooooooooooooooooooooooooonnnnnnnnn	1	BEIJING	000000000003771	2	4	4	2	3	3	3	4	8	2	3	4	4	2	4	1	7	3	3	5	6	2	2	3	244233348234424173356223
EC610	EASTERN CAPE	nnnnnnnnooonnnnnnnnnoooonnnnnnnnoooonnnnnnn	33	LAM3	776177607760771	2	4	4	2	3	3	3	5	2	4	2	4	3	2	3	1	5	3	1	3	6	6	2	3	244233352424323153136623
EC611	EASTERN CAPE	oooooooooooooooooooooooooooooooooonnnnnnnnn	1	BEIJING	000000000003771	2	4	4	2	3	3	3	5	2	4	4	4	4	2	5	1	7	3	3	4	6	7	2	3	244233352444425173346723
EC612	EASTERN CAPE	oooooooooooooooooooooooooooooooooonnnnnnnnn	1	BEIJING	000000000003771	2	4	4	2	3	3	3	5	2	4	4	4	4	2	5	1	7	3	3	5	3	8	2	3	244233352444425173353823
EC613	EASTERN CAPE	oooooooooooooooooooooooooooooooooonnonnnnnn	1	BEIJING	000000000003771	2	4	4	2	3	3	3	5	2	4	4	4	6	2	5	1	8	3	3	5	3	8	2	3	244233352444625183353823
EC614	EASTERN CAPE	oooooooooooooooooooooooooooooooooonnnnnnnnn	1	BEIJING	000000000003771	2	4	4	2	3	3	3	5	2	5	3	4	4	2	5	1	7	3	3	5	6	8	2	3	244233352534425173356823
EC615	EASTERN CAPE	oooooooooooooooooooooooooooooooooonnnnnnnnn	1	BEIJING	000000000003771	2	4	4	2	3	3	3	5	2	5	4	4	4	2	5	1	7	3	3	4	6	8	2	3	244233352544425173346823
EC616	EASTERN CAPE	oooooooooooooooooooooooooooooooooonnnnnnnnn	1	BEIJING	000000000003771	2	4	4	2	3	3	3	5	2	5	4	4	4	2	5	1	7	3	3	4	6	8	2	3	244233352544425173346823
EC617	EASTERN CAPE	oooooooooooooooooooooooooooooooooonnnnnnnnn	1	BEIJING	000000000003771	2	4	4	2	3	3	3	5	2	5	4	4	4	2	5	1	7	3	3	4	6	8	2	3	244233352544425173346823
EC618	EASTERN CAPE	oooooooooooooooooooooooooooooooooonnnnnnnnn	1	BEIJING	000000000003771	2	4	4	2	3	3	3	5	2	5	4	4	4	2	5	1	7	3	3	4	6	8	2	3	244233352544425173346823
EC619	EASTERN CAPE	oooooooooooooooooooooooooooooooooonnnnnnnnn	1	BEIJING	000000000003771	2	4	4	2	3	3	3	5	2	5	4	4	4	2	5	1	7	3	3	4	6	8	2	3	244233352544425173346823
EC620	EASTERN CAPE	oooooooooooooooooooooooooooooooooonnnnnnnnn	1	BEIJING	000000000003771	2	4	4	2	3	3	3	5	2	6	4	4	4	2	5	1	8	3	3	5	3	1	2	3	244233352644425183353123
EC621	EASTERN CAPE	oooooooooooooooooooooooooooooooooonnnnnnnnn	1	BEIJING	000000000003771	2	4	4	2	3	3	3	5	2	6	4	4	4	2	5	1	8	3	3	5	3	2	2	3	244233352644425183353223
EC622	EASTERN CAPE	oooooooooooooooooooooooooooooooooonnnnnnnnn	1	BEIJING	000000000003771	2	4	4	2	3	3	3	5	2	6	4	4	4	2	5	1	8	3	3	5	3	8	2	3	244233352644425183353823
EC623	EASTERN CAPE	oooooooooooooooooooooooooooooooooonnnnnnnnn	1	BEIJING	000000000003771	2	4	4	2	3	3	3	5	2	6	4	4	4	2	5	1	8	3	3	5	3	8	2	3	244233352644425183353823
EC624	EASTERN CAPE	oooooooooooooooooooooooooooooooooonnnnnnnnn	1	BEIJING	000000000003771	2	4	4	2	3	3	3	5	2	6	4	4	4	2	5	1	8	3	3	5	3	8	2	3	244233352644425183353823
EC625	EASTERN CAPE	oooooooooooooooooooooooooooooooooonnnnnnnnn	1	BEIJING	000000000003771	2	4	4	2	3	3	3	5	2	6	4	4	4	2	5	1	8	3	3	5	3	8	2	3	244233352644425183353823
EC626	EASTERN CAPE	oooooooooooooooooooooooooooooooooonnnnnnnnn	1	BEIJING	000000000003771	2	4	4	2	3	3	3	5	2	6	4	4	4	2	5	1	8	3	3	5	6	2	2	3	244233352644425183356223
EC627	EASTERN CAPE	oooooooooooooooooooooooooooooooooonnnnnnnnn	1	BEIJING	000000000003771	2	4	4	2	3	3	3	5	2	6	4	4	4	2	5	1	8	3	3	5	6	8	2	3	244233352644425183356823
EC628	EASTERN CAPE	oooooooooooooooooooooooooooooooooonnnnnnnnn	1	BEIJING	000000000003771	2	4	4	2	3	3	3	5	2	6	4	4	4	2	5	1	8	3	3	5	6	8	2	3	244233352644425183356823
EC629	EASTERN CAPE	oooooooooooooooooooooooooooooooooonnnnnnnnn	1	BEIJING	000000000003771	2	4	4	2	3	3	3	5	2	8	3	4	4	2	5	1	8	3	3	5	3	8	2	3	244233352834425183353823
EC630	EASTERN CAPE	oooooooooooooooooooooooooooooooooonnnnnnnnn	1	BEIJING	000000000003771	2	4	4	2	3	3	3	5	2	8	4	2	4	2	5	1	7	2	3	5	6	8	2	4	244233352842425172356824
EC631	EASTERN CAPE	oooooooooooooooooooooooooooooooooonnnnnnnnn	1	BEIJING	000000000003771	2	4	4	2	3	3	3	5	2	8	4	4	4	2	5	1	7	3	3	4	6	2	2	3	244233352844425173346223
EC632	EASTERN CAPE	oooooooooooooooooooooooooooooooooonnnnnnnnn	1	BEIJING	000000000003771	2	4	4	2	3	3	3	5	2	8	4	4	4	2	5	1	7	3	3	4	6	8	2	3	244233352844425173346823
EC633	EASTERN CAPE	oooooooooooooooooooooooooooooooooonnnnnnnnn	1	BEIJING	000000000003771	2	4	4	2	3	3	3	5	2	8	4	4	4	2	5	1	7	3	3	4	6	8	2	3	244233352844425173346823
EC634	EASTERN CAPE	oooooooooooooooooooooooooooooooooonnnnnnnnn	1	BEIJING	000000000003771	2	4	4	2	3	3	3	5	2	8	4	4	4	2	5	1	7	3	3	4	6	8	2	3	244233352844425173346823
EC635	EASTERN CAPE	oooooooooooooooooooooooooooooooooonnnnnnnnn	1	BEIJING	000000000003771	2	4	4	2	3	3	3	5	2	8	4	4	4	2	5	1	7	4	3	5	6	8	2	3	244233352844425174356823
EC636	EASTERN CAPE	oooooooooooooooooooooooooooooooooonnnnnnnnn	1	BEIJING	000000000003771	2	4	4	2	3	3	3	5	2	8	4	4	4	2	5	1	8	3	3	5	3	2	2	3	244233352844425183353223
EC637	EASTERN CAPE	oooooooooooooooooooooooooooooooooonnnnnnnnn	1	BEIJING	000000000003771	2	4	4	2	3	3	3	5	2	8	4	4	4	2	5	1	8	3	3	5	3	2	2	3	244233352844425183353223
EC638	EASTERN CAPE	oooooooooooooooooooooooooooooooooonnnnnnnnn	1	BEIJING	000000000003771	2	4	4	2	3	3	3	5	2	8	4	4	4	2	5	1	8	3	3	5	3	2	2	3	244233352844425183353223
EC639	EASTERN CAPE	oooooooooooooooooooooooooooooooooonnnnnnnnn	1	BEIJING	000000000003771	2	4	4	2	3	3	3	5	2	8	4	4	4	2	5	1	8	3	3	5	3	2	2	3	244233352844425183353223
EC640	EASTERN CAPE	oooooooooooooooooooooooooooooooooonnnnnnnnn	1	BEIJING	000000000003771	2	4	4	2	3	3	3	5	2	8	4	4	4	2	5	1	8	3	3	5	3	8	2	3	244233352844425183353823
EC641	EASTERN CAPE	oooooooooooooooooooooooooooooooooonnnnnnnnn	1	BEIJING	000000000003771	2	4	4	2	3	3	3	5	2	8	4	4	4	2	5	1	8	3	3	5	3	8	2	3	244233352844425183353823
EC642	EASTERN CAPE	oooooooooooooooooooooooooooooooooonnnnnnnnn	1	BEIJING	000000000003771	2	4	4	2	3	3	3	5	2	8	4	4	4	2	5	1	8	3	3	5	6	1	2	3	244233352844425183356123
EC643	EASTERN CAPE	oooooooooooooooooooooooooooooooooonnnnnnnnn	1	BEIJING	000000000003771	2	4	4	2	3	3	3	5	2	8	4	4	4	2	5	1	8	3	3	5	6	2	2	3	244233352844425183356223
EC644	EASTERN CAPE	oooooooooooooooooooooooooooooooooonnnnnnnnn	1	BEIJING	000000000003771	2	4	4	2	3	3	3	5	2	8	4	4	4	2	5	1	8	3	3	5	6	2	2	3	244233352844425183356223
EC645	EASTERN CAPE	oooooooooooooooooooooooooooooooooonnnnnnnnn	1	BEIJING	000000000003771	2	4	4	2	3	3	3	5	2	8	4	4	4	2	5	1	8	3	3	5	6	2	2	3	244233352844425183356223
EC646	EASTERN CAPE	oooooooooooooooooooooooooooooooooonnnnnnnnn	1	BEIJING	000000000003771	2	4	4	2	3	3	3	5	2	8	4	4	4	2	5	1	8	3	3	5	6	2	2	3	244233352844425183356223
EC647	EASTERN CAPE	oooooooooooooooooooooooooooooooooonnnnnnnnn	1	BEIJING	000000000003771	2	4	4	2	3	3	3	5	2	8	4	4	4	2	5	1	8	3	3	5	6	2	2	3	244233352844425183356223
EC648	EASTERN CAPE	oooooooooooooooooooooooooooooooooonnnnnnnnn	1	BEIJING	000000000003771	2	4	4	2	3	3	3	5	2	8	4	4	4	2	5	1	8	3	3	5	6	2	2	3	244233352844425183356223
EC649	EASTERN CAPE	oooooooooooooooooooooooooooooooooonnnnnnnnn	1	BEIJING	000000000003771	2	4	4	2	3	3	3	5	2	8	4	4	4	2	5	1	8	3	3	5	6	2	2	3	244233352844425183356223
EC650	EASTERN CAPE	oooooooooooooooooooooooooooooooooonnnnnnnnn	1	BEIJING	000000000003771	2	4	4	2	3	3	3	5	2	8	4	4	4	2	5	1	8	3	3	5	6	8	2	3	244233352844425183356823
EC651	EASTERN CAPE	oooooooooooooooooooooooooooooooooonnnnnnnnn	1	BEIJING	000000000003771	2	4	4	2	3	3	3	5	2	8	4	4	4	3	5	1	7	4	3	5	6	8	2	3	244233352844435174356823
EC652	EASTERN CAPE	oooooooooooooooooooooooooooooooooonnnnnnnnn	1	BEIJING	000000000003771	2	4	4	2	3	3	3	6	2	8	4	4	4	2	5	1	7	3	3	5	6	2	4	3	244233362844425173356243
EC653	EASTERN CAPE	oooooooooooooooooooooooooooooooooonnnnnnnnn	1	BEIJING	000000000003771	2	4	4	2	3	3	3	6	2	8	4	4	4	2	5	1	7	3	3	5	6	2	4	3	244233362844425173356243
EC654	EASTERN CAPE	oooooooooooooooooooooooooooooooooonnnnnnnnn	1	BEIJING	000000000003771	2	4	4	2	3	3	3	6	7	2	4	4	4	2	5	1	7	3	3	5	6	2	4	3	244233367244425173356243
EC655	EASTERN CAPE	oooooooooooooooooooooooooooooooooonnnnnnnnn	1	BEIJING	000000000003771	2	4	4	2	3	3	3	8	2	6	4	4	4	2	5	1	7	3	3	5	6	2	2	3	244233382644425173356223
EC656	EASTERN CAPE	oooooooooooooooooooooooooooooooooonnnnnnnnn	1	BEIJING	000000000003771	2	4	4	2	3	3	3	8	2	8	4	4	4	2	5	1	7	3	3	5	3	2	2	3	244233382844425173353223
EC657	EASTERN CAPE	oooooooooooooooooooooooooooooooooonnnnnnnnn	1	BEIJING	000000000003771	2	4	4	2	3	3	3	8	2	8	4	4	4	2	5	1	7	3	3	5	3	8	2	3	244233382844425173353823
EC658	EASTERN CAPE	oooooooooooooooooooooooooooooooooonnnnnnnnn	1	BEIJING	000000000003771	2	4	4	2	3	3	3	9	2	8	4	4	4	2	5	1	7	3	3	5	6	2	2	3	244233392844425173356223
EC659	EASTERN CAPE	nnnnnnnnooonnnnnnnnooooonnnnnnnnoooonnnnnnn	719	T1	776177407760771	2	4	4	2	3	4	3	2	2	9	2	4	2	2	6	1	5	3	1	3	6	2	2	2	244234322924226153136222
EC660	EASTERN CAPE	nnnnnnnnooononnnnnnnoooonnnnnnnnoooonnnnnnn	211	LAM3	776137607760771	2	4	4	2	3	4	3	3	2	3	1	4	2	2	7	1	5	3	1	3	6	8	2	2	244234332314227153136822
EC661	EASTERN CAPE	nnnnnnnnooonnnnnnnnnoooonnnnnnnnoooonnnnnnn	33	LAM3	776177607760771	2	4	4	2	3	4	3	3	2	3	2	4	2	2	6	1	5	3	1	3	1	6	2	2	244234332324226153131622
EC662	EASTERN CAPE	nnnnnnnnooonnnnnnnnnoooonnnnnnnnoooonnnnnnn	33	LAM3	776177607760771	2	4	4	2	3	4	3	3	2	4	1	4	2	2	6	1	5	3	1	3	1	8	2	2	244234332414226153131822
EC663	EASTERN CAPE	nnnnnnnnooonnnnnnnnnoooonnnnnnnnoooonnnnnnn	33	LAM3	776177607760771	2	4	4	2	3	4	3	3	2	4	2	3	2	4	6	1	5	3	3	3	6	7	2	2	244234332423246153336722
EC664	EASTERN CAPE	nnnnnnnnooonnnnnnnnnoooonnnnnnnnoooonnnnnnn	33	LAM3	776177607760771	2	4	4	2	3	4	3	3	2	4	2	4	2	1	6	1	5	3	1	3	6	7	2	2	244234332424216153136722
EC665	EASTERN CAPE	nnnnnnnnooonnnnnnnnnoooonnnnnnnnoooonnnnnnn	33	LAM3	776177607760771	2	4	4	2	3	4	3	3	2	4	2	4	2	2	6	1	5	3	1	3	1	7	2	2	244234332424226153131722
EC666	EASTERN CAPE	nnnnnnnnnnnnnnnnnnnnnnonnnnnnnnnoooonnnnnnn	44	T5	777777757760771	2	4	4	2	3	4	3	4	2	2	2	4	2	2	6	1	5	3	1	3	6	7	2	2	244234342224226153136722
EC667	EASTERN CAPE	nnnonnnnnnnnnnnnnonnnnnnnnnnnnnnoooonnoooon	N/A	N/A	737776777760601	2	4	4	2	3	4	3	4	2	2	3	4	4	2	5	1	5	3	3	3	2	7	3	2	244234342234425153332732
EC668	EASTERN CAPE	nnnonnnnnnnnnnnnnonnnnnnnnnnnnnnoooonnoooon	N/A	N/A	737776777760601	2	4	4	2	3	4	3	4	2	2	3	4	4	2	5	1	5	3	3	3	3	7	3	2	244234342234425153333732
EC669	EASTERN CAPE	nnnnnnnnooonnnnnnnnnoooonnnnnnnnoooonnnnnnn	33	LAM3	776177607760771	2	4	4	2	3	4	3	4	2	3	2	4	2	2	6	1	5	3	1	3	6	7	2	2	244234342324226153136722
EC670	EASTERN CAPE	nnnnonnnooonnnnnnnnnoooonnnnnnnnoooonnnnnnn	N/A	LAM	756177607760771	2	4	4	2	3	4	3	4	2	4	2	4	2	2	6	1	4	2	1	3	6	6	2	2	244234342424226142136622
EC671	EASTERN CAPE	nnnnonnnooonnnnnnnnnoooonnnnnnnnoooonnnnnnn	N/A	N/A	756177607760771	2	4	4	2	3	4	3	4	2	4	2	4	2	2	6	1	4	3	1	3	1	6	2	2	244234342424226143131622
EC672	EASTERN CAPE	nnnnonnnooonnnnnnnnnoooonnnnnnnnoooonnnnnnn	N/A	N/A	756177607760771	2	4	4	2	3	4	3	4	2	6	2	4	2	2	6	1	4	3	1	3	1	7	2	2	244234342624226143131722
EC673	EASTERN CAPE	nnnnonnnooonnnnnnnnnoooonnnnnnnnoooonnnnnnn	N/A	N/A	756177607760771	2	4	4	2	3	4	3	4	2	6	2	4	2	2	6	1	4	3	1	3	1	7	2	2	244234342624226143131722
EC674	EASTERN CAPE	nnnnonnnooonnnnnnnnnoooonnnnnnnnoooonnnnnnn	N/A	LAM	756177607760771	2	4	4	2	3	4	3	4	2	4	2	4	2	2	6	1	4	3	1	3	6	2	2	2	244234342424226143136222
EC675	EASTERN CAPE	oooooooooooooooooooooooooooooooooonnnnnnnnn	1	BEIJING	000000000003771	2	4	4	2	3	4	3	4	2	8	2	4	2	2	6	1	4	3	1	3	6	6	2	2	244234342824226143136622
EC676	EASTERN CAPE	nnnnnnnnooonnnnnnnnooooonnnnnnnnoooonnnnnnn	719	T1	776177407760771	2	4	4	2	3	4	3	4	2	4	2	4	2	2	6	1	5	3	1	3	1	2	2	2	244234342424226153131222
EC677	EASTERN CAPE	nnnnnnnnooonnnnnnnnnoooonnnnnnnnoooonnnnnnn	33	LAM3	776177607760771	2	4	4	2	3	4	3	4	2	4	2	4	2	2	6	1	5	3	1	3	1	6	2	2	244234342424226153131622
EC678	EASTERN CAPE	nnnnnnnnooonnnnnnnnnoooonnnnnnnnoooonnnnnnn	33	LAM3	776177607760771	2	4	4	2	3	4	3	4	2	4	2	4	2	2	6	1	5	3	1	3	1	7	2	2	244234342424226153131722
EC679	EASTERN CAPE	nnnnnnnnooonnnnnnnnnoooonnnnnnnnoooonnnnnnn	33	LAM3	776177607760771	2	4	4	2	3	4	3	4	2	4	2	4	2	2	6	1	5	3	1	3	1	7	2	2	244234342424226153131722
EC680	EASTERN CAPE	nnnnnnnnooonnnnnnnnooooonnnnnnnnoooonnnnnnn	719	T1	776177407760771	2	4	4	2	3	4	3	4	2	4	2	4	2	2	6	1	5	3	1	3	6	2	2	2	244234342424226153136222
EC681	EASTERN CAPE	nnnnnnnnooonnnnnnnnnoooonnnnnnnnoooonnnnnnn	33	LAM3	776177607760771	2	4	4	2	3	4	3	4	2	6	2	4	2	2	6	1	5	3	1	3	6	2	2	2	244234342624226153136222
EC682	EASTERN CAPE	nnnnnnnnooonnnnnnnnnoooonnnnnnnnoooonnnnnnn	33	LAM3	776177607760771	2	4	4	2	3	4	3	4	2	6	2	4	2	2	6	1	5	3	1	3	6	2	2	2	244234342624226153136222
EC683	EASTERN CAPE	nnnnnnnnooonnnnnnnnooooonnnnnnnnoooonnnnnnn	719	T1	776177407760771	2	4	4	2	3	4	3	4	2	4	2	4	2	2	6	1	5	3	1	3	6	2	2	2	244234342424226153136222
EC684	EASTERN CAPE	nnnnnnnnooonnnnnnnnnoooonnnnnnnnoooonnnnnnn	33	LAM3	776177607760771	2	4	4	2	3	4	3	4	2	4	2	4	2	2	6	1	5	3	1	3	6	6	2	2	244234342424226153136622
EC685	EASTERN CAPE	nnnnnnnnooonnnnnnnnnoooonnnnnnnnoooonnnnnnn	33	LAM3	776177607760771	2	4	4	2	3	4	3	4	2	4	2	4	2	2	6	1	5	3	1	3	6	6	2	2	244234342424226153136622
EC686	EASTERN CAPE	nnnnnnnnooonnnnnnnnnoooonnnnnnnnoooonnnnnnn	33	LAM3	776177607760771	2	4	4	2	3	4	3	4	2	4	2	4	2	2	6	1	5	3	1	3	6	7	2	2	244234342424226153136722
EC687	EASTERN CAPE	nnnnnnnnooonnnnnnnnooooonnnnnnnnoooonnnoonn	N/A	N/A	776177407760711	2	4	4	2	3	4	3	4	2	9	2	4	2	2	6	1	5	3	1	3	6	8	2	2	244234342924226153136822
EC688	EASTERN CAPE	nnnnnnnnnnnnnnnnnnnnnnnnnnnnnnnnoooonnnnnnn	53	T1	777777777760771	2	4	4	2	3	4	3	4	2	9	3	4	4	2	5	1	5	3	3	3	6	3	3	2	244234342934425153336332
EC689	EASTERN CAPE	nnnnnnnnooonnnnnnnnooooonnnnnnnnoooonnnnnnn	719	T1	776177407760771	2	4	4	2	3	4	3	6	2	2	2	4	2	2	6	1	5	3	1	3	1	7	2	2	244234362224226153131722
EC690	EASTERN CAPE	oooooooooooooooooooooooooooooooooonnnnnnnnn	1	BEIJING	000000000003771	2	4	4	2	3	5	3	5	2	8	4	4	4	2	5	1	8	3	3	3	6	2	2	3	244235352844425183336223
EC691	EASTERN CAPE	nnnnnnnnnnnnnnnnnnnnnnnnnnnnnnnnoooonnnnnnn	53	T1	777777777760771	2	4	4	2	4	2	3	5	2	6	4	4	4	2	5	1	6	3	3	5	6	6	2	4	244242352644425163356624
EC692	EASTERN CAPE	oooooooooooooooooooooooooooooooooonnnnnnnnn	1	BEIJING	000000000003771	2	4	4	2	4	2	3	5	2	6	4	4	4	2	5	1	7	3	3	5	6	6	2	4	244242352644425173356624
EC693	EASTERN CAPE	oooooooooooooooooooooooooooooooooonnnnnnnnn	1	BEIJING	000000000003771	2	4	4	2	4	3	3	5	2	6	4	4	4	2	5	1	8	3	3	5	3	8	2	3	244243352644425183353823
EC694	EASTERN CAPE	nnnnnnnnnnnnnnnnnnnnoooonnnnnnnnoooonnnnnnn	42	LAM9	777777607760771	2	4	4	2	4	4	3	4	2	1	2	4	2	2	6	1	4	3	1	3	6	7	2	2	244244342124226143136722
EC695	EASTERN CAPE	nnnnnnnnnnnnnnnnnnnnnnnnnnnnnnnnoooonnnnnnn	53	T1	777777777760771	2	4	4	2	4	4	3	4	2	2	3	4	2	2	6	1	4	3	1	3	6	7	2	2	244244342234226143136722
EC696	EASTERN CAPE	nnnnnnnnooonnnnnnnnnoooonnnnnnnnoooonnnnnnn	33	LAM3	776177607760771	2	4	4	2	4	4	3	4	2	3	2	4	2	2	6	1	5	3	1	3	6	6	2	2	244244342324226153136622
EC697	EASTERN CAPE	nnnnnnnnooonnnnnnnnnoooonnnnnnnnoonnnnnnnnn	N/A	N/A	776177607763771	2	4	4	3	3	2	3	5	2	6	4	4	4	2	5	1	7	3	3	5	4	6	2	4	244332352644425173354624
EC698	EASTERN CAPE	oooooooooooooooooooooooooooooooooonnnnnnnnn	1	BEIJING	000000000003771	2	4	4	3	3	3	3	5	2	6	4	4	4	2	5	1	8	3	3	5	6	2	2	3	244333352644425183356223
EC699	EASTERN CAPE	nnnnnnnnooonnnnnnnnnoooonnnnnnnnoonnnnnnnnn	N/A	N/A	776177607763771	2	4	4	3	3	4	3	3	2	4	1	4	2	2	6	1	5	3	1	3	6	7	2	2	244334332414226153136722
EC700	EASTERN CAPE	oooooooooooooooooooooooooooooooooonnnnnnnnn	1	BEIJING	000000000003771	2	4	4	7s	4	3	3	9	2	7	3	4	4	2	4	1	7	3	3	5	6	8	2	3	2447s43392734424173356823
EC701	EASTERN CAPE	oooooooooooooooooooooooooooooooooonnnnnnnnn	1	BEIJING	000000000003771	2	4	5	2	1	3	3	4	2	8	4	4	4	2	5	1	6	3	3	5	6	9	3	3	245213342844425163356933
EC702	EASTERN CAPE	oooooooooooooooooooooooooooooooooonnnnnnnnn	1	BEIJING	000000000003771	2	4	5	2	3	3	2	5	2	8	4	4	4	2	5	1	7	3	3	5	6	8	2	3	245233252844425173356823
EC703	EASTERN CAPE	ooonnnnnnnnnnnnnnonnnnnnnonnnnnnoooonnnonnn	N/A	N/A	077776775760731	2	5	3	2	3	5	3	3	2	3	2	4	4	2	5	0	3	3	3	2	6	7	4	2	253235332324425033326742
EC704	EASTERN CAPE	oooooooooooooooooooooooooooooooooonnnnnnnnn	1	BEIJING	000000000003771	2	5	4	2	1	3	2	3	2	4	2	4	1	1	6	1	5	3	4	3	6	2	2	2	254213232424116153436222
EC705	EASTERN CAPE	oooooooooooooooooooooooooooooooooonnnnnnnnn	1	BEIJING	000000000003771	2	5	4	2	1	3	3	5	2	4	4	4	4	2	5	1	7	1	3	5	6	8	2	3	254213352444425171356823
EC706	EASTERN CAPE	nnnnnnnnnnnnnnnnoonnoooonnoooonnoooonnnonnn	1873	LAM11_ZWE	777774606060731	2	5	4	2	1	4	1	2	2	4	2	4	1	1	6	1	5	2	5	3	6	2	2	2	254214122424116152536222
EC707	EASTERN CAPE	nnonnnnnnnnnnnnnnnnnoooonnnnnnnnoooonnnnnnn	20	LAM1	677777607760771	3	2	4	2	1	3	2	3	2	2	2	5	6	2	6	1	5	3	3	3	6	4	2	2	324213232225626153336422
EC708	EASTERN CAPE	nnnnnnnnoonnnnnnnnnnnnnnnnnnnnnnoooonnnnnnn	34	S	776377777760771	3	2	4	3	4	3	2	1	2	3	2	4	2	2	5	1	4	3	3	3	6	2	2	2	324343212324225143336222
EC709	EASTERN CAPE	nnnnnnnnoonnnnnnnnnnnnnnnnnnnnnnoooonnnnnnn	34	S	776377777760771	3	2	4	3	4	3	2	1	2	8	2	4	2	2	5	1	4	3	3	3	6	2	2	2	324343212824225143336222
EC710	EASTERN CAPE	nnnnnnnnonnnnnnnnnnnnnnnnnnnnnnnoooonnnnnnn	1129	T1	776777777760771	3	3	4	3	5	3	3	1	2	2	4	4	2	2	5	1	4	3	2	3	3	2	2	2	334353312244225143233222
EC711	EASTERN CAPE	oooooooooooooooooooooooooooooooooonnnnnnnnn	1	BEIJING	000000000003771	3	3	5	2	1	3	3	4	2	8	4	4	5	2	5	1	6	3	3	5	6	9	3	4	335213342844525163356934
EC712	EASTERN CAPE	oooooooooooooooooooooooooooooooooonnnnnnnnn	1	BEIJING	000000000003771	3	4	4	2	3	2	3	5	2	6	4	4	4	2	5	1	7	3	3	5	6	6	2	4	344232352644425173356624
EC713	EASTERN CAPE	nnnnonnnooonnnnnnnnnoooonnnnnnnnoooonnnnnnn	N/A	N/A	756177607760771	3	4	4	2	3	4	3	4	2	4	2	4	2	2	6	1	4	3	1	3	1	7	2	2	344234342424226143131722
EC714	EASTERN CAPE	oooooooooooooooooooooooooooooooooonnnnnnnnn	1	BEIJING	000000000003771	2	4	4	2	3	3	3	5	2	5	4	4	4	2	5	1	7	3	3	3	3	2	2	3	244233352544425173333223
EC715	EASTERN CAPE	oooooooooooooooooooooooooooooooooonnnnnnnnn	1	BEIJING	000000000003771	2	3	5	2	1	3	3	4	2	8	4	4	4	2	5	1	6	3	3	5	3	9	4	3	235213342844425163353943
EC716	EASTERN CAPE	oooooooooooooooooooooooooooooooooonnnnnnnnn	1	BEIJING	000000000003771	1	4	4	2	3	2	3	5	2	6	4	4	4	2	5	1	7	3	3	5	4	6	2	4	144232352644425173354624
EC717	EASTERN CAPE	oooooooooooooooooooooooooooooooooonnnnnnnnn	1	BEIJING	000000000003771	2	4	4	2	3	3	3	5	2	8	4	4	4	2	5	1	8	3	3	5	3	2	2	3	244233352844425183353223
EC718	EASTERN CAPE	oooooooooooooooooooooooooooooooooonnnnnnnnn	1	BEIJING	000000000003771	2	3	5	2	1	3	3	4	2	6	4	4	4	2	5	1	6	3	3	5	3	9	3	3	235213342644425163353933
EC719	EASTERN CAPE	oooooooooooooooooooooooooooooooooonnnnnnnnn	1	BEIJING	000000000003771	2	3	5	2	1	3	3	4	2	8	4	4	4	2	5	1	6	3	3	5	3	9	3	3	235213342844425163353933
EC720	EASTERN CAPE	oooooooooooooooooooooooooooooooooonnnnnnnnn	1	BEIJING	000000000003771	2	4	4	2	3	2	3	5	2	6	4	4	4	2	5	1	7	3	3	5	4	6	2	4	244232352644425173354624
EC721	EASTERN CAPE	oooooooooooooooooooooooooooooooooonnnnnnnnn	1	BEIJING	000000000003771	2	3	5	2	1	3	3	4	2	6	4	4	4	2	5	1	6	3	3	5	3	9	3	3	235213342644425163353933
EC722	EASTERN CAPE	nnnoooonnonnnnnnnnnoooooooooooooooonnnnnnnn	21	CAS1_KILI	703377400001771	2	4	2	2	4	5	3	3	2	3	3	4	2	2	5	1	1	3	3	3	2	0(5)	0	3	2422453323342251133320(5)03
EC723	EASTERN CAPE	oooooooooooooooooooooooooooooooooonnnnnnnnn	1	BEIJING	000000000003771	2	2	4	0	2	3	3	5	2	8	0	4	2	2(3)	6	1	3	3	3	5	3(5)	8	2	2	22402335280422(3)6133353(5)822
FS1	FREE STATE	nnnnnnnnnnnnnnnnnnnnnnnnnnnnnnonoooonnnnnnn	50	H3	777777777720771	1	2	3	2	1	3	2	3	2	5	3	4	4	1	5	1	5	3	2	3	3	7	3	2	123213232534415153233732
FS2	FREE STATE	nnnnnnnnnnnnnnnnnnnnnnnnnnnnnnonoooonnnnnnn	50	H3	777777777720771	1	2	3	2	1	3	2	3	2	8	3	4	4	1	5	1	5	3	2	3	3	7	3	2	123213232834415153233732
FS3	FREE STATE	nnnnnnnnnnnnnnoooooooooonnnnnnnnoooonnnnnnn	254	T5_RUS1	777760007760771	1	3	2	2	4	4	3	2	2	2	2	4	1	2	6	1	5	3	3	2	2	6	2	2	132244322224126153322622
FS4	FREE STATE	nnnnnnnnnnnnnnoooooooooonnnnnnnnoooonnnnnnn	254	T5_RUS1	777760007760771	1	3	2	2	4	4	3	2	2	2	2	4	1	2	6	1	5	3	3	2	2	6	2	2	132244322224126153322622
FS5	FREE STATE	nnnnnnnnnnnnnnoooooooooonnnnnnnnoooonnnnnnn	254	T5_RUS1	777760007760771	1	3	2	2	4	4	3	3	2	2	2	4	1	2	6	1	5	3	3	2	2	6	2	2	132244332224126153322622
FS6	FREE STATE	nnnnnnnnnnnnnnnnoonnnnnnnnnnnnnnoooonnnnnnn	N/A	N/A	777774777760771	2	1	4	2	1	3	3	2	2	5	3	4	2	2	6	1	5	3	3	3	8	5	2	2	214213322534226153338522
FS7	FREE STATE	nnnnnnnnnnnnnnnoonnnnnnnnnnnnnnnoooonnnnnnn	N/A	N/A	777771777760771	2	1	4	2	1	3	3	2	2	8	3	4	2	2	6	1	5	3	3	3	8	5	2	2	214213322834226153338522
FS8	FREE STATE	nnnnnnnnnoooooooooonnnnnnnnnnnnnoooonnnnnnn	149	T3_ETH	777000377760771	2	1	4	2	2	5	1	3	2	1	3	4	5	2	5	1	1	3	3	3	3	7	3	2	214225132134525113333732
FS9	FREE STATE	nnnnnnnnoonnonnnnnnnnnnnnnnnnnnnoooonnnnnnn	71	S	776337777760771	2	1	4	2	4	3	3	1	2	4	4	4	2	2	5	1	5	3	2	3	3	4	2	2	214243312444225153233422
FS10	FREE STATE	oonnnnnnoonnonnonnnoonnnnnnnnnnnoooonnnnnnn	N/A	N/A	176333477760771	2	1	4	3	4	3	3	1	2	8	4	4	2	2	5	1	5	3	2	3	3	10	2	2	2143433128442251532331022
FS11	FREE STATE	nnnnnnnnoonnonnnnnnnnnnnnnnnnnnnoooonnnnnnn	71	S	776337777760771	2	1	4	3	4	3	3	1	2	4	4	4	2	2	5	1	5	3	2	3	3	10	2	2	2143433124442251532331022
FS12	FREE STATE	nnnnnnnnoonnonnnnnnnnnnnnnnnnnnnoooonnnnnnn	71	S	776337777760771	2	1	4	3	4	3	3	1	2	8	4	4	2	2	5	1	5	3	2	3	3	10	2	2	2143433128442251532331022
FS13	FREE STATE	nnnnnnnnnnnnnnnnnnnnnnnnnnnnnnonoooonnnnnnn	50	H3	777777777720771	2	2	3	2	1	5	2	3	2	5	3	4	4	1	5	1	5	3	2	3	3	7	3	2	223215232534415153233732
FS14	FREE STATE	nnnnnnnnnnnooooonnnooooononnnnnnoooonoonnnn	136	T1	777603405760471	2	2	3	2	3	4	3	4	2	5	3	4	4	2	5	1	4	3	3	2	4	6	3	2	223234342534425143324632
FS15	FREE STATE	nnnnnnnnnnnnnnnnnnnnnnnnnoooooonoooonnnonnn	62	H1	777777774020731	2	2	3	2	3	5	3	3	2	6	2	2	3	2	3	1	5	3	3	3	3	7	3	2	223235332622323153333732
FS16	FREE STATE	nnnnnnnnnnnnnnnnnnnnoooonooooonnoooonnnonnn	811	LAM4	777777604060731	2	2	4	2	1	3	1	3	2	4	2	4	1	1	5	1	5	3	5	3	2	9	2	2	224213132424115153532922
FS17	FREE STATE	nnnnnnnnnnnnnnnnnnnnoooonooooonnoooonnnonnn	811	LAM4	777777604060731	2	2	4	2	1	3	1	3	2	4	2	4	1	1	6	1	5	2	4	3	2	9	2	2	224213132424116152432922
FS18	FREE STATE	nnnnnnnnnnnnnnnnnnnnoooonooooonnoooonnnonnn	811	LAM4	777777604060731	2	2	4	2	1	3	1	3	2	4	2	4	1	1	6	1	5	2	5	3	2	7	2	2	224213132424116152532722
FS19	FREE STATE	nnnnnnnnnnnnnnnnnnnnnnnnnnnnnnnnoooonnnnnnn	53	T1	777777777760771	2	2	4	2	1	3	3	2	2	8	3	4	2	2	6	1	5	3	3	3	5	4	2	2	224213322834226153335422
FS20	FREE STATE	nnnnnnnnnnnnnnnnnnnnnnnnnnnnnnnnoonnnnnnnnn	54	MANU2	777777777763771	2	2	4	2	1	3	4	2	2	3	2	4	2	1	6	1	5	2	3	2	5	5	2	2	224213422324216152325522
FS21	FREE STATE	nnnnnnnnnnnnnnnnnnnnnnnnnnnnnnnnoooonnnonnn	52	T2	777777777760731	2	2	4	2	1	4	1	2	2	3	2	4	2	1	6	1	5	2	3	2	5	5	2	2	224214122324216152325522
FS22	FREE STATE	nnnnnnnnnnnnnnnnnnnnnnnnnnnnnnnnoooonnnnnnn	53	T1	777777777760771	2	2	4	2	2	3	1	2	2	4	1	4	2	2	5	1	3	3	3	2	5	5	2	2	224223122414225133325522
FS23	FREE STATE	oooooooooooooooooooooooooooooooooonnnnnnnnn	1	BEIJING	000000000003771	2	2	4	2	2	3	4	2	2	8	2	4	2	2	5	1	5	3	3	3	3	5	3	2	224223422824225153333532
FS24	FREE STATE	nnnnnnnoooooonnnnnnnnooonnnnnnnnoooonnnoooo	1067	T1	774037707760700	2	2	4	2	3	3	2	2	2	2	2	4	2	2	2	1	5	3	3	3	3	5	2	2	224233222224222153333522
FS25	FREE STATE	nnnnnnnnnnnnnnnnnnnnnnnnnnnnnnnnoooonnnnnnn	53	T1	777777777760771	2	2	4	2	4	2	1	2	2	6	3	4	2	2	4	1	5	3	3	3	5	5	2	2	224242122634224153335522
FS26	FREE STATE	nnnnnnnnnnnnnnnnnnnnnnnnnnnnnnnnoooonnnnnnn	53	T1	777777777760771	2	2	4	2	4	3	1	2	2	3	3	4	2	2	5	1	5	3	3	3	5	5	2	2	224243122334225153335522
FS27	FREE STATE	nnnnonnnnnnnnnnnnnnnnnnnnnnnoooononnnnnonnn	806	EAI1_SOM	757777777413731	2	2	4	5	3	4	3	12	1	11	6	3	2	4	6	2	2	3	1	6	2	5	1	1	22453431211163246223162511
FS28	FREE STATE	nnnnnnnnnnnonnnnnonnnnnnnnnnnnnnoooonnoooon	N/A	N/A	777676777760601	2	2	5	2	3	4	3	4	2	3	3	4	4	2	5	1	5	3	3	3	4	4	3	2	225234342334425153334432
FS29	FREE STATE	nnnoooonnonnnnnnnnnoooooooooooooooonnnnnnnn	21	CAS1_KILI	703377400001771	2	3	2	2	4	7	4	3	2	2	3	4	2	2	5	1	1	3	3	4	2	5	4	3	232247432234225113342543
FS30	FREE STATE	nnoooooonnnnnnnnnnnnoooonnoooonnoooonnnnnnn	1607	LAM11_ZWE	601777606060771	2	3	4	2	1	4	1	3	2	5	2	4	1	1	6	1	5	2	5	3	2	4	2	2	234214132524116152532422
FS31	FREE STATE	oooooooooooooooooooooooooooooooooonnnnnnnnn	1	BEIJING	000000000003771	2	3	4	2	3	3	3	5	2	8	4	4	4	2	5	1	7	3	3	5	3	6	2	3	234233352844425173353623
FS32	FREE STATE	nnnnnnnnoonnnnnnnnnnnnnnnnnnnnnnoooonnnnnnn	34	S	776377777760771	2	3	4	3	4	3	3	1	2	3	4	4	2	2	5	1	5	3	2	3	3	6	2	2	234343312344225153233622
FS33	FREE STATE	nnnnnnnnoonnonnnnnnnnnnnnnnnnnnnoooonnnnnnn	71	S	776337777760771	2	3	4	3	4	3	3	1	2	4	4	4	2	2	5	1	5	3	2	3	1	9	2	2	234343312444225153231922
FS34	FREE STATE	oooooooooooooooooooooooooooooooooonnnnnnnnn	1	BEIJING	000000000003771	2	3	5	2	1	3	3	4	2	2	4	4	4	2	5	1	6	3	3	5	3	9	3	3	235213342244425163353933
FS35	FREE STATE	oooooooooooooooooooooooooooooooooonnnnnnnnn	1	BEIJING	000000000003771	2	3	5	2	1	3	3	4	2	6	4	4	4	2	5	1	6	3	3	5	3	9	3	3	235213342644425163353933
FS36	FREE STATE	oooooooooooooooooooooooooooooooooonnnnnnnnn	1	BEIJING	000000000003771	2	3	5	2	1	3	3	4	2	6	4	4	4	2	5	1	6	3	3	5	3	9	3	3	235213342644425163353933
FS37	FREE STATE	oooooooooooooooooooooooooooooooooonnnnnnnnn	1	BEIJING	000000000003771	2	3	5	2	1	3	3	4	2	6	4	4	4	2	5	1	6	3	3	5	3	9	3	3	235213342644425163353933
FS38	FREE STATE	oooooooooooooooooooooooooooooooooonnnnnnnnn	1	BEIJING	000000000003771	2	3	5	2	1	3	3	4	2	6	4	4	4	2	5	1	6	3	3	5	3	9	3	3	235213342644425163353933
FS39	FREE STATE	oooooooooooooooooooooooooooooooooonnnnnnnnn	1	BEIJING	000000000003771	2	3	5	2	1	3	3	4	2	7	4	4	4	2	5	1	6	3	3	5	3	9	3	3	235213342744425163353933
FS40	FREE STATE	oooooooooooooooooooooooooooooooooonnnnnnnnn	1	BEIJING	000000000003771	2	3	5	2	1	3	3	4	2	8	3	4	4	2	5	1	6	3	3	5	3	9	3	3	235213342834425163353933
FS41	FREE STATE	oooooooooooooooooooooooooooooooooonnnnnnnnn	1	BEIJING	000000000003771	2	3	5	2	1	3	3	4	2	8	4	4	4	2	5	1	6	3	3	5	3	9	3	3	235213342844425163353933
FS42	FREE STATE	oooooooooooooooooooooooooooooooooonnnnnnnnn	1	BEIJING	000000000003771	2	3	5	2	1	3	3	4	2	8	4	4	4	2	5	1	6	3	3	5	3	9	3	3	235213342844425163353933
FS43	FREE STATE	oooooooooooooooooooooooooooooooooonnnnnnnnn	1	BEIJING	000000000003771	2	3	5	2	1	3	3	4	2	6(8)	4	4	4	2	5	1	6	3	3	5	3	9	3	3	2352133426(8)44425163353933
FS44	FREE STATE	nnnnnnnnnnnnnnnnnnnnoooonooooonnoooonnnonnn	811	LAM4	777777604060731	2	4	2	2	1	3	1	3	2	8	2	4	1	1	6	1	5	2	5	3	2	9	2	2	242213132824116152532922
FS45	FREE STATE	nnnnooooooonnnnnnnnnoooonnnnnnnnoooonnnnnnn	N/A	LAM	740177607760771	2	4	3	2	3	4	3	4	2	9	2	4	2	2	6	1	5	3	1	3	1	7	2	2	243234342924226153131722
FS46	FREE STATE	nnnooooooooonnnnnonnnnnnnnnnnnnnoooonnnnnnn	92	X3	700076777760771	2	4	3	2	4	4	3	2	2	3	2	4	4	2	5	1	5	3	3	3	4	8	3	2	243244322324425153334832
FS47	FREE STATE	nnnooooooooonnnnnonnnnnnnnnnnnnnoooonnnnnnn	92	X3	700076777760771	2	4	3	2	4	4	3	3	2	2	3	4	4	2	5	1	5	3	3	3	3	9	3	2	243244332234425153333932
FS48	FREE STATE	nnnooooooooonnnnnonnnnnnnnnnnnnnoooonnnnnnn	92	X3	700076777760771	2	4	3	2	4	4	3	3	2	3	3	4	4	2	5	1	5	3	3	3	4	8	3	2	243244332334425153334832
FS49	FREE STATE	nnnnnnnnnnnnnnnnnonnnnnnnnnnnnnnoooonnnnnnn	119	X1	777776777760771	2	4	3	2	5	3	3	3	2	3	4	2	3	2	5	1	4	4	3	4	3	7	3	2	243253332342325144343732
FS50	FREE STATE	nnnnnnnnooonnnnnnnnnoooonnnnnnnnoooonnnnnnn	33	LAM3	776177607760771	2	4	4	1	3	2	2	4	2	2	2	4	2	2	3	1	5	3	1	3	1	7	2	2	244132242224223153131722
FS51	FREE STATE	oooooooooooooooooooooooooooooooooonnnnnnnnn	1	BEIJING	000000000003771	2	4	4	1	3	3	3	9	2	8	4	4	4	2	5	1	7	3	3	5	3	8	2	3	244133392844425173353823
FS52	FREE STATE	oooooooooooooooooooooooooooooooooonnnnnnnnn	1	BEIJING	000000000003771	2	4	4	2	3	3	2	5	2	4	4	4	4	2	5	1	7	3	3	5	4	7	2	3	244233252444425173354723
FS53	FREE STATE	nnnnnnnnooonnnnnnnnnoooonnnnnnnnoooonnnnnnn	33	LAM3	776177607760771	2	4	4	2	3	3	3	4	2	4	2	4	2	2	6	1	5	3	1	3	6	6	2	2	244233342424226153136622
FS54	FREE STATE	oooooooooooooooooooooooooooooooooonnnnnnnnn	1	BEIJING	000000000003771	2	4	4	2	3	3	3	4	2	8	3	4	4	2	5	1	7	3	3	5	6	2	2	3	244233342834425173356223
FS55	FREE STATE	oooooooooooooooooooooooooooooooooonnnnnnnnn	1	BEIJING	000000000003771	2	4	4	2	3	3	3	5	2	2	4	2	4	2	5	1	7	3	3	5	6	2	2	4	244233352242425173356224
FS56	FREE STATE	oooooooooooooooooooooooooooooooooonnnnnnnnn	1	BEIJING	000000000003771	2	4	4	2	3	3	3	5	2	2	4	2	4	2	5	1	7	3	3	5	6	8	2	4	244233352242425173356824
FS57	FREE STATE	oooooooooooooooooooooooooooooooooonnnnnnnnn	1	BEIJING	000000000003771	2	4	4	2	3	3	3	5	2	5	3	4	4	2	5	1	7	3	3	5	3	8	2	3	244233352534425173353823
FS58	FREE STATE	oooooooooooooooooooooooooooooooooonnnnnnnnn	1	BEIJING	000000000003771	2	4	4	2	3	3	3	5	2	6	4	4	4	2	5	1	7	3	3	5	6	7	2	3	244233352644425173356723
FS59	FREE STATE	oooooooooooooooooooooooooooooooooonnnnnnnnn	1	BEIJING	000000000003771	2	4	4	2	3	3	3	5	2	7	4	4	4	2	5	1	8	3	3	5	6	2	2	3	244233352744425183356223
FS60	FREE STATE	oooooooooooooooooooooooooooooooooonnnnnnnnn	1	BEIJING	000000000003771	2	4	4	2	3	3	3	5	2	8	3	4	4	2	5	1	7	3	3	5	6	8	2	3	244233352834425173356823
FS61	FREE STATE	nnnnnnnnnnnnnnnnnnnnnnnnnnnnnnnnnnoonnnnnnn	1907	U	777777777774771	2	4	4	2	3	3	3	5	2	8	4	4	4	2	5	1	6	3	3	5	3	8	2	3	244233352844425163353823
FS62	FREE STATE	oooooooooooooooooooooooooooooooooonnnnnnnnn	1	BEIJING	000000000003771	2	4	4	2	3	3	3	5	2	8	4	4	4	2	5	1	8	3	3	5	6	2	2	3	244233352844425183356223
FS63	FREE STATE	oooooooooooooooooooooooooooooooooonnnnnnnnn	1	BEIJING	000000000003771	2	4	4	2	3	3	3	5	2	8	4	4	4	2	5	1	8	3	3	5	6	8	2	3	244233352844425183356823
FS64	FREE STATE	nnnnnnnnooonnnnnnnnnoooonnnnnnnnoooonnnnnnn	33	LAM3	776177607760771	2	4	4	2	3	4	3	3	2	4	2	4	2	2	6	1	5	3	1	3	6	7	2	2	244234332424226153136722
FS65	FREE STATE	nnnnnnnnooonnnnnnnnnoooonnnnonnnoooonnnnnnn	1624	LAM3-LAM6	776177607560771	2	4	4	2	3	4	3	4	2	9	2	4	2	2	6	1	5	3	1	3	6	7	2	2	244234342924226153136722
FS66	FREE STATE	nnnnnnnnooonnnnnnnnnoooonnnnnnnnoooonnnnnnn	33	LAM3	776177607760771	2	4	4	2	3	4	3	4	2	3	2	4	2	2	6	1	5	3	1	3	6	8	2	2	244234342324226153136822
FS67	FREE STATE	nnnnnnnnooonnnnnnnnooooonnnnnnnnoooonnnnnnn	719	T1	776177407760771	2	4	4	2	3	4	3	4	2	4	2	4	2	1	6	1	5	3	1	3	1	7	2	2	244234342424216153131722
FS68	FREE STATE	nnnnnnnnooonnnnnnnnnoooonnnnnnnnoooonnnnnnn	33	LAM3	776177607760771	2	4	4	2	3	4	3	4	2	4	2	4	2	2	6	1	4	3	1	3	1	7	2	2	244234342424226143131722
FS69	FREE STATE	nnnnnnnnooonnnnnnnnnoooonnnnnnnnoooonnnonnn	130	LAM3	776177607760731	2	4	4	2	3	4	3	4	2	4	2	4	2	2	6	1	5	3	1	3	6	6	2	3	244234342424226153136623
FS70	FREE STATE	nnnnnnnnooonnnnnnnnnoooonnnnnnnnoooonnnnnnn	33	LAM3	776177607760771	2	4	4	2	3	4	3	4	2	4	2	4	2	2	6	1	5	3	1	3	6	7	2	2	244234342424226153136722
FS71	FREE STATE	nnnnnnnnooonnnnnnnnnoooonnnnnnnnoooonnnnnnn	33	LAM3	776177607760771	2	4	4	2	3	4	3	4	2	4	2	4	2	2	6	1	5	3	1	3	6	7	2	2	244234342424226153136722
FS72	FREE STATE	nnnnnnnnooonnnnnnnnnoooonnnnnnnnoooonnnnnnn	33	LAM3	776177607760771	2	4	4	2	3	4	3	4	2	4	2	4	2	2	6	1	5	3	1	3	6	7	2	2	244234342424226153136722
FS73	FREE STATE	oooooooooooooooooooooooooooooooooonnnnnnnnn	1	BEIJING	000000000003771	2	4	4	2	3	4	3	4	2	4	2	4	2	2	6	1	5	3	1	4	6	8	2	2	244234342424226153146822
FS74	FREE STATE	oooooooooooooooooooooooooooooooooonnnnnnnnn	1	BEIJING	000000000003771	2	4	4	2	4	2	3	5	2	6	4	4	4	2	5	1	7	3	3	5	6	6	2	4	244242352644425173356624
FS75	FREE STATE	oooooooooooooooooooooooooooooooooonnnnnnnnn	1	BEIJING	000000000003771	2	4	5	2	3	3	2	5	2	5	4	4	4	2	5	1	7	3	3	5	4	8	2	3	245233252544425173354823
FS76	FREE STATE	nnnoooonnnnnnnnnnnnnnnoooooooooooonnonnnnnn	428	CAS1_DELHI	703777740003371	2	8	2	2	2	8	3	4	2	2	3	4	2	2	5	1	5	3	3	1	6	8	4	3	282228342234225153316843
FS77	FREE STATE	nnnnnnnooooooooooooooooonnnnnnnnoooonnnnnnn	N/A	N/A	774000007760771	3	2	4	2	4	3	3	2	2	2	3	3	2	2	6	1	5	3	3	3	3	5	2	2	324243322233226153333522
FS78	FREE STATE	nnnnnnnnnnnnnnnnnnnnnnnnnoooooonoooonnnonnn	62	H1	777777774020731	4	2	3	2	3	5	3	2	2	4	3	2	1	2	3	1	5	3	3	3	6	8	3	2	423235322432123153336832
FS79	FREE STATE	nnnnnnnnooonnnnnnnnnoooonnnnnnnnoooonnnnnnn	33	LAM3	776177607760771	2	4	4	2	3	3	3	4	2	4	2	4	2	2	6	1	5	3	1	3	1	6	2	2	244233342424226153131622
GP1	GAUTENG	nnnnnnnnnnnnnnnnnnnnnnnnnnnnoooononnnnnonnn	48	EAI1_SOM	777777777413731	1	2	2	5	3	4	3	11	2	3	9	3	2	4	5	2	2	3	3	5	10	3	1	1	12253431123932452233510311
GP2	GAUTENG	nnnnnnnnnnnnnnnnnnnnoooonnnnnnnnoooonnnonnn	60	LAM4	777777607760731	1	3	4	2	4	4	3	3	2	2	2	4	1	2	6	1	4	3	3	3	2	6	3	2	134244332224126143332632
GP3	GAUTENG	nnnnnnnnnnnnnnnnnnnnoooonnnnnnnnoooonnnonnn	60	LAM4	777777607760731	1	3	4	2	4	4	3	3	2	2	2	4	1	2	6	1	5	3	3	2	2	7	3	2	134244332224126153322732
GP4	GAUTENG	nnnnnnnnnnnnnnnnnnnnoooonnnnnnnnoooonnnonnn	60	LAM4	777777607760731	1	3	4	2	4	4	3	3	2	2	2	4	1	2	6	1	5	3	3	3	2	7	3	2	134244332224126153332732
GP5	GAUTENG	nnnnnnnnnnnnnnnnnnnnoooonnnnnnnnoooonnnonnn	60	LAM4	777777607760731	1	3	4	2	4	4	3	3	2	2	2	4	1	2	6	1	5	3	3	3	2	7	3	2	134244332224126153332732
GP6	GAUTENG	nnnnnnnnnnnnnnnnnnnnoooonnnnnnnnoooonnnonnn	60	LAM4	777777607760731	1	3	4	2	4	4	3	3	2	2	2	4	1	2	6	1	5	3	3	3	2	8	3	2	134244332224126153332832
GP7	GAUTENG	nnnnnnnnnnnnnnnnnnnnoooonnnnnnnnoooonnnonnn	60	LAM4	777777607760731	1	3	4	2	4	4	3	3	2	2	2	4	1	2	6	1	5	3	3	3	2	8	3	2	134244332224126153332832
GP8	GAUTENG	nnnnnnnnnnnnnnnnnnnnoooonnnnnnnnoooonnnonnn	60	LAM4	777777607760731	1	3	4	2	4	4	3	3	2	2	2	4	1	2	6	1	5	3	3	3	2	8	3	2	134244332224126153332832
GP9	GAUTENG	nnnnnnnnnnnnnnnnnnnnoooonnnnnnnnoooonnnonnn	60	LAM4	777777607760731	1	3	4	2	4	4	3	3	2	2	2	4	1	2	6	1	5	3	3	3	2	8	3	2	134244332224126153332832
GP10	GAUTENG	nnnnnnnnnnnnnnnnnnnnoooonnnnnnnnoooonnnonnn	60	LAM4	777777607760731	1	3	4	2	4	4	3	3	2	2	2	4	1	2	6	1	5	3	3	3	2	8	3	2	134244332224126153332832
GP11	GAUTENG	nnnnnnnnnnnnnnnnnnnnoooonnnnnnnnoooonnnonnn	60	LAM4	777777607760731	1	3	4	2	4	4	3	3	2	2	2	4	1	2	6	1	5	3	3	3	2	8	3	2	134244332224126153332832
GP12	GAUTENG	nnnnnnnnnnnnnnnnnnnnoooonnnnnnnnoooonnnonnn	60	LAM4	777777607760731	1	3	4	2	4	4	3	3	2	2	2	4	1	2	6	1	5	3	3	3	2	8	3	2	134244332224126153332832
GP13	GAUTENG	nnnnnnnnnnnnnnnnnnnnoooonooooonnoooonnnonnn	811	LAM4	777777604060731	1	3	4	2	4	4	3	3	2	2	2	4	1	2	6	1	5	3	3	3	2	3	3	2	134244332224126153332332
GP14	GAUTENG	nnnnnnnnnnnnonnnnnnnoooonnnnnnnnoooonnnonnn	1710	LAM4	777737607760731	1	3	4	2	4	4	3	3	2	4	2	4	1	2	6	1	5	3	3	3	2	8	3	2	134244332424126153332832
GP15	GAUTENG	nnnnnnnnnnnnnnnnnnnnoooonnnnnnnnoooonnnnnnn	42	LAM9	777777607760771	1	3	4	2	4	4	3	3	2	2	2	4	1	2	6	1	5	3	3	3	3	8	2	2	134244332224126153333822
GP16	GAUTENG	nnnnnnnnnnnnnnnnnnnnoooonnnnnnnnoooonnnonnn	60	LAM4	777777607760731	1	3	4	2	4	4	3	3	2	9	2	4	1	2	6	1	4	3	3	3	2	8	3	2	134244332924126143332832
GP17	GAUTENG	nnnnnnnnnnooonnnnnnnoooonooooonnoooonnnonnn	N/A	N/A	777437604060731	1	4	4	2	1	3	1	5	2	7	2	4	1	1	6	1	3	1	4	3	2	2	2	2	144213152724116131432222
GP18	GAUTENG	nnnnnnnnnnnnnnnnnnnnnnnnnnnnnnnnoooonnnnnnn	53	T1	777777777760771	2	1	4	2	1	2	2	2	2	4	3	4	2	2	6	1	5	2	3	3	7	4	2	2	214212222434226152337422
GP19	GAUTENG	nnnnnnnnnnnnnnnnonnnnnnnnnnnnnnnoooonnnnnnn	281	T1	777775777760771	2	2	2	2	4	3	1	2	2	3	3	4	2	2	5	1	4	3	3	3	5	5	2	2	222243122334225143335522
GP20	GAUTENG	nnnnnnnnnnnnnnnnnnnnnnnnnnnnoooononnnnnonnn	48	EAI1_SOM	777777777413731	2	2	2	5	3	4	2	11	2	3	1	3	2	4	6	2	2	3	3	4	7	2	1	1	2225342112313246223347211
GP21	GAUTENG	nnnnnnnnnnnnnnnnnnnnnnnnnnnnoooononnnnnonnn	48	EAI1_SOM	777777777413731	2	2	2	5	3	4	2	11	2	3	8	3	2	4	6	2	2	3	3	4	7	2	1	1	2225342112383246223347211
GP22	GAUTENG	nnnnnnnnnnnnnnnnnnnnnnnnnnnnoooononnnnoonnn	947	EAI5	777777777413631	2	2	2	5	3	4	2	11	2	3	9	3	2	4	5	2	2	3	3	4	6	2	1	1	2225342112393245223346211
GP23	GAUTENG	nnnnnnnnnnnnnnnnnnnnnnnnnnnnoooononnnnoonnn	48	EAI1_SOM	777777777413631	2	2	2	5	3	4	2	11	2	3	9	3	2	4	6	2	2	3	3	4	7	2	1	1	2225342112393246223347211
GP24	GAUTENG	nnnnnnnnnnnnnnnnnnnnnnnnnnnnoooononnnnoonnn	48	EAI1_SOM	777777777413631	2	2	2	5	3	4	2	11	2	3	9	3	2	4	6	2	2	3	3	4	7	2	1	1	2225342112393246223347211
GP25	GAUTENG	nnnnnnnnnnnnnnnnnnnnnnnnnnnnoooononnnnnonnn	48	EAI1_SOM	777777777413731	2	2	2	5	3	4	2	11	2	3	9	3	2	4	6	2	2	3	3	4	7	2	1	1	2225342112393246223347211
GP26	GAUTENG	nnnnnnnnnnnnnnnnnnnnnnnnnnnnoooononnnnoonnn	947	EAI5	777777777413631	2	2	2	5	3	4	2	11	2	3	9	3	2	4	6	2	2	3	3	4	7	2	1	2	2225342112393246223347212
GP27	GAUTENG	nnnnnnnnnnnnnnnnnnnnnnnnnnnnoooononnnnnonnn	48	EAI1_SOM	777777777413731	2	2	2	5	3	4	3	4	2	3	8	3	2	3	6	2	2	3	3	5	8	3	1	1	222534342383236223358311
GP28	GAUTENG	nnnnnnnnnnnnnnnnnnnnnnnnnnnnoooononnnnnonnn	48	EAI1_SOM	777777777413731	2	2	2	5	3	4	3	4	2	3	9	3	2	4	6	2	2	3	3	4	7	2	1	1	222534342393246223347211
GP29	GAUTENG	nnnnnnnnnnnnonnnnnnnnnnnnnnnnnnnoooonnnnnnn	37	T3	777737777760771	2	2	3	2	3	3	4	2	1	8	2	4	2	2	5	1	5	3	3	3	3	5	2	2	223233421824225153333522
GP30	GAUTENG	nnnonnnnnnnnnnnnnnnnnnnonoooooonoooonnnnnnn	N/A	H	737777764020771	2	2	3	2	3	4	3	3	2	4	3	4	4	2	5	1	5	3	3	5	3	2	3	2	223234332434425153353232
GP31	GAUTENG	nnnnnnnnnnnnonnnnnnnnnnnnnnnnnonoooonnnnnnn	36	H3-T3	777737777720771	2	2	3	2	3	5	3	3	2	5	3	4	4	2	5	1	5	3	3	3	1	5	3	2	223235332534425153331532
GP32	GAUTENG	nnnooooooooonnnnnonnnnnnnnnnnnnnoooonnnnnnn	92	X3	700076777760771	2	2	3	2	4	4	3	3	2	3	3	4	4	2	5	1	5	3	3	3	4	8	3	2	223244332334425153334832
GP33	GAUTENG	nnnnnnnnnnnnnnnnnnnnnnnnnnnnnnonoooonnnnnnn	50	H3	777777777720771	2	2	3	2	4	5	4	3	2	2	3	4	4	2	5	1	8	3	3	3	3	7	3	2	223245432234425183333732
GP34	GAUTENG	nnnnnnnnnnnnnnnnnnnnnnnnnnnnnnonoooonnnnnnn	50	H3	777777777720771	2	2	3	2	4	5	4	3	2	2	3	4	4	2	5	1	8	3	3	3	3	7	3	2	223245432234425183333732
GP35	GAUTENG	nnnnnnnnnnnnnnnnnnnnnnnnnnnnnnonoooonnnnnnn	50	H3	777777777720771	2	2	3	2	4	5	5	3	2	2	3	4	4	2	5	1	8	3	3	3	3	7	3	2	223245532234425183333732
GP36	GAUTENG	nnnnnooooonnnnnnnonnnnnnnnnnnnnnoooonnnooon	N/A	X	760376777760701	2	2	3	2	5	4	3	4	2	4	3	4	4	2	2	1	5	3	3	3	3	6	3	2	223254342434422153333632
GP37	GAUTENG	oooooooooooooooooooooooooooooooooonnnnnnnnn	1	BEIJING	000000000003771	2	2	4	0	3	3	3	5	2	5	4	4	4	2	5	1	7	3	3	5	3	8	2	3	224033352544425173353823
GP38	GAUTENG	nnnnnnnnnnnnnnnnnnnnoooonooooonnoooonnnonnn	811	LAM4	777777604060731	2	2	4	2	1	3	1	3	2	4	2	4	1	1	6	1	5	2	5	3	2	9	2	2	224213132424116152532922
GP39	GAUTENG	nnnnnnnnnnnnnnnnnnnnoooonnnnnnnnoonnnnnnnnn	1247	MANU2	777777607763771	2	2	4	2	1	3	3	2	2	2	3	4	2	2	6	1	5	3	3	3	5	5	2	1	224213322234226153335521
GP40	GAUTENG	nnnnnnnnnnnnnnnnnnnnoooonnnnnnnnoooonnnnnnn	42	LAM9	777777607760771	2	2	4	2	1	3	3	2	2	8	3	4	2	2	6	1	5	3	3	3	5	5	2	1	224213322834226153335521
GP41	GAUTENG	nnnnnnnnnnnnnnnnnnnnnnnnnnnnnnnnoooonnnnnnn	53	T1	777777777760771	2	2	4	2	2	3	1	2	2	4	1	4	2	2	5	1	3	3	3	2	5	2	2	2	224223122414225133325222
GP42	GAUTENG	nnnnnnnnnnnnonnnnonnnnnnnnnnnnnnoooonnoooon	347	X2	777736777760601	2	2	4	2	2	4	4	4	2	4	3	4	4	2	5	1	2	3	3	4	3	9	3	2	224224442434425123343932
GP43	GAUTENG	nnnnnonnnnnnnnnnnnnnnnnnnoooooonoooonnnnnnn	N/A	N/A	767777774020771	2	2	4	2	2	4	4	4	2	4	3	4	4	2	5	1	2	3	3	4	4	2	3	2	224224442434425123344232
GP44	GAUTENG	nnnnnnnnnnnnnnnnnnnnnnnonnnnnnnnoooonnnnnnn	373	T1	777777767760771	2	2	4	2	3	3	3	2	2	8	3	4	2	2	5	1	5	3	3	3	3	5	2	2	224233322834225153333522
GP45	GAUTENG	nnnnnnonnnnnnnnnnnnnnnnnnnnnnnnnoooonnnnnnn	926	T1	773777777760771	2	2	4	2	4	3	1	2	2	2	2	4	2	3	5	1	5	2	3	2	8	5	2	2	224243122224235152328522
GP46	GAUTENG	nnnnnnnnnnnnnnnnnnnnnnnnnnnnnnnnoooonnnnnnn	53	T1	777777777760771	2	2	4	2	4	3	1	2	2	2	2	4	2	3	5	1	5	3	3	3	5	5	2	2	224243122224235153335522
GP47	GAUTENG	nnnnnnnnnnnnonnnnnnnnnnnnnnnnnnnoooonnnnnnn	37	T3	777737777760771	2	2	4	2	4	3	1	2	2	2	2	4	2	3	5	1	5	3	3	3	6	5	2	2	224243122224235153336522
GP48	GAUTENG	nnnnnnnnnnnnnnnnnnnnnnnnnnnnnnnnoooonnnnnnn	53	T1	777777777760771	2	2	4	2	4	3	1	2	2	2	3	4	2	2	5	1	5	3	3	3	1	4	2	2	224243122234225153331422
GP49	GAUTENG	nnnnnnnnnnnnnnnnnnnnnnnnnnnnnnnnoooonnnnnnn	53	T1	777777777760771	2	2	4	2	4	3	1	2	2	2	3	4	2	2	5	1	5	3	3	3	1	4	2	2	224243122234225153331422
GP50	GAUTENG	nnnnnnnnnnnnnnnnnnnnnnnnnnnnnnnnoooonnnnnnn	53	T1	777777777760771	2	2	4	2	4	3	1	2	2	7	2	4	2	3	5	1	5	3	3	3	5	5	2	2	224243122724235153335522
GP51	GAUTENG	nnnnnnnnnnnnnnnnnnnnnnnnnnnnnnoooonnnnnnnnn	N/A	N/A	777777777703771	2	2	4	2	4	3	3	2	2	7	2	4	2	2	6	1	4	3	3	3	2	5	2	2	224243322724226143332522
GP52	GAUTENG	nnnnnoonnnnnnnnnnnnnnnnnnnnnnnnnoooonnnnnnn	713	T1	763777777760771	2	2	4	2	5	3	4	2	2	3	3	4	2	2	5	1	5	3	3	3	3	4	2	2	224253422334225153333422
GP53	GAUTENG	nnnnnnnnoonnnnnnnnnnnnnnnnnnnnnnoooonnnnnnn	34	S	776377777760771	2	2	4	3	5	3	3	1	2	4	4	4	2	1	5	1	4	3	2	3	3	2	2	2	224353312444215143233222
GP54	GAUTENG	nnnnonnnnnnnnnnnnnnnnnnnnnnnoooononnnnnonnn	806	EAI1_SOM	757777777413731	2	2	4	5	4	4	3	4	2	9	6	3	2	4	6	2	2	3	1	4	2	5	1	1	224544342963246223142511
GP55	GAUTENG	nnnnonnnnnnnnnnnnnnnnnnnnnnnoooononnnnnonnn	806	EAI1_SOM	757777777413731	2	2	4	5	4	4	3	12	2	8	6	3	2	4	6	2	2	3	1	4	2	5	1	1	2245443122863246223142511
GP56	GAUTENG	nnnnnnnnnnnnnnnnnnnoonnnnnnnnnnnoooonnnnnnn	451	H37RV	777777477760771	2	2	4	3s	1	3	2	2	2	5	3	4	2	3	6	1	3	3	3	3	5	5	2	2	2243s13222534236133335522
GP57	GAUTENG	nnnnnnnnooonnnnnnnnooooonnnnnnnnoooonnnnnnn	719	T1	776177407760771	2	2	4	3s	4	4	3	7	2	4	2	4	2	2	6	1	5	3	1	3	1	7	2	2	2243s44372424226153131722
GP58	GAUTENG	nonoooonnonnnnnnnnnoooooooooooooooonnnoonnn	N/A	N/A	503377400001631	2	3	2	2	4	8	4	3	2	2	4	4	2	2	5	1	1	3	3	4	2	5	4	3	232248432244225113342543
GP59	GAUTENG	oooooooooooooooooooooooooooooooooonnnnnnnnn	1	BEIJING	000000000003771	2	3	4	2	3	3	3	5	2	4	4	4	4	2	5	1	7	3	4	5	3	2	2	3	234233352444425173453223
GP60	GAUTENG	oooooooooooooooooooooooooooooooooonnnnnnnnn	1	BEIJING	000000000003771	2	3	4	2	3	3	3	5	2	4	4	4	4	2	5	1	7	3	4	5	3	8	2	3	234233352444425173453823
GP61	GAUTENG	oooooooooooooooooooooooooooooooooonnnnnnnnn	1	BEIJING	000000000003771	2	3	4	2	3	3	3	5	2	4	4	4	4	2	5	1	7	3	4	5	3	8	2	3	234233352444425173453823
GP62	GAUTENG	oooooooooooooooooooooooooooooooooonnnnnnnnn	1	BEIJING	000000000003771	2	3	4	2	3	3	3	5	2	5	4	4	4	2	5	1	7	3	4	5	3	8	2	3	234233352544425173453823
GP63	GAUTENG	oooooooooooooooooooooooooooooooooonnnnnnnnn	1	BEIJING	000000000003771	2	3	4	2	3	3	3	5	2	8	4	4	4	2	4	1	5	3	4	5	3	8	2	3	234233352844424153453823
GP64	GAUTENG	oooooooooooooooooooooooooooooooooonnnnnnnnn	1	BEIJING	000000000003771	2	3	4	2	3	3	3	5	2	8	4	4	4	2	5	1	7	3	3	5	3	6	2	3	234233352844425173353623
GP65	GAUTENG	oooooooooooooooooooooooooooooooooonnnnnnnnn	1	BEIJING	000000000003771	2	3	4	2	3	3	3	5	2	8	4	4	4	2	5	1	7	3	4	5	3	2	2	3	234233352844425173453223
GP66	GAUTENG	oooooooooooooooooooooooooooooooooonnnnnnnnn	1	BEIJING	000000000003771	2	3	4	2	3	3	3	5	2	8	4	4	4	2	5	1	7	3	4	5	3	8	2	3	234233352844425173453823
GP67	GAUTENG	oooooooooooooooooooooooooooooooooonnnnnnnnn	1	BEIJING	000000000003771	2	3	4	2	3	3	3	5	2	8	4	4	4	2	5	1	7	3	4	5	3	8	2	3	234233352844425173453823
GP68	GAUTENG	oooooooooooooooooooooooooooooooooonnnnnnnnn	1	BEIJING	000000000003771	2	3	4	2	3	3	3	5	2	8	4	4	4	2	5	1	8	3	4	5	3	8	2	3	234233352844425183453823
GP69	GAUTENG	nnnnnnnnnnnnnnnnnnnnnnnnnnnnnnnnoooonnnnnnn	53	T1	777777777760771	2	3	4	2	4	3	1	2	2	2	3	4	2	2	5	1	6	3	3	3	1	4	2	2	234243122234225163331422
GP70	GAUTENG	nnnnnnnnoonnnnnnnnnnnnnnnnnnnnnnoooonnnnnnn	34	S	776377777760771	2	3	4	3	2	3	3	1	2	7	4	4	2	2	5	1	5	3	2	3	4	2	2	2	234323312744225153234222
GP71	GAUTENG	onnnnnnnoonnonnnnnnnnnnnnnnnnnnooooonnnnnnn	N/A	S	376337777740771	2	3	4	3	3	3	3	1	2	3	3	4	2	2	6	1	5	3	2	3	3	6	2	2	234333312334226153233622
GP72	GAUTENG	nnnnnnnnoonnnnnnnnnnnnnnnnnnnnnnoooonnnnnnn	34	S	776377777760771	2	3	4	3	4	3	3	1	2	3	4	4	2	2	5	1	5	3	2	3	3	6	2	2	234343312344225153233622
GP73	GAUTENG	nnnnnnnnnnnnnnnnnnnnnnnnnnnnnnnnoonnnnnnnnn	54	MANU2	777777777763771	2	3	4	3	4	3	3	1	2	4	4	4	2	2	5	1	4	3	2	3	3	10	2	2	2343433124442251432331022
GP74	GAUTENG	nnnnnnnnnnnnnnnnnnnnnnnnnnnnnnnnoooonnnoooo	51	T1	777777777760700	2	3	5	1	3	2	3	2	2	7	3	4	2	2	6	1	5	3	3	3	3	3	2	2	235132322734226153333322
GP75	GAUTENG	oooooooooooooooooooooooooooooooooonnnnnnnnn	1	BEIJING	000000000003771	2	3	5	2	1	3	3	4	2	6	4	4	4	2	5	1	6	3	3	5	3	9	3	3	235213342644425163353933
GP76	GAUTENG	oooooooooooooooooooooooooooooooooonnnnnnnnn	1	BEIJING	000000000003771	2	3	5	2	1	3	3	4	2	6	4	4	4	2	5	1	6	3	3	5	3	9	3	3	235213342644425163353933
GP77	GAUTENG	oooooooooooooooooooooooooooooooooonnnnnnnnn	1	BEIJING	000000000003771	2	3	5	2	1	3	3	4	2	7	4	4	4	2	5	1	6	3	3	5	3	9	3	3	235213342744425163353933
GP78	GAUTENG	nnnoooonnnnnnnnnnnnnnnoooooooooooonnnnnnnnn	26	CAS1_DELHI	703777740003771	2	4	2	2	1	5	4	4	2	2	2	6	2	2	4	1	6	3	3	5	4	1	4	3	242215442226224163354143
GP79	GAUTENG	nnnoooonnnnnnnnnnnnooooooooooooooonnnnnnnnn	485	CAS	703777400003771	2	4	2	2	4	7	4	3	2	11	4	4	2	2	5	1	1	3	3	4	2	5	4	3	2422474321144225113342543
GP80	GAUTENG	nnnnnnnnnnnnnnnnnonnnnnnnnnnnnnnoooonnnonnn	336	X1	777776777760731	2	4	3	2	3	4	3	3	2	3	2	4	4	2	5	0	3	3	3	2	3	8	3	2	243234332324425033323832
GP81	GAUTENG	nnnnnnnnnnnnnnnnnonnnnnnnnnnnnnnoooonnnonnn	336	X1	777776777760731	2	4	3	2	3	4	3	3	2	4	2	4	4	2	5	0	3	3	3	2	3	7	3	2	243234332424425033323732
GP82	GAUTENG	nnnooooooooonnnnnonnnnnnnnnnnnnnoooonnnnnnn	92	X3	700076777760771	2	4	3	2	4	4	3	3	2	2	3	4	4	2	5	1	5	3	3	3	3	9	3	2	243244332234425153333932
GP83	GAUTENG	nnnnnnnnnnnnnnoooooooooonnnnnnnnoooonnnnnnn	254	T5_RUS1	777760007760771	2	4	3	2	4	4	3	3	2	6	3	4	4	2	5	1	5	3	3	3	4	8	3	2	243244332634425153334832
GP84	GAUTENG	nnnooooooooonnnnnonnnnnnnnnnnnnnoooonnnnnnn	92	X3	700076777760771	2	4	3	2	4	4	3	3	2	3	3	4	2	2	3	1	5	3	3	3	4	7	3	2	243244332334223153334732
GP85	GAUTENG	nnnooooooooonnnnnonnnnnnnnnnnnnnoooonnnnnnn	92	X3	700076777760771	2	4	3	2	4	4	3	3	2	3	3	4	4	2	5	1	5	3	3	3	4	8	3	2	243244332334425153334832
GP86	GAUTENG	nnnooooooooonnnnnonnnnnnnnnnnnnnoooonnnnnnn	92	X3	700076777760771	2	4	3	2	4	4	3	3	2	3	3	4	4	2	5	1	5	3	3	3	4	8	3	2	243244332334425153334832
GP87	GAUTENG	oooooooooooooooooooooooooooooooooonnnnnnnnn	1	BEIJING	000000000003771	2	4	4	1	3	4	2	4	2	2	2	4	2	2	6	1	5	3	1	3	1	7	2	2	244134242224226153131722
GP88	GAUTENG	nnnnnnnnnnnnnnnnnnnnoooonnnnnnnnoooonnnnnnn	42	LAM9	777777607760771	2	4	4	2	1	3	2	3	2	2	2	4	1	1	6	1	4	3	5	2	2	2	0	2	244213232224116143522202
GP89	GAUTENG	nnnnnnnnnnnnnnnnnnnnoooonnnnnnnnoooonnnnnnn	42	LAM9	777777607760771	2	4	4	2	1	3	2	3	2	3	2	4	1	1	6	1	4	3	5	3	2	8	2	2	244213232324116143532822
GP90	GAUTENG	nnnnnnnnooonnnnnnnnnoooonnnnnnnnoooonnnnnnn	33	LAM3	776177607760771	2	4	4	2	1	3	2	3	2	4	2	4	1	1	5	1	4	3	5	2	2	8	0	2	244213232424115143522802
GP91	GAUTENG	nnnnnnnnnnnnnnnnnnnnoooonnnnnnnnoooonnnnnnn	42	LAM9	777777607760771	2	4	4	2	1	3	2	3	2	4	2	4	1	2	6	1	4	3	5	2	2	8	0	2	244213232424126143522802
GP92	GAUTENG	nnnnnnnnnnnnnnnnnnnnoooonnnnnnnnoooonnnnnnn	42	LAM9	777777607760771	2	4	4	2	1	3	2	3	2	8	2	4	1	1	6	1	4	3	5	2	2	8	0	2	244213232824116143522802
GP93	GAUTENG	nnnnnnnnnnnnnnnnnnnnoooonnnnnnnnoooonnnnnnn	42	LAM9	777777607760771	2	4	4	2	1	3	2	3	2	8	2	4	1	1	6	1	4	3	5	2	2	8	0	2	244213232824116143522802
GP94	GAUTENG	nnnnnnnnnnnnonnnnonnnnnnnnnnnnnnoonnnnnnnnn	N/A	N/A	777736777763771	2	4	4	2	1	3	3	5	2	8	4	4	4	2	5	1	7	1	3	5	3	2	2	2	244213352844425171353222
GP95	GAUTENG	oooooooooooooooooooooooooooooooooonnnnnnnnn	1	BEIJING	000000000003771	2	4	4	2	1	3	3	5	2	4	4	4	4	2	5	1	7	1	3	5	3	2	2	3	244213352444425171353223
GP96	GAUTENG	oooooooooooooooooooooooooooooooooonnnnnnnnn	1	BEIJING	000000000003771	2	4	4	2	1	3	3	5	2	4	4	4	4	2	5	1	7	1	3	5	3	8	2	3	244213352444425171353823
GP97	GAUTENG	oooooooooooooooooooooooooooooooooonnnnnnnnn	1	BEIJING	000000000003771	2	4	4	2	1	3	3	5	2	4	4	4	4	2	5	1	7	1	3	5	3	8	2	3	244213352444425171353823
GP98	GAUTENG	oooooooooooooooooooooooooooooooooonnnnnnnnn	1	BEIJING	000000000003771	2	4	4	2	1	3	3	5	2	8	4	4	4	2	5	1	7	2	3	5	3	2	2	3	244213352844425172353223
GP99	GAUTENG	oooooooooooooooooooooooooooooooooonnnnnnnnn	1	BEIJING	000000000003771	2	4	4	2	1	3	3	5	3	4	4	4	4	2	5	1	7	1	3	5	3	8	2	3	244213353444425171353823
GP100	GAUTENG	nonnnnnnnnnnnnnnnnnnoooonnoooonnoooonnnnnnn	N/A	N/A	577777606060771	2	4	4	2	1	4	1	3	2	5	2	2	1	1	6	1	5	2	5	3	2	8	2	2	244214132522116152532822
GP101	GAUTENG	oooooooooooooooooooooooooooooooooonnnnnnnnn	1	BEIJING	000000000003771	2	4	4	2	2	3	3	5	2	2	4	2	4	2	5	1	7	2	3	5	3	8	2	4	244223352242425172353824
GP102	GAUTENG	nnnnnnnnooonnnnnnnnooooonnnnnnnnoooonnnonnn	N/A	N/A	776177407760731	2	4	4	2	3	2	3	2	2	4	2	4	4	2	5	1	7	3	3	3	4	6	2	4	244232322424425173334624
GP103	GAUTENG	oooooooooooooooooooooooooooooooooonnnnnnnnn	1	BEIJING	000000000003771	2	4	4	2	3	2	3	5	2	1	4	4	4	2	5	1	3	3	3	5	4	7	2	3	244232352144425133354723
GP104	GAUTENG	oooooooooooooooooooooooooooooooooonnnnnnnnn	1	BEIJING	000000000003771	2	4	4	2	3	2	3	5	2	2	4	4	4	2	5	1	3	3	3	5	4	7	2	3	244232352244425133354723
GP105	GAUTENG	oooooooooooooooooooooooooooooooooonnnnnnnnn	1	BEIJING	000000000003771	2	4	4	2	3	2	3	5	2	6	4	4	4	2	5	1	3	3	3	5	4	2	2	3	244232352644425133354223
GP106	GAUTENG	oooooooooooooooooooooooooooooooooonnnnnnnnn	1	BEIJING	000000000003771	2	4	4	2	3	2	3	5	2	6	4	4	4	2	5	1	9	3	3	5	4	6	2	2	244232352644425193354622
GP107	GAUTENG	oooooooooooooooooooooooooooooooooonnnnnnnnn	1	BEIJING	000000000003771	2	4	4	2	3	2	3	5	2	6	4	4	4	2	5	1	9	3	3	5	6	6	2	2	244232352644425193356622
GP108	GAUTENG	oooooooooooooooooooooooooooooooooonnnnnnnnn	1	BEIJING	000000000003771	2	4	4	2	3	2	3	5	2	7	4	4	4	2	5	1	7	4	3	5	6	6	2	4	244232352744425174356624
GP109	GAUTENG	oooooooooooooooooooooooooooooooooonnnnnnnnn	1	BEIJING	000000000003771	2	4	4	2	3	3	3	5	2	2	4	2	4	2	5	1	7	3	3	5	3	8	2	4	244233352242425173353824
GP110	GAUTENG	oooooooooooooooooooooooooooooooooonnnnnnnnn	1	BEIJING	000000000003771	2	4	4	2	3	3	3	5	2	2	4	2	4	2	5	1	7	3	3	5	3	8	2	4	244233352242425173353824
GP111	GAUTENG	oooooooooooooooooooooooooooooooooonnnnnnnnn	1	BEIJING	000000000003771	2	4	4	2	3	3	3	5	2	2	4	2	4	2	5	1	7	3	3	5	6	2	2	4	244233352242425173356224
GP112	GAUTENG	oooooooooooooooooooooooooooooooooonnnnnnnnn	1	BEIJING	000000000003771	2	4	4	2	3	3	3	5	2	2	4	2	4	2	5	1	7	3	3	5	6	8	2	4	244233352242425173356824
GP113	GAUTENG	oooooooooooooooooooooooooooooooooonnnnnnnnn	1	BEIJING	000000000003771	2	4	4	2	3	3	3	5	2	5	4	4	4	2	5	1	7	4	3	5	3	8	2	3	244233352544425174353823
GP114	GAUTENG	oooooooooooooooooooooooooooooooooonnnnnnnnn	1	BEIJING	000000000003771	2	4	4	2	3	3	3	5	2	6	4	4	4	2	5	1	8	3	3	5	3	8	2	3	244233352644425183353823
GP115	GAUTENG	oooooooooooooooooooooooooooooooooonnnnnnnnn	1	BEIJING	000000000003771	2	4	4	2	3	3	3	5	2	6	4	4	4	2	5	1	8	3	3	5	3	8	2	3	244233352644425183353823
GP116	GAUTENG	oooooooooooooooooooooooooooooooooonnnnnnnnn	1	BEIJING	000000000003771	2	4	4	2	3	3	3	5	2	7	4	4	4	2	5	1	8	3	3	5	6	8	2	3	244233352744425183356823
GP117	GAUTENG	oooooooooooooooooooooooooooooooooonnnnnnnnn	1	BEIJING	000000000003771	2	4	4	2	3	3	3	5	2	8	4	4	4	2	5	1	7	3	4	5	3	8	2	3	244233352844425173453823
GP118	GAUTENG	oooooooooooooooooooooooooooooooooonnnnnnnnn	1	BEIJING	000000000003771	2	4	4	2	3	3	3	5	2	8	4	4	4	2	5	1	7	4	3	5	6	8	1	3	244233352844425174356813
GP119	GAUTENG	nnnnnnnnooonnonnnnnnoooonnnnnnnnoooonnnnnnn	N/A	N/A	776157607760771	2	4	4	2	3	4	3	2	2	4	2	4	2	2	6	1	5	3	1	3	1	9	2	2	244234322424226153131922
GP120	GAUTENG	nnnnnnnnooonnnonnnnnoooonnnnnnnnoooonnnnnnn	111	LAM3	776167607760771	2	4	4	2	3	4	3	4	2	4	2	4	2	2	6	1	4	3	1	3	6	1	2	2	244234342424226143136122
GP121	GAUTENG	nnnnnnnnnnnnnnnnnnnnnnnnnnnnnnnnoonnnnnnnnn	54	MANU2	777777777763771	2	4	4	2	3	4	3	4	2	6	2	4	2	2	6	1	5	3	1	3	6	7	2	2	244234342624226153136722
GP122	GAUTENG	nnnnnnnnooonnnnnnnnnoooonnnnnnnnoooonnnnnnn	33	LAM3	776177607760771	2	4	4	2	3	4	3	4	2	4	2	4	2	2	6	1	5	3	1	4	6	7	2	2	244234342424226153146722
GP123	GAUTENG	nnnnnnnnnooonoooonnnnoooonnnnnnnnoooonnnnnnn	N/A	N/A	777041703770371	2	4	4	2	3	4	3	4	2	4	2	4	2	2	7	1	5	3	1	3	1	7	2	2	244234342424227153131722
GP124	GAUTENG	nnnnnnnnooonnnnnnnnooooonnnnnnnnoooonnnnnnn	719	T1	776177407760771	2	4	4	2	4	4	2	3	2	3	2	4	2	2	6	1	5	3	1	3	1	2	2	2	244244232324226153131222
GP125	GAUTENG	nnnnnnnnooonnnnnnnnooooonnnnnnnnoooonnnonnn	N/A	N/A	776177407760731	2	4	4	2	4	4	3	4	2	4	2	4	2	2	6	1	5	3	1	3	1	7	2	2	244244342424226153131722
GP126	GAUTENG	oooooooooooooooooooooooooooooooooonnnnnnnnn	1	BEIJING	000000000003771	2	4	5	2	3	3	2	5	2	5	4	4	4	2	5	1	7	3	3	5	6	8	2	3	245233252544425173356823
GP127	GAUTENG	oooooooooooooooooooooooooooooooooonnnnnnnnn	1	BEIJING	000000000003771	2	4	5	2	3	3	2	5	2	8	4	4	4	2	5	1	7	3	3	5	4	8	2	3	245233252844425173354823
GP128	GAUTENG	oooooooooooooooooooooooooooooooooonnnnnnnnn	1	BEIJING	000000000003771	2	4	5	2	3	3	2	5	2	8	4	4	4	2	5	1	7	3	3	5	6	8	2	3	245233252844425173356823
GP129	GAUTENG	oooooooooooooooooooooooooooooooooonnnnnnnnn	1	BEIJING	000000000003771	2	4	5	2	3	3	2	5	2	8	4	4	4	2	5	1	7	3	3	5	6	8	2	3	245233252844425173356823
GP130	GAUTENG	oooooooooooooooooooooooooooooooooonnnnnnnnn	1	BEIJING	000000000003771	2	4	5	2	3	3	2	5	2	8	4	4	4	2	5	1	7	3	3	5	6	8	2	3	245233252844425173356823
GP131	GAUTENG	nnnnnnnnnnnnnnnnnnnnoooonnoonnnnoooonnnnnnn	452	LAM9	777777606360771	2	5	4	2	1	3	2	3	2	8	2	4	1	1	6	1	5	3	4	3	2	8	2	2	254213232824116153432822
GP132	GAUTENG	nnnnnnnnnnnnnnnnoonnoooonnoooonnoooonnnonnn	1873	LAM11_ZWE	777774606060731	2	5	4	2	1	4	1	2	2	3	2	4	1	1	6	1	5	2	5	3	6	2	1	2	254214122324116152536212
GP133	GAUTENG	nnnnnnnnooonnnnnnnnnoooonnnnnnnnoooonnnnnnn	33	LAM3	776177607760771	2	5	4	2	3	5	3	4	2	4	2	4	2	2	6	1	5	3	1	3	6	3	2	2	254235342424226153136322
GP134	GAUTENG	nnnnnnnnnnnnnnnnnnnnnnnnnnnnnnnnoooonnnnnnn	53	T1	777777777760771	3	2	4	2	1	3	3	2	2	5	3	4	2	2	6	1	5	2	3	4	6	4	2	2	324213322534226152346422
GP135	GAUTENG	nnnnnnnnoonnnnnnnnnnnnnnnnnnnnnnoooonnnnnnn	34	S	776377777760771	2	2	4	3	4	3	2	1	2	3	2	4	2	2	5	1	4	3	3	3	6	1	2	2	224343212324225143336122
GP136	GAUTENG	nnnnnnnnoonnnnnnnnnnnnnnnnnnnnnnoooonnnnnnn	34	S	776377777760771	3	2	4	3	4	3	2	1	2	3	2	4	2	2	5	1	4	3	3	3	6	2	2	2	324343212324225143336222
GP137	GAUTENG	nnnnnnnnoonnnnnnnnnnnnnnnnnnnnnnoooonnnnnnn	34	S	776377777760771	3	2	4	3	4	3	3	1	2	4	3	4	2	2	5	1	5	3	3	2	3	6	2	2	324343312434225153323622
GP138	GAUTENG	nnnnnnnnoonnnnnnnnnnnnnnnnnnnnnnoooonnnnnnn	34	S	776377777760771	3	2	4	3	4	3	3	1	2	8	3	4	2	2	5	1	5	3	3	2	3	6	2	2	324343312834225153323622
GP139	GAUTENG	nnnnnnnnoonnnnnnnnnnnnnnnnnnnnnnoooonnnnnnn	34	S	776377777760771	3	2	4	3	4	3	3	6	2	3	3	4	2	2	5	1	4	3	2	3	6	9	2	2	324343362334225143236922
GP140	GAUTENG	nnnnnnnnooonnnnnnnnnoooonnnnnnnnoooonnnnnnn	33	LAM3	776177607760771	2	4	4	2	3	4	3	4	2	2	2	4	2	2	6	1	5	3	3	3	3	2	2	2	244234342224226153333222
GP141	GAUTENG	oooooooooooooooooooooooooooooooooonnnnnnnnn	1	BEIJING	000000000003771	2	4	4	2	3	3	3	5	2	5	3	4	4	2	5	1	7	2	3	5	3	8	2	3	244233352534425172353823
GP142	GAUTENG	oooooooooooooooooooooooooooooooooonnnnnnnnn	1	BEIJING	000000000003771	2	4	4	2	1	3	3	5	2	4	4	4	4	2	5	1	7	1	3	5	3	2	2	3	244213352444425171353223
KZN1	KWAZULUZNATAL	nnnnnonnnnnnnnnnnnnnnnnnnoooooonoooonnnnnnn	N/A	H	767777774020771	1	2	3	2	3	3	3	3	2	8	3	4	4	2	5	1	5	3	3	3	3	6	3	2	123233332834425153333632
KZN2	KWAZULUZNATAL	nnnnnonnnnnnnnnnnnnnnnnnnoooooonoooonnnnnnn	N/A	H	767777774020771	1	2	3	2	3	5	3	3	2	5	3	4	4	2	5	1	5	3	3	3	3	6	3	2	123235332534425153333632
KZN3	KWAZULUZNATAL	nnnnnnnnnnnnnnnnnnnnoooonnnnnnnnoooonnnonnn	60	LAM4	777777607760731	1	3	4	2	2	4	3	3	2	2	2	3	1	2	6	1	5	3	3	3	9	2	3	2	134224332223126153339232
KZN4	KWAZULUZNATAL	nnnnnnnnnnnnnnnnnnnnoooonnnnnnnnoooonnnonnn	60	LAM4	777777607760731	1	3	4	2	4	4	3	3	2	2	2	4	1	2	6	1	5	3	3	3	2	2	3	2	134244332224126153332232
KZN5	KWAZULUZNATAL	nnnnnnnnnnnnnnnnnnnnoooonnnnnnnnoooonnnonnn	60	LAM4	777777607760731	1	3	4	2	4	4	3	3	2	2	2	4	1	2	6	1	5	3	3	3	2	2	3	2	134244332224126153332232
KZN6	KWAZULUZNATAL	nnnnnnnnnnnnnnnnnnnnoooonnnnnnnnoooonnnonnn	60	LAM4	777777607760731	1	3	4	2	4	4	3	3	2	2	2	4	1	2	6	1	5	3	3	3	2	2	3	2	134244332224126153332232
KZN7	KWAZULUZNATAL	nnnnnnnnnnnnnnnnnnnnoooonnnnnnnnoooonnnonnn	60	LAM4	777777607760731	1	3	4	2	4	4	3	3	2	2	2	4	1	2	6	1	5	3	3	3	2	2	3	2	134244332224126153332232
KZN8	KWAZULUZNATAL	nnnnnnnnnnnnnnnnnnnnoooonnnnnnnnoooonnnonnn	60	LAM4	777777607760731	1	3	4	2	4	4	3	3	2	2	2	4	1	2	6	1	5	3	3	3	2	2	3	2	134244332224126153332232
KZN9	KWAZULUZNATAL	nnnnnnnnnnnnnnnnnnnnoooonnnnnnnnoooonnnnnnn	42	LAM9	777777607760771	1	3	4	2	4	4	3	3	2	2	2	4	1	2	6	1	5	3	3	3	2	6	3	2	134244332224126153332632
KZN10	KWAZULUZNATAL	nnnnnnnnnnnnnnnnnnnnoooonnnnnnnnoooonnnonnn	60	LAM4	777777607760731	1	3	4	2	4	4	3	3	2	2	2	4	1	2	6	1	5	3	3	3	2	7	3	2	134244332224126153332732
KZN11	KWAZULUZNATAL	nnnnnnnnnnnnnnnnnnnnoooonnnnnnnnoooonnnonnn	60	LAM4	777777607760731	1	3	4	2	4	4	3	3	2	2	2	4	1	2	6	1	5	3	3	3	2	8	3	2	134244332224126153332832
KZN12	KWAZULUZNATAL	nnnnnnnnnnnnnnnnnnnnoooonnnnnnnnoooonnnonnn	60	LAM4	777777607760731	1	3	4	2	4	4	3	3	2	2	2	4	1	2	6	1	5	3	3	3	2	8	3	2	134244332224126153332832
KZN13	KWAZULUZNATAL	nnnnnnnnnnnnnnnnnnnnoooonnnnnnnnoooonnnonnn	60	LAM4	777777607760731	1	3	4	2	4	4	3	3	2	2	2	4	1	2	6	1	5	3	3	3	2	8	3	2	134244332224126153332832
KZN14	KWAZULUZNATAL	nnnnnnnnnnnnnnnnnnnnoooonnnnnnnnoooonnnonnn	60	LAM4	777777607760731	1	3	4	2	4	4	3	3	2	2	2	4	1	2	6	1	5	3	3	3	2	8	3	2	134244332224126153332832
KZN15	KWAZULUZNATAL	nnnnnnnnnnnnnnnnnnnnoooonnnnnnnnoooonnnonnn	60	LAM4	777777607760731	1	3	4	2	4	4	3	3	2	2	2	4	1	2	6	1	5	3	3	3	2	8	3	2	134244332224126153332832
KZN16	KWAZULUZNATAL	nnnnnnnnnnnnnnnnnnnnoooonnnnnnnnoooonnnonnn	60	LAM4	777777607760731	1	3	4	2	4	4	3	3	2	2	2	4	1	2	6	1	5	3	3	3	2	8	3	2	134244332224126153332832
KZN17	KWAZULUZNATAL	nnnnnnnnnnnnnnnnnnnnoooonnnnnnnnoooonnnonnn	60	LAM4	777777607760731	1	3	4	2	4	4	3	3	2	2	2	4	1	2	6	1	5	3	3	3	2	8	3	2	134244332224126153332832
KZN18	KWAZULUZNATAL	nnnnnnnnnnnnnnnnnnnnoooonnnnnnnnoooonnnonnn	60	LAM4	777777607760731	1	3	4	2	4	4	3	3	2	2	2	4	1	2	6	1	5	3	3	3	2	8	3	2	134244332224126153332832
KZN19	KWAZULUZNATAL	nnnnnnnnnnnnnnnnnnnnoooonnnnnnnnoooonnnonnn	60	LAM4	777777607760731	1	3	4	2	4	4	3	3	2	2	2	4	1	2	6	1	5	3	3	3	2	8	3	2	134244332224126153332832
KZN20	KWAZULUZNATAL	nnnnnnnnnnnnnnnnnnnnoooonnnnnnnnoooonnnonnn	60	LAM4	777777607760731	1	3	4	2	4	4	3	3	2	2	2	4	1	2	6	1	5	3	3	3	2	8	3	2	134244332224126153332832
KZN21	KWAZULUZNATAL	nnnnnnnnnnnnnnnnnnnnoooonooooonnoooonnnonnn	811	LAM4	777777604060731	1	3	4	2	4	4	3	3	2	2	2	4	1	2	6	1	5	3	3	3	2	3	3	2	134244332224126153332332
KZN22	KWAZULUZNATAL	nnnnnnnnnnnnnnnnnnnnoooonnnnnnnnoooonnnonnn	60	LAM4	777777607760731	1	3	4	2	4	4	3	3	2	2	2	4	1	2	6	1	5	3	3	3	2	8	3	2	134244332224126153332832
KZN23	KWAZULUZNATAL	nnnnnnnnnnnnnnnnnnnnoooonnnnnnnnoooonnnonnn	60	LAM4	777777607760731	1	3	4	2	4	4	3	3	2	2	2	4	1	2	6	1	5	3	3	3	2	8	3	2	134244332224126153332832
KZN24	KWAZULUZNATAL	nnnnnnnnnnnnnnnnnnnnoooonnnnnnnnoooonnnonnn	60	LAM4	777777607760731	1	3	4	2	4	4	3	3	2	2	2	4	1	2	6	1	5	3	3	3	2	9	3	2	134244332224126153332932
KZN25	KWAZULUZNATAL	nnnnnnnnnnnnnnnnnnnnoooonnnnnnnnoooonnnonnn	60	LAM4	777777607760731	1	3	4	2	4	4	3	3	2	2	2	4	1	2	6	1	5	3	3	3	2	9	3	2	134244332224126153332932
KZN26	KWAZULUZNATAL	nnnnnnnnnnnnnnnnnnnnoooonnnnnnnnoooonnnonnn	60	LAM4	777777607760731	1	3	4	2	4	4	3	3	2	2	2	4	1	2	6	1	5	4	3	3	2	8	3	2	134244332224126154332832
KZN27	KWAZULUZNATAL	nnnnnnnnnnnnnnnnnnnnoooonnnnnnnnoooonnnonnn	60	LAM4	777777607760731	1	3	4	2	4	4	3	3	2	2	4	1	2	6	1	5	3	3	3	2	8	3	2	2	134244332241261533328322
KZN28	KWAZULUZNATAL	nnnnnnnnnnnnnnnnnnnnoooonnnnnnnnoooonnnnnnn	42	LAM9	777777607760771	1	3	4	2	4	4	3	3	2	4	2	4	1	2	6	1	5	3	3	3	2	8	3	2	134244332424126153332832
KZN29	KWAZULUZNATAL	nnnnnnnnnnnnnnnnnnnnoooonnnnnnnnoooonnnonnn	60	LAM4	777777607760731	1	3	4	2	4	4	3	3	2	9	2	4	1	2	6	1	5	3	3	3	2	2	3	2	134244332924126153332232
KZN30	KWAZULUZNATAL	nnnnnnnnnnnnnnnnnnnnoooonnnnnnnnoooonnnonnn	60	LAM4	777777607760731	1	3	4	2	4	4	3	3	2	9	2	4	1	2	6	1	5	3	3	4	2	8	3	2	134244332924126153342832
KZN31	KWAZULUZNATAL	nnnnnnnnnnnnnnnnnnnnoooonnnnnnnnoooonnnonnn	60	LAM4	777777607760731	1	3	4	2	4	4	3	4	2	2	2	4	1	2	6	1	5	3	3	3	2	8	3	2	134244342224126153332832
KZN32	KWAZULUZNATAL	nnnnnnnnnnnnnnnnnnnnoooonnnnnnnnoooonnnonnn	60	LAM4	777777607760731	1	3	4	2	5	4	3	3	2	2	2	4	1	2	6	1	5	3	3	3	2	7	3	2	134254332224126153332732
KZN33	KWAZULUZNATAL	nnnnnnnnnnnnnnnnnnnnoooonnnnnnnnoooonnnonnn	60	LAM4	777777607760731	1	3	4	5	2	4	0	4	2	2	4	4	1	2	6	1	3	3	3	3	2	2	3	2	134524042244126133332232
KZN34	KWAZULUZNATAL	nnnnnnnnoonnnnnnnnnnnnnnnnnnnnnnoooonnnoonn	494	S	776377777760711	1	5	4	2	4	4	3	3	2	2	2	4	1	2	6	1	5	3	3	3	2	8	3	2	154244332224126153332832
KZN35	KWAZULUZNATAL	nnnnnnnnnnnnnnnnnnnnnnnnnnnnnnnnoooonnnnnnn	53	T1	777777777760771	2	1	3	2	4	8	3	6	2	2	3	4	4	2	5	1	6	3	3	4	7	7	3	2	213248362234425163347732
KZN36	KWAZULUZNATAL	nnnnnnnnnnnnnnnnnnnnnnonnnnnnnnnoooonnnnnnn	44	T5	777777757760771	2	1	4	2	1	3	3	2	2	8	3	4	2	2	6	1	5	3	3	3	5	5	2	2	214213322834226153335522
KZN37	KWAZULUZNATAL	nnnnnnnnnnnnoonnnnnnnnnnnnnnnnnnoooonnnnnnn	131	T1	777717777760771	2	1	4	2	2	1	1	3	2	7	3	4	4	2	5	1	1	3	3	2	3	7	3	2	214221132734425113323732
KZN38	KWAZULUZNATAL	nnnnnnnnnnnnnnnnnnnnnnnnnnnnoooononnnnnonnn	48	EAI1_SOM	777777777413731	2	1	4	2	4	3	1	2	2	8	3	4	2	2	5	1	5	3	3	3	1	2	2	3	214243122834225153331223
KZN39	KWAZULUZNATAL	nnnooooooooonnnnnonnnnnnnnnnnnnnoooonnnnnnn	92	X3	700076777760771	2	1	4	3	4	3	3	1	2	4	4	4	2	2	5	1	5	3	2	3	3	2	2	2	214343312444225153233222
KZN40	KWAZULUZNATAL	nnnnnnnnnnnnnnnnnnnnnnnnnnnnoooononnnnnonnn	48	EAI1_SOM	777777777413731	2	2	2	2	3	4	3	10	2	3	5	3	2	4	6	2	2	3	3	5	7	3	1	1	2222343102353246223357311
KZN41	KWAZULUZNATAL	nnnnnnnnnnnnnnnnnnnnnnnnnnnnoooononnnnnonnn	48	EAI1_SOM	777777777413731	2	2	2	2	3	4	3	10	2	3	5	3	2	4	6	2	2	3	3	5	7	3	1	1	2222343102353246223357311
KZN42	KWAZULUZNATAL	oooooooooooooooooooooooooooooooooonnnnnnnnn	1	BEIJING	000000000003771	2	2	2	5	3	4	2	4	2	3	9	3	2	4	6	2	2	3	3	4	7	2	1	1	222534242393246223347211
KZN43	KWAZULUZNATAL	nnnnnnnnnnnnnnnnnnnnnnnnnnnnoooononnnnnonnn	48	EAI1_SOM	777777777413731	2	2	2	5	3	4	2	11	2	9	2	3	2	3	6	2	2	3	3	4	7	2	1	1	2225342112923236223347211
KZN44	KWAZULUZNATAL	nnnnnnnnnnnnnnnnnnnnnnnnnnnnoooononnnnnonnn	48	EAI1_SOM	777777777413731	2	2	2	5	3	4	3	11	2	3	9	3	2	4	6	2	2	3	3	5	7	3	1	1	2225343112393246223357311
KZN45	KWAZULUZNATAL	nnnnnnnnnnnnnnnnnnonnnoonnnnnnnnoooonoonnnn	39	T4_CEU1	777777347760471	2	2	3	1	5	4	3	4	2	4	3	4	4	2	5	1	4	3	3	3	3	4	3	2	223154342434425143333432
KZN46	KWAZULUZNATAL	nnnnnnnnnnnnnnnnnnnnnnnnnnnnnnnnoooonnnnnnn	53	T1	777777777760771	2	2	3	2	1	3	3	6	2	2	3	4	4	2	5	1	6	3	3	4	8	7	3	2	223213362234425163348732
KZN47	KWAZULUZNATAL	nnnnnnnnnnnnnnnnnnnnnnnnnnnnnnnnoooonnnnnnn	53	T1	777777777760771	2	2	3	2	1	8	3	6	2	2	3	4	4	2	5	1	6	3	3	4	8	7	3	2	223218362234425163348732
KZN48	KWAZULUZNATAL	nnnnnnnnnnnnnnnnnnnnnnnnnnnnnnnnoooonnnnnnn	53	T1	777777777760771	2	2	3	2	1	8	3	8	2	2	3	4	4	2	5	1	6	3	3	4	8	7	3	2	223218382234425163348732
KZN49	KWAZULUZNATAL	nnnnnnnnnnnnnnnnnonnnnnnnnnnnnnnoooonnnnnnn	119	X1	777776777760771	2	2	3	2	2	4	3	3	2	9	2	4	4	4	5	1	4	3	2	3	4	8	3	2	223224332924445143234832
KZN50	KWAZULUZNATAL	nnnnnnnnnnnnonnnnnnnnnnnnnnnnnnnoooonnnnnnn	37	T3	777737777760771	2	2	3	2	3	2	4	2	1	4	2	4	2	2	5	1	5	3	3	3	4	5	2	2	223232421424225153334522
KZN51	KWAZULUZNATAL	nnnnnnnnnnnnonnnnnnnnnnnnnnnonnnoooonnnnnnn	N/A	N/A	777737777560771	2	2	3	2	3	3	4	2	1	8	2	4	2	2	5	1	5	3	3	3	3	5	2	2	223233421824225153333522
KZN52	KWAZULUZNATAL	nnnnnnnnnnnnnnnnnnnnnnnnnnnnnnonoooonnnnnnn	50	H3	777777777720771	2	2	3	2	3	4	3	2	1	9	3	2	4	2	3	1	5	3	3	3	3	6	2	2	223234321932423153333622
KZN53	KWAZULUZNATAL	nnnnnnnnnnnnnnnnnnnnnnnnnnnnnnonoooonnnnnnn	50	T1	777777777720771	2	2	3	2	3	4	3	3	2	3	3	4	4	2	5	1	8	3	5	3	3	7	3	2	223234332334425183533732
KZN54	KWAZULUZNATAL	nnnnnonnnnnnnnnnnnnnnnnnnnooooonoooonnnnnnn	N/A	N/A	767777776020771	2	2	3	2	3	5	3	2	2	5	2	*	3	*	3	1	5	3	*	3	*	6	1	2	22323532252*3*3153*3*612
KZN55	KWAZULUZNATAL	oooooooooooooooooooooooooooooooooonnnnnnnnn	1	BEIJING	000000000003771	2	2	3	2	3	5	3	2	2	5	3	4	4	2	5	1	5	3	4	3	3	6	2	3	223235322534425153433623
KZN56	KWAZULUZNATAL	nnnnnnnnnnnonnnnnonnnnnnnnnnnnnnoooonnoooon	N/A	N/A	777676777760601	2	2	3	2	3	5	3	2	*	5	3	2	3	2	3	*	5	*	3	3	3	6	*	2	22323532*532323*5*3336*2
KZN57	KWAZULUZNATAL	nnnnnnnnnnnnnnnnnnnnnnnnnnnnnnonoooonnnnnnn	50	H3	777777777720771	2	2	3	2	4	5	4	3	2	2	3	4	4	2	5	1	8	3	3	3	3	7	3	2	223245432234425183333732
KZN58	KWAZULUZNATAL	nnnnnnnnnnnnnnnnnonnnoonnnnnnnnnoooonnnnnnn	N/A	H	777776717760771	2	2	3	2	4	5	4	3	2	6	3	4	4	2	5	1	8	3	3	3	3	7	3	2	223245432634425183333732
KZN59	KWAZULUZNATAL	nnnnnnnnnnnnnnnnnnnnnnnnnnnnnnonoooonnnnnnn	50	H3	777777777720771	2	2	3	2	4	5	4	3	2	2	3	4	4	2	5	1	8	3	3	3	3	7	3	2	223245432234425183333732
KZN60	KWAZULUZNATAL	nnnnnnnnnnnnnnnnnnonnnoonnnnnnnnoooonoonnnn	39	T4_CEU1	777777347760471	2	2	3	2	5	4	3	4	2	2	3	4	4	2	5	1	4	3	3	3	3	6	3	2	223254342234425143333632
KZN61	KWAZULUZNATAL	nnnnnonnnnnnnnnnnnonnnoonnnnnnnnoooonoonnnn	N/A	N/A	767777347760471	2	2	3	2	5	4	3	4	2	4	3	4	4	2	5	1	4	3	3	3	3	4	3	2	223254342434425143333432
KZN62	KWAZULUZNATAL	nonnnnnnnnnnnnnnnnnnnnnnnnnnnnnnoooonnnnnnn	334	T1	577777777760771	2	2	3	2	7	3	3	2	2	5	3	5	2	2	5	1	5	2	3	2	2	3	2	2	223273322535225152322322
KZN63	KWAZULUZNATAL	nnnnnnnnoonnoonnnnnnnnnnnnnnnnnnoooonnnnnnn	N/A	N/A	776317777760771	2	2	4	2	1	3	3	3	2	2	2	5	1	2	7	1	6	2	3	3	2	5	2	2	224213332225127162332522
KZN64	KWAZULUZNATAL	oooooooooooooooooooooooooooooooooonnnnnnnnn	1	BEIJING	000000000003771	2	2	4	2	2	3	2	2	2	8	2	4	2	2	5	1	5	3	3	3	3	5	2	2	224223222824225153333522
KZN65	KWAZULUZNATAL	oonnnnooonnnnnnnnnnnnnnnnnnnnnnnoooonnnnnnn	N/A	N/A	170777777760771	2	2	4	2	2	3	2	2	2	3	2	4	2	2	5	1	5	3	3	3	3	5	2	2	224223222324225153333522
KZN66	KWAZULUZNATAL	onnnnnooonnnnnnnnnnnnnnnnnnnnnnnoooonnnnnnn	N/A	N/A	370777777760771	2	2	4	2	2	3	2	2	2	3	2	4	2	2	5	1	5	3	3	3	3	5	2	2	224223222324225153333522
KZN67	KWAZULUZNATAL	onnnnnooonnnnnnnnnnnnnnnnnnnnnnnoooonnnnnnn	N/A	N/A	370777777760771	2	2	4	2	2	3	2	2	2	3	2	4	2	2	5	1	5	3	3	3	3	5	2	2	224223222324225153333522
KZN68	KWAZULUZNATAL	nnnnnnonnnnnnnnnnnnnnnnnnnnnnnnnnoonnnnnnnn	N/A	N/A	773777777771771	2	2	4	2	2	3	2	2	2	8	2	4	2	2	5	1	1	3	3	3	2	5	2	2	224223222824225113332522
KZN69	KWAZULUZNATAL	onnnnnooonnnnnnnnnnnnnnnnnnnnnnnoooonnnnnnn	N/A	N/A	370777777760771	2	2	4	2	2	3	2	2	2	8	2	4	2	2	5	1	5	3	3	3	3	5	2	2	224223222824225153333522
KZN70	KWAZULUZNATAL	nnnnnnnnnnnnnnnnnnnnnnnnnnnnnnnnoooonnnnnnn	53	T1	777777777760771	2	2	4	2	2	3	5	2	2	8	2	4	2	2	5	1	5	3	3	3	3	5	2	2	224223522824225153333522
KZN71	KWAZULUZNATAL	nnnnnnnnnnnnnnnnnonnnnnnnnnnnnnnoooonnoooon	137	X2	777776777760601	2	2	4	2	2	4	3	3	2	2	3	4	4	2	5	1	5	3	3	3	4	2	2	2	224224332234425153334222
KZN72	KWAZULUZNATAL	nnnnnnnnnnnnnnnnnnnnoooonnnnnnnnoooonnnonnn	60	LAM4	777777607760731	2	2	4	2	4	3	1	2	1	4	3	4	2	2	5	1	5	3	2	3	3	5	2	2	224243121434225153233522
KZN73	KWAZULUZNATAL	oooooooooooooooooooooooooooooooooonnnnnnnnn	1	BEIJING	000000000003771	2	2	4	2	4	3	1	2	2	2	2	4	2	2	5	1	5	3	3	3	3	5	3	2	224243122224225153333532
KZN74	KWAZULUZNATAL	nnnnnnnnnnnnnnnnnnnnnnnnnnnnnnnnoooonnnnnnn	53	T1	777777777760771	2	2	4	2	4	3	1	2	2	2	2	4	2	3	5	1	5	3	3	3	5	5	2	2	224243122224235153335522
KZN75	KWAZULUZNATAL	nnnnnnonnnnnnnnnnnnnnnnnnnnnnnnnoooonnnnnnn	926	T1	773777777760771	2	2	4	2	4	3	1	2	2	2	2	4	2	3	5	1	5	3	3	3	8	5	2	2	224243122224235153338522
KZN76	KWAZULUZNATAL	nnnnnnonnnnnnnnnnnnnnnnnnnnnnnnnoooonnnnnnn	926	T1	773777777760771	2	2	4	2	4	3	1	2	2	2	2	4	2	3	5	1	5	3	3	3	8	2	2	2	224243122224235153338222
KZN77	KWAZULUZNATAL	nnnnnnonnnnnnnnnnnnnnnnnnnnnnnnnoooonnnnnnn	926	T1	773777777760771	2	2	4	2	4	3	1	2	2	2	2	4	2	3	5	1	5	3	3	3	8	5	2	2	224243122224235153338522
KZN78	KWAZULUZNATAL	nnnnnnonnnnnnnnnnnnnnnnnnnnnnnnnoooonnnnnnn	926	T1	773777777760771	2	2	4	2	4	3	1	2	2	2	2	4	2	3	5	1	5	3	3	3	8	5	2	2	224243122224235153338522
KZN79	KWAZULUZNATAL	nnnnnnonnnnnnnnnnnnnnnnnnnnnnnnnoooonnnnnnn	926	T1	773777777760771	2	2	4	2	4	3	1	2	2	2	2	4	2	3	5	1	5	3	3	3	8	5	2	2	224243122224235153338522
KZN80	KWAZULUZNATAL	nnnnnnonnnnnnnnnnnnnnnnnnnnnnnnnoooonnnnnnn	926	T1	773777777760771	2	2	4	2	4	3	1	2	2	2	2	4	2	3	5	1	5	3	3	3	8	5	2	2	224243122224235153338522
KZN81	KWAZULUZNATAL	onnnnnooonnnnnnnnnnnnnnnnnnnnnnnoooonnnnnnn	N/A	N/A	370777777760771	2	2	4	3	2	3	2	2	2	3	2	4	2	2	5	1	5	2	3	3	3	5	2	2	224323222324225152333522
KZN82	KWAZULUZNATAL	nnnnnnnnoonnnnnnnnnnnnnnnnnnnnnnoooonnnnnnn	34	S	776377777760771	2	2	4	3	2	3	3	1	2	4	4	4	2	1	6	1	4	3	2	3	3	5	2	2	224323312444216143233522
KZN83	KWAZULUZNATAL	nnnnnnnnoonnnnnnnnnnnnnnnnnnnnnnoooonnnnnnn	34	S	776377777760771	2	2	4	3	4	3	3	1	2	8	4	4	2	1	6	1	4	3	2	3	3	5	2	2	224343312844216143233522
KZN84	KWAZULUZNATAL	nnnnnnnnoonnnnnnnnnnnnnnnnnnnnnnoooonnnnnnn	34	S	776377777760771	2	2	4	3	4	3	3	1	2	8	4	4	2	1	6	1	4	3	2	3	3	5	2	2	224343312844216143233522
KZN85	KWAZULUZNATAL	nnnnnnnnnnnnnnnnnnnnnnnnnnnnnnnnoooonnnnnnn	53	T1	777777777760771	2	2	4	5	3	5	3	11	2	11	4	3	2	4	6	2	3	3	3	5	2	5	1	1	22453531121143246233352511
KZN86	KWAZULUZNATAL	nnnnnnnnnnnnnnnnnnnoonnnnnnnnnnnoooonnnnnnn	451	H37RV	777777477760771	2	2	4	3s	1	3	2	2	2	8	3	4	2	3	6	1	3	3	3	3	5	5	2	2	2243s13222834236133335522
KZN87	KWAZULUZNATAL	oooooooooooooooooooooooooooooooooonnnnnnnnn	1	BEIJING	000000000003771	2	3	2	2	3	3	2	5	2	8	4	4	4	2	5	1	7	3	2	5	3	2	*	3	2322332528444251732532*3
KZN88	KWAZULUZNATAL	nnnoooonnonnnnnnnnnoooooooooooooooonnnnnnnn	21	CAS1_KILI	703377400001771	2	3	2	2	4	7	4	3	2	11	3	4	2	2	5	1	1	3	3	4	2	5	4	3	2322474321134225113342543
KZN89	KWAZULUZNATAL	nnnooooooooonnnnnonnnnnnnnnnnnnnoonnnnnnnnn	N/A	N/A	700076777763771	2	3	3	2	3	3	3	3	2	8	2	4	4	2	5	2	4	3	3	3	3	6	3	2	233233332824425243333632
KZN90	KWAZULUZNATAL	noooooooooonnnnnnnnnoooonnoooonnoooonnnnnnn	N/A	N/A	400177606060771	2	3	4	2	1	2	1	2	2	3	2	4	1	1	6	1	5	2	5	3	2	2	2	2	234212122324116152532222
KZN91	KWAZULUZNATAL	nnnnnnnnnnnnnnnnnnnnnnnnnnnnnnnnnonnnnnnnnn	100	MANU1	777777777773771	2	3	4	2	1	4	1	7	2	3	2	4	3	1	3	1	5	3	5	3	2	2	3	2	234214172324313153532232
KZN92	KWAZULUZNATAL	oooooooooooooooooooooooooooooooooonnnnnnnnn	1	BEIJING	000000000003771	2	3	4	2	2	3	3	5	2	8	4	4	4	2	5	1	7	3	4	5	3	8	2	3	234223352844425173453823
KZN93	KWAZULUZNATAL	oooooooooooooooooooooooooooooooooonnnnnnnnn	1	BEIJING	000000000003771	2	3	4	2	3	3	3	5	2	4	4	4	4	2	5	1	7	3	4	5	3	2	2	3	234233352444425173453223
KZN94	KWAZULUZNATAL	oooooooooooooooooooooooooooooooooonnnnnnnnn	1	BEIJING	000000000003771	2	3	4	2	3	3	3	5	2	4	4	4	4	2	5	1	7	3	4	5	3	2	2	3	234233352444425173453223
KZN95	KWAZULUZNATAL	oooooooooooooooooooooooooooooooooonnnnnnnnn	1	BEIJING	000000000003771	2	3	4	2	3	3	3	5	2	4	4	4	4	2	5	1	7	3	4	5	3	2	2	3	234233352444425173453223
KZN96	KWAZULUZNATAL	oooooooooooooooooooooooooooooooooonnnnnnnnn	1	BEIJING	000000000003771	2	3	4	2	3	3	3	5	2	4	4	4	4	2	5	1	7	3	4	5	3	2	2	3	234233352444425173453223
KZN97	KWAZULUZNATAL	oooooooooooooooooooooooooooooooooonnnnnnnnn	1	BEIJING	000000000003771	2	3	4	2	3	3	3	5	2	4	4	4	4	2	5	1	7	3	4	5	3	2	2	3	234233352444425173453223
KZN98	KWAZULUZNATAL	oooooooooooooooooooooooooooooooooonnnnnnnnn	1	BEIJING	000000000003771	2	3	4	2	3	3	3	5	2	4	4	4	4	2	5	1	7	3	4	5	3	2	2	3	234233352444425173453223
KZN99	KWAZULUZNATAL	oooooooooooooooooooooooooooooooooonnnnnnnnn	1	BEIJING	000000000003771	2	3	4	2	3	3	3	5	2	4	4	4	4	2	5	1	7	3	4	5	3	8	2	3	234233352444425173453823
KZN100	KWAZULUZNATAL	oooooooooooooooooooooooooooooooooonnnnnnnnn	1	BEIJING	000000000003771	2	3	4	2	3	3	3	5	2	4	4	4	4	2	5	1	7	3	4	5	3	8	2	3	234233352444425173453823
KZN101	KWAZULUZNATAL	oooooooooooooooooooooooooooooooooonnnnnnnnn	1	BEIJING	000000000003771	2	3	4	2	3	3	3	5	2	4	4	4	4	2	5	1	7	3	4	5	3	8	2	3	234233352444425173453823
KZN102	KWAZULUZNATAL	oooooooooooooooooooooooooooooooooonnnnnnnnn	1	BEIJING	000000000003771	2	3	4	2	3	3	3	5	2	4	4	4	4	2	5	1	7	3	4	5	3	8	2	3	234233352444425173453823
KZN103	KWAZULUZNATAL	nnnnnnnnnnnnnnnnnnnnnnnnnnnnoooononnnnnonnn	48	EAI1_SOM	777777777413731	2	3	4	2	3	3	3	5	2	8	4	4	4	2	5	1	7	3	4	5	3	8	2	2	234233352844425173453822
KZN104	KWAZULUZNATAL	oooooooooooooooooooooooooooooooooonnnnnnnnn	1	BEIJING	000000000003771	2	3	4	2	3	3	3	5	2	8	4	4	4	2	5	1	7	3	3	5	3	2	2	3	234233352844425173353223
KZN105	KWAZULUZNATAL	oooooooooooooooooooooooooooooooooonnnnnnnnn	1	BEIJING	000000000003771	2	3	4	2	3	3	3	5	2	8	4	4	4	2	5	1	7	3	4	5	3	2	2	3	234233352844425173453223
KZN106	KWAZULUZNATAL	nnnnnnnnnnnnnnnnnnnnnnnnnnnnnnonoooonnnnnnn	50	H3	777777777720771	2	3	4	2	3	3	3	5	2	7	4	4	4	2	5	1	7	3	4	5	3	6	2	3	234233352744425173453623
KZN107	KWAZULUZNATAL	oooooooooooooooooooooooooooooooooonnnnnnnnn	1	BEIJING	000000000003771	2	3	4	2	3	3	3	5	2	8	4	4	4	2	5	1	7	3	4	5	3	7	2	3	234233352844425173453723
KZN108	KWAZULUZNATAL	oooooooooooooooooooooooooooooooooonnnnnnnnn	1	BEIJING	000000000003771	2	3	4	2	3	3	3	5	2	8	4	4	4	2	5	1	7	3	4	5	3	8	2	3	234233352844425173453823
KZN109	KWAZULUZNATAL	oooooooooooooooooooooooooooooooooonnnnnnnnn	1	BEIJING	000000000003771	2	3	4	2	3	3	3	5	2	8	4	4	4	2	5	1	7	3	4	5	3	8	2	3	234233352844425173453823
KZN110	KWAZULUZNATAL	oooooooooooooooooooooooooooooooooonnnnnnnnn	1	BEIJING	000000000003771	2	3	4	2	3	3	3	5	2	8	4	4	4	2	5	1	7	3	5	5	3	2	2	3	234233352844425173553223
KZN111	KWAZULUZNATAL	nnnnnnnnoonnnnnnnnonnnnnnnnnnnnnoooonnnnnnn	466	S	776377377760771	2	3	4	3	2	3	3	1	2	8	4	4	2	2	5	1	6	3	2	3	3	10	2	2	2343233128442251632331022
KZN112	KWAZULUZNATAL	nooooooooooooooonnnnnnnnnnnnnnnnoooonnnnnnn	N/A	N/A	400003777760771	2	3	4	3	4	3	3	1	2	3	4	4	2	2	5	1	5	3	2	3	3	2	2	2	234343312344225153233222
KZN113	KWAZULUZNATAL	nnnnnnnnoonnonnnnnnnnnnnnnnnnnnnoooonnnnnnn	71	S	776337777760771	2	3	4	3	4	3	3	1	2	4	4	4	2	2	5	1	5	3	2	3	3	10	2	2	2343433124442251532331022
KZN114	KWAZULUZNATAL	nnnnnnnnoonnnnnnnnnnnnnnnnnnnnnnoooonnnnnnn	34	S	776377777760771	2	3	4	3	4	3	3	1	2	8	1	1	2	2	5	1	5	3	2	3	3	8	2	2	234343312811225153233822
KZN115	KWAZULUZNATAL	nnnnnnnnoonnnnnnnnnnnnnnnnnnnnnnoooonnnnnnn	34	S	776377777760771	2	3	4	3	4	3	3	1	2	8	4	4	2	2	5	1	5	3	2	3	3	8	2	2	234343312844225153233822
KZN116	KWAZULUZNATAL	nnnnnnnnoonnnnnnnnnnnnnnnnnnnnnnoooonnnnnnn	34	S	776377777760771	2	3	4	3	4	3	3	1	2	8	4	4	2	4	5	1	5	3	2	3	3	2	2	2	234343312844245153233222
KZN117	KWAZULUZNATAL	nnnnnnnnoonnnnnnnnnnnnnnnnnnnnnnoooonnnnnnn	34	S	776377777760771	2	3	4	3	4	3	3	1	2	8	4	4	2	4	5	1	5	3	2	3	3	2	2	2	234343312844245153233222
KZN118	KWAZULUZNATAL	nnnnnnnnoonnnnnnnnnnnnnnnnnnnnnnoooonnnnnnn	34	S	776377777760771	2	3	4	3	5	2	3	1	2	8	1	1	2	2	5	1	5	3	2	3	3	2	2	2	234352312811225153233222
KZN119	KWAZULUZNATAL	nnnnnnnnoonnnnnnnnnnnnnnnnnnnnnnoooonnnnnnn	34	S	776377777760771	2	3	4	3	5	3	3	1	2	8	1	1	2	2	5	1	5	1	2	3	3	1	0	2	234353312811225151233102
KZN120	KWAZULUZNATAL	nnnnnnnnoonnnnnnnnnnnnnnnnnnnnnnoooonnnnnnn	34	S	776377777760771	2	3	4	3	5	3	3	1	2	4	1	1	2	2	5	1	5	3	2	3	3	2	2	2	234353312411225153233222
KZN121	KWAZULUZNATAL	nnnooooooooonnnnnonnnnnnnnnnnnnnoooonnnnnnn	92	X3	700076777760771	2	3	4	3	5	3	3	1	2	8	1	1	2	2	5	1	5	3	2	3	3	2	2	2	234353312811225153233222
KZN122	KWAZULUZNATAL	oooooooooooooooooooooooooooooooooonnnnnnnnn	1	BEIJING	000000000003771	2	3	5	2	1	3	3	4	2	6	4	4	4	2	5	1	6	3	3	5	3	9	3	3	235213342644425163353933
KZN123	KWAZULUZNATAL	oooooooooooooooooooooooooooooooooonnnnnnnnn	1	BEIJING	000000000003771	2	3	5	2	1	3	3	4	2	8	4	4	4	2	5	1	6	3	3	5	3	9	3	3	235213342844425163353933
KZN124	KWAZULUZNATAL	oooooooooooooooooooooooooooooooooonnnnnnnnn	1	BEIJING	000000000003771	2	3	5	2	1	3	3	4	2	8	4	4	4	2	5	1	6	3	3	5	3	9	3	3	235213342844425163353933
KZN125	KWAZULUZNATAL	oooooooooooooooooooooooooooooooooonnnnnnnnn	1	BEIJING	000000000003771	2	3	5	2	1	3	3	4	2	8	4	4	4	2	5	1	6	3	3	5	3	9	3	3	235213342844425163353933
KZN126	KWAZULUZNATAL	oooooooooooooooooooooooooooooooooonnnnnnnnn	1	BEIJING	000000000003771	2	3	5	2	1	3	3	4	2	8	4	4	4	2	5	1	6	3	3	5	3	11	3	3	2352133428444251633531133
KZN127	KWAZULUZNATAL	nnnoooononnnnnnnnnnnnnoooooooooooonnnnnnnnn	1092	CAS1_DELHI	702777740003771	2	4	2	2	3	4	3	4	2	9	1	4	2	2	5	1	7	3	3	5	3	1	5	3	242234342914225173353153
KZN128	KWAZULUZNATAL	nnnoooononnnnnnnnnnnnnoooooooooooonnnnnnnnn	1092	CAS1_DELHI	702777740003771	2	4	2	2	3	4	3	4	2	9	1	4	2	2	5	1	7	3	3	5	3	7	4	3	242234342914225173353743
KZN129	KWAZULUZNATAL	nnnoooonnonnnnnnnnnoooooooooooooooonnnnnnnn	21	CAS1_KILI	703377400001771	2	4	2	2	4	7	4	3	2	2	4	4	2	2	5	1	1	2	3	4	2	5	4	2	242247432244225112342542
KZN130	KWAZULUZNATAL	nnnoooonnonnnnnnnnnoooooooooooooooonnnnnnnn	21	CAS1_KILI	703377400001771	2	4	2	2	4	7	4	3	2	11	3	4	2	2	5	1	1	3	3	4	2	5	4	3	2422474321134225113342543
KZN131	KWAZULUZNATAL	nnnnnnnnnnnnnnnnnnnnnnnnnnnnnnnnnnnnnnnnnnn	523	U	777777777777771	2	4	3	2	3	3	3	3	2	4	3	4	4	2	5	1	5	3	3	2	3	7	3	2	243233332434425153323732
KZN132	KWAZULUZNATAL	nnnnnnnnnnnnnnnnnonnnnnnnnnnnnnnoooonnnonnn	336	X1	777776777760731	2	4	3	2	3	4	3	3	2	3	2	4	4	2	5	0	3	3	3	2	3	8	3	2	243234332324425033323832
KZN133	KWAZULUZNATAL	nnnooooooooonnnnnonnnnnnnnnnnnnnoooonnnnnnn	92	X3	700076777760771	2	4	3	2	4	1	2	3	2	1	2	4	4	2	5	1	4	3	2	4	4	6	3	2	243241232124425143244632
KZN134	KWAZULUZNATAL	nnnooooooooonnnnnonnnnnnnnnnnnnnoooonnnnnnn	92	X3	700076777760771	2	4	3	2	4	4	3	3	2	2	3	4	4	2	5	1	5	3	3	3	4	8	3	2	243244332234425153334832
KZN135	KWAZULUZNATAL	nnnooooooooonnnnnonnnnnnnnnnnnnnoooonnnnnnn	92	X3	700076777760771	2	4	3	2	4	4	3	3	2	2	3	4	4	2	5	1	5	3	3	3	4	9	3	2	243244332234425153334932
KZN136	KWAZULUZNATAL	oooooooooooooooooooooooooooooooooonnnnnnnnn	1	BEIJING	000000000003771	2	4	3	2	4	4	3	3	2	9	3	4	4	2	5	1	5	3	3	3	4	9	3	2	243244332934425153334932
KZN137	KWAZULUZNATAL	nnnooooooooonnnnnonnnnnnnnnnnnnnoooonnnnnnn	92	X3	700076777760771	2	4	3	2	4	4	3	3	2	2	3	4	4	2	5	1	5	3	3	3	4	9	3	2	243244332234425153334932
KZN138	KWAZULUZNATAL	nnnooooooooonnnnnonnnnnnnnnnnnnnoooonnnnnnn	92	X3	700076777760771	2	4	3	2	4	4	3	3	2	2	3	4	4	2	5	1	5	3	3	3	4	9	3	2	243244332234425153334932
KZN139	KWAZULUZNATAL	nnnooooooooonnnnnonnnnnnnnnnnnnnoooonnnnnnn	92	X3	700076777760771	2	4	3	2	4	4	3	3	2	2	3	4	4	2	5	1	5	3	3	3	4	9	3	2	243244332234425153334932
KZN140	KWAZULUZNATAL	nnnooooooooonnnnnonnnnnnnnnnnnnnoooonnnnnnn	92	X3	700076777760771	2	4	3	2	4	4	3	3	2	3	3	4	4	2	5	1	3	3	3	3	4	7	3	2	243244332334425133334732
KZN141	KWAZULUZNATAL	nnnooooooooonnnnnonnnnnnnnnnnnnnoooonnnnnnn	92	X3	700076777760771	2	4	3	2	5	4	3	3	2	2	3	4	4	2	5	1	5	3	3	3	4	9	3	2	243254332234425153334932
KZN142	KWAZULUZNATAL	nnnnnnnnnnnnnnnnnnnnoooonnoooonnoooonnnonnn	815	LAM11_ZWE	777777606060731	2	4	4	2	1	3	1	3	2	4	2	4	1	1	6	1	5	2	5	2	2	6	2	2	244213132424116152522622
KZN143	KWAZULUZNATAL	nnnnnnnnnnnnnnnnnnnnoooonnnnnnnnoooonnnnnnn	42	LAM9	777777607760771	2	4	4	2	1	3	2	3	2	4	2	4	1	1	5	1	5	3	5	3	2	7	2	2	244213232424115153532722
KZN144	KWAZULUZNATAL	nnnnnnnnnnnnnnnnnnnnnnnnnnnnnnnnoooonnnnnnn	53	T1	777777777760771	2	4	4	2	1	3	2	3	2	4	2	4	1	1	6	1	4	3	5	3	2	6	0	2	244213232424116143532602
KZN145	KWAZULUZNATAL	oooooooooooooooooooooooooooooooooonnnnnnnnn	1	BEIJING	000000000003771	2	4	4	2	1	3	3	4	2	8	3	4	4	2	5	1	6	3	3	5	3	8	2	3	244213342834425163353823
KZN146	KWAZULUZNATAL	oooooooooooooooooooooooooooooooooonnnnnnnnn	1	BEIJING	000000000003771	2	4	4	2	1	3	3	5	2	4	4	4	2	5	1	7	1	3	5	3	8	2	3	8	244213352444251713538238
KZN147	KWAZULUZNATAL	oooooooooooooooooooooooooooooooooonnnnnnnnn	1	BEIJING	000000000003771	2	4	4	2	1	3	3	5	2	5	4	4	4	2	5	1	7	1	3	5	3	8	2	3	244213352544425171353823
KZN148	KWAZULUZNATAL	oooooooooooooooooooooooooooooooooonnnnnnnnn	1	BEIJING	000000000003771	2	4	4	2	1	3	3	5	2	8	4	4	4	2	5	1	7	1	3	5	2	8	2	3	244213352844425171352823
KZN149	KWAZULUZNATAL	oooooooooooooooooooooooooooooooooonnnnnnnnn	1	BEIJING	000000000003771	2	4	4	2	1	4	1	2	2	4	4	4	1	1	6	1	5	2	5	3	2	8	2	2	244214122444116152532822
KZN150	KWAZULUZNATAL	nnnnnnnnnnnnnnnnnnnnoooonnnnnnnnoooonnnonnn	60	LAM4	777777607760731	2	4	4	2	1	4	3	4	2	4	2	4	2	2	6	1	6	3	1	3	1	2	2	2	244214342424226163131222
KZN151	KWAZULUZNATAL	nnonnnnnooonnnnnnnnnoooonnnnnnnnoonnnnnnnnn	N/A	N/A	676177607763771	2	4	4	2	2	4	3	4	2	4	2	4	2	2	6	1	5	3	1	3	1	9	2	2	244224342424226153131922
KZN152	KWAZULUZNATAL	nnnnnnnnooonnnnnnnnooooonnnnnnnnoooonnnnnnn	719	T1	776177407760771	2	4	4	2	3	1	3	4	2	2	2	4	2	2	6	1	5	3	1	3	1	7	2	2	244231342224226153131722
KZN153	KWAZULUZNATAL	nnnnnnnnnnnnnnnnnnnnnnnnnnnnnnnnnonnnnnnnnn	100	MANU1	777777777773771	2	4	4	2	3	2	3	5	2	5	4	4	3	2	3	1	7	4	3	5	4	6	2	2	244232352544323174354622
KZN154	KWAZULUZNATAL	oooooooooooooooooooooooooooooooooonnnnnnnnn	1	BEIJING	000000000003771	2	4	4	2	3	2	3	5	2	5	4	4	4	2	5	1	7	4	3	5	4	6	2	4	244232352544425174354624
KZN155	KWAZULUZNATAL	oooooooooooooooooooooooooooooooooonnnnnnnnn	1	BEIJING	000000000003771	2	4	4	2	3	2	3	5	2	5	4	4	4	2	5	1	7	4	3	5	4	6	2	4	244232352544425174354624
KZN156	KWAZULUZNATAL	oooooooooooooooooooooooooooooooooonnnnnnnnn	1	BEIJING	000000000003771	2	4	4	2	3	2	3	5	2	6	4	4	4	2	5	1	7	3	3	5	4	2	2	4	244232352644425173354224
KZN157	KWAZULUZNATAL	oooooooooooooooooooooooooooooooooonnnnnnnnn	1	BEIJING	000000000003771	2	4	4	2	3	2	3	5	2	6	4	4	4	2	5	1	7	3	3	5	4	6	2	2	244232352644425173354622
KZN158	KWAZULUZNATAL	oooooooooooooooooooooooooooooooooonnnnnnnnn	1	BEIJING	000000000003771	2	4	4	2	3	2	3	5	2	6	4	4	4	2	5	1	7	3	3	5	4	6	2	4	244232352644425173354624
KZN159	KWAZULUZNATAL	oooooooooooooooooooooooooooooooooonnnnnnnnn	1	BEIJING	000000000003771	2	4	4	2	3	2	3	5	2	6	4	4	4	2	5	1	7	3	3	5	4	6	2	4	244232352644425173354624
KZN160	KWAZULUZNATAL	oooooooooooooooooooooooooooooooooonnnnnnnnn	1	BEIJING	000000000003771	2	4	4	2	3	2	3	5	2	6	4	4	4	2	5	1	9	3	3	5	6	6	2	2	244232352644425193356622
KZN161	KWAZULUZNATAL	oooooooooooooooooooooooooooooooooonnnnnnnnn	1	BEIJING	000000000003771	2	4	4	2	3	2	3	5	2	6	4	4	4	2	5	1	9	3	3	5	6	6	2	2	244232352644425193356622
KZN162	KWAZULUZNATAL	oooooooooooooooooooooooooooooooooonnnnnnnnn	1	BEIJING	000000000003771	2	4	4	2	3	2	3	5	2	6	4	4	4	2	5	1	9	3	3	5	6	6	2	2	244232352644425193356622
KZN163	KWAZULUZNATAL	oooooooooooooooooooooooooooooooooonnnnnnnnn	1	BEIJING	000000000003771	2	4	4	2	3	2	3	5	2	7	4	4	4	2	5	1	9	3	3	4	6	2	2	2	244232352744425193346222
KZN164	KWAZULUZNATAL	oooooooooooooooooooooooooooooooooonnnnnnnnn	1	BEIJING	000000000003771	2	4	4	2	3	2	4	4	2	4	2	4	2	2	6	1	5	3	1	3	6	2	2	2	244232442424226153136222
KZN165	KWAZULUZNATAL	oooooooooooooooooooooooooooooooooonnnnnnnnn	1	BEIJING	000000000003771	2	4	4	2	3	3	2	5	2	5	4	4	4	2	5	1	7	3	3	5	6	8	2	3	244233252544425173356823
KZN166	KWAZULUZNATAL	oooooooooooooooooooooooooooooooooonnnnnnnnn	1	BEIJING	000000000003771	2	4	4	2	3	3	2	5	2	8	3	4	4	2	5	1	7	3	3	5	6	2	2	3	244233252834425173356223
KZN167	KWAZULUZNATAL	oooooooooooooooooooooooooooooooooonnnnnnnnn	1	BEIJING	000000000003771	2	4	4	2	3	3	2	5	2	8	4	4	4	2	5	1	7	3	3	4	6	8	2	3	244233252844425173346823
KZN168	KWAZULUZNATAL	oooooooooooooooooooooooooooooooooonnnnnnnnn	1	BEIJING	000000000003771	2	4	4	2	3	3	2	6	2	8	4	4	4	2	5	1	7	3	3	5	6	8	2	3	244233262844425173356823
KZN169	KWAZULUZNATAL	nnnnnnnnoonnnnnnnnnnnnnnnnnnnnnnoooonnnnnnn	34	S	776377777760771	2	4	4	2	3	3	3	5	2	4	4	4	2	5	1	8	3	3	5	3	6	2	3	8	244233352444251833536238
KZN170	KWAZULUZNATAL	oooooooooooooooooooooooooooooooooonnnnnnnnn	1	BEIJING	000000000003771	2	4	4	2	3	3	3	5	2	5	3	4	4	2	5	1	7	3	3	5	6	8	2	3	244233352534425173356823
KZN171	KWAZULUZNATAL	oooooooooooooooooooooooooooooooooonnnnnnnnn	1	BEIJING	000000000003771	2	4	4	2	3	3	3	5	2	5	4	4	4	2	5	1	7	4	3	5	3	8	2	3	244233352544425174353823
KZN172	KWAZULUZNATAL	oooooooooooooooooooooooooooooooooonnnnnnnnn	1	BEIJING	000000000003771	2	4	4	2	3	3	3	5	2	5	4	4	4	2	5	1	7	4	3	5	3	8	2	3	244233352544425174353823
KZN173	KWAZULUZNATAL	oooooooooooooooooooooooooooooooooonnnnnnnnn	1	BEIJING	000000000003771	2	4	4	2	3	3	3	5	2	5	4	4	4	2	5	1	7	4	3	5	6	8	2	3	244233352544425174356823
KZN174	KWAZULUZNATAL	oooooooooooooooooooooooooooooooooonnnnnnnnn	1	BEIJING	000000000003771	2	4	4	2	3	3	3	5	2	8	3	4	4	2	5	1	7	3	3	4	6	2	2	3	244233352834425173346223
KZN175	KWAZULUZNATAL	oooooooooooooooooooooooooooooooooonnnnnnnnn	1	BEIJING	000000000003771	2	4	4	2	3	3	3	5	2	8	3	4	4	2	5	1	7	3	3	5	6	2	2	3	244233352834425173356223
KZN176	KWAZULUZNATAL	oooooooooooooooooooooooooooooooooonnnnnnnnn	1	BEIJING	000000000003771	2	4	4	2	3	3	3	5	2	8	4	4	4	2	5	1	7	2	3	5	6	7	2	2	244233352844425172356722
KZN177	KWAZULUZNATAL	nnnonoooooooooooonnooooooooooooooooooonnnnn	N/A	N/A	720001400000171	2	4	4	2	3	4	2	4	2	9	2	4	2	2	6	1	5	3	1	3	6	7	2	2	244234242924226153136722
KZN178	KWAZULUZNATAL	nnnnnnnnoonnnnnnnnnnnnnnnnnnnnnnoooonnnnnnn	34	S	776377777760771	2	4	4	2	3	4	3	2	2	3	2	4	2	2	6	1	5	3	1	3	6	2	2	2	244234322324226153136222
KZN179	KWAZULUZNATAL	nnnnnnnnooonnnnnnnnooooonnnnnnnnoooonnnnnnn	719	T1	776177407760771	2	4	4	2	3	4	3	2	2	4	2	4	2	2	6	1	5	3	1	3	6	2	2	2	244234322424226153136222
KZN180	KWAZULUZNATAL	nnnnnnnnooonnnnnnnnooooonnnnnnnnoooonnnnnnn	719	T1	776177407760771	2	4	4	2	3	4	3	4	2	3	2	4	2	2	6	1	5	3	1	3	1	7	2	2	244234342324226153131722
KZN181	KWAZULUZNATAL	nnnnnnnnoonnnnnnnnnnnnnnnnnnnnnnoooonnnnnnn	34	S	776377777760771	2	3	4	2	3	4	3	4	2	4	2	4	2	2	6	1	4	3	1	3	6	7	2	2	234234342424226143136722
KZN182	KWAZULUZNATAL	nnnnnnnnooonnnnnnnnooooonnnnnnnnoooonnnnnnn	719	T1	776177407760771	2	4	4	2	3	4	3	4	2	4	2	4	2	2	6	1	4	3	1	3	6	7	2	2	244234342424226143136722
KZN183	KWAZULUZNATAL	nnnnnnnnooonnnnnnnnooooonnnnnnnnoooonnnnnnn	719	T1	776177407760771	2	4	4	2	3	4	3	4	2	6	2	4	2	2	6	1	5	3	1	3	1	7	2	2	244234342624226153131722
KZN184	KWAZULUZNATAL	nnnnnnnnooonnnnnnnnnoooonnnnnnnnoooonnnnnnn	33	LAM3	776177607760771	2	4	4	2	3	4	3	4	2	4	2	4	2	2	6	1	5	3	1	3	6	7	2	2	244234342424226153136722
KZN185	KWAZULUZNATAL	nnnnnnnnooonnnnnnnnnoooonnnnnnnnoooonnnnnnn	33	LAM3	776177607760771	2	4	4	2	3	4	3	4	2	9	2	4	2	2	6	1	5	3	1	3	6	2	2	2	244234342924226153136222
KZN186	KWAZULUZNATAL	nnnnnnnnnnnnnnnnnnnnoooonnnnnnnnoooonnnnnnn	60	LAM4	777777607760731	2	4	4	2	3	4	3	4	2	9	2	4	2	2	6	1	5	3	1	3	6	8	2	2	244234342924226153136822
KZN187	KWAZULUZNATAL	nnnnnnnnnnnnnnnnnonnnnnnnnnnnnnnoooonnoooon	37	T3	777737777760771	2	4	4	2	4	4	3	3	2	3	3	4	4	2	5	2	5	3	3	3	6	2	1	2	244244332334425253336212
KZN188	KWAZULUZNATAL	nnnnnnnnnnnnnnnnnonnnnnnnnnnnnnnoooonnoooon	137	X2	777776777760601	2	4	4	2	4	4	3	3	2	3	3	4	4	2	5	2	5	3	3	3	6	6	1	2	244244332334425253336612
KZN189	KWAZULUZNATAL	nnnnnnnnooonnnnnnnnnoooonnnnnnnnoooonnnnnnn	33	LAM3	776177607760771	2	4	4	2	4	4	3	4	2	4	2	4	2	2	6	1	5	3	1	3	6	2	2	2	244244342424226153136222
KZN190	KWAZULUZNATAL	nnnnnnnnoonnnnnnnnnnnnnnnnnnnnnnoooonnnnnnn	34	S	776377777760771	2	4	4	3	5	3	3	1	2	3	4	4	2	2	5	1	5	4	3	3	6	2	2	2	244353312344225154336222
KZN191	KWAZULUZNATAL	nnnnnnnnooonnnnnnnnnoooonnnnnnnnoooonnnnnnn	33	LAM3	776177607760771	2	4	11	2	3	4	3	4	2	4	2	4	2	2	6	1	5	3	1	3	6	7	2	2	2411234342424226153136722
KZN192	KWAZULUZNATAL	nnnnonnnnnnnnnnnnnnnnnnnnnnnnnnnoooonnnnnnn	154	T1	757777777760771	3	2	2	3	4	3	3	1	2	4	3	4	2	2	5	1	5	3	3	2	6	1	2	2	322343312434225153326122
KZN193	KWAZULUZNATAL	nnnnnnnnoonnnnnnnnnnnnnnnnnnnnnnoooonnnnnnn	34	S	776377777760771	3	2	4	2	4	3	2	1	2	7	2	4	2	2	5	1	4	3	3	3	6	2	2	2	324243212724225143336222
KZN194	KWAZULUZNATAL	nnnnnnnnoonnnnnnnnnnnnnnnnnnnnnnoooonnnnnnn	34	S	776377777760771	3	2	4	3	2	3	3	1	2	4	3	4	2	2	5	1	5	3	3	2	6	2	2	2	324323312434225153326222
KZN195	KWAZULUZNATAL	nnnnnnnnoonnnnnnnnnnnnnnnnnnnnnnoooonnnnnnn	34	S	776377777760771	3	2	4	3	4	3	2	1	2	2	2	4	2	2	5	1	4	2	4	3	6	10	2	2	3243432122242251424361022
KZN196	KWAZULUZNATAL	nnnnnnnnoonnnnnnnnnnnnnnnnnnnnnnoooonnnnnnn	34	S	776377777760771	3	2	4	3	4	3	2	1	2	3	2	4	2	2	5	1	4	2	4	3	6	2	2	2	324343212324225142436222
KZN197	KWAZULUZNATAL	nnnnnnnnoonnnnnnnnnnnnnnnnnnnnnnoooonnnnnnn	34	S	776377777760771	3	2	4	3	4	3	2	1	2	3	2	4	2	2	5	1	4	3	3	3	3	10	2	2	3243432123242251433331022
KZN198	KWAZULUZNATAL	nnnnnnnnnnnnnnnnnnnnoooonnnnnnnnoooonnnonnn	60	LAM4	777777607760731	3	2	4	3	4	3	2	1	2	3	2	4	2	2	5	1	4	3	3	3	6	2	2	2	324343212324225143336222
KZN199	KWAZULUZNATAL	nonnnnnnoonnnnnnnnnnnnnnnnnnnnnnoooonnnnnnn	1211	S	576377777760771	3	2	4	3	4	3	2	1	2	3	2	4	2	2	5	1	4	3	3	3	6	1	2	2	324343212324225143336122
KZN200	KWAZULUZNATAL	nonnnnnnoonnnnnnnnnnnnnnnnnnnnnnoooonnnnnnn	1211	S	576377777760771	3	2	4	3	4	3	2	1	2	2	2	4	2	2	5	1	4	3	3	3	6	2	2	2	324343212224225143336222
KZN201	KWAZULUZNATAL	nnnnnnnnoonnnnnnnnnnnnnnnnnnnnnnoooonnnnnnn	34	S	776377777760771	3	2	4	3	4	3	2	1	2	3	2	4	2	2	5	1	4	3	3	3	6	2	2	2	324343212324225143336222
KZN202	KWAZULUZNATAL	nnnnnnnnoonnnnnnnnnnnnnnnnnnnnnnoooonnnnnnn	34	S	776377777760771	3	2	4	3	4	3	2	1	2	3	2	4	2	2	5	1	4	3	3	3	6	2	2	2	324343212324225143336222
KZN203	KWAZULUZNATAL	nonnnnnnoonnnnnnnnnnnnnnnnnnnnnnoooonnnnnnn	1211	S	576377777760771	3	2	4	3	4	3	2	1	2	2	2	4	2	2	5	1	4	3	3	3	6	2	2	2	324343212224225143336222
KZN204	KWAZULUZNATAL	nnnnnnnnoonnnnnnnnnnnnnnnnnnnnnnoooonnnnnnn	34	S	776377777760771	3	2	4	3	4	3	2	1	2	3	2	4	2	2	5	1	4	3	3	3	6	10	2	2	3243432123242251433361022
KZN205	KWAZULUZNATAL	nnnnnnnnoonnnnnnnnnnnnnnnnnnnnnnoooonnnnnnn	34	S	776377777760771	3	2	4	3	4	3	2	1	2	8	2	4	2	2	5	1	4	3	3	3	6	2	2	2	324343212824225143336222
KZN206	KWAZULUZNATAL	nonnnnnnoonnnnnnnnnnnnnnnnnnnnnnoooonnnnnnn	1211	S	576377777760771	3	2	4	3	4	3	2	1	2	6	2	4	2	2	5	1	4	3	3	3	6	2	2	2	324343212624225143336222
KZN207	KWAZULUZNATAL	nonnnnnnoonnnnnnnnnnnnnnnnnnnnnnoooonnnnnnn	1211	S	576377777760771	3	2	4	3	4	3	2	1	2	6	2	4	2	2	5	1	4	3	3	3	6	2	2	2	324343212624225143336222
KZN208	KWAZULUZNATAL	nnnnnnnnoonnnnnnnnnnnnnnnnnnnnnnoooonnnnnnn	34	S	776377777760771	3	2	4	3	4	3	3	1	2	4	3	4	2	2	5	1	5	3	3	2	3	6	2	2	324343312434225153323622
KZN209	KWAZULUZNATAL	nnnnnnnnoonnnnnnnnnnnnnnnnnnnnnnoooonnnnnnn	34	S	776377777760771	3	2	4	3	4	3	3	1	2	4	3	4	2	2	5	1	5	3	3	2	6	2	2	2	324343312434225153326222
KZN210	KWAZULUZNATAL	nnnnnnnnoonnnnnnnnnnnnnnnnnnnnnnoooonnnnnnn	34	S	776377777760771	3	2	4	3	4	3	3	1	2	8	3	4	2	2	5	1	3	3	3	2	6	6	2	2	324343312834225133326622
KZN211	KWAZULUZNATAL	nnnnnnnnoonnnnnnnnnnnnnnnnnnnnnnoooonnnnnnn	34	S	776377777760771	3	2	4	3	4	3	3	1	2	8	3	4	2	2	5	1	5	3	3	2	3	6	2	2	324343312834225153323622
KZN212	KWAZULUZNATAL	nnnnnnnnoonnnnnnnnnnnnnnnnnnnnnnoooonnnnnnn	34	S	776377777760771	3	2	4	3	4	3	3	1	2	8	3	4	2	2	5	1	5	3	3	2	6	6	2	2	324343312834225153326622
KZN213	KWAZULUZNATAL	nnnnnnnnoonnnnnnnnnnnnnnnnnnnnnnoooonnnnnnn	34	S	776377777760771	3	2	4	3	4	3	3	1	2	8	3	4	2	2	5	1	5	3	3	2	6	6	2	2	324343312834225153326622
KZN214	KWAZULUZNATAL	nonnnnnnoonnnnnnnnnnnnnnnnnnnnnnoooonnnnnnn	1211	S	576377777760771	3	2	4	3s	4	3	2	1	2	3	2	4	2	2	5	1	4	3	3	3	6	2	2	2	3243s43212324225143336222
KZN215	KWAZULUZNATAL	nnnnnnnnoonnnnnnnnnnnnnnnnnnnnnnoooonnnnnnn	34	S	776377777760771	3	3	2	3	2	3	3	1	2	3	4	4	2	2	5	1	4	3	2	3	6	1	2	2	332323312344225143236122
KZN216	KWAZULUZNATAL	oooooooooooooooooooooooooooooooooonnnnnnnnn	1	BEIJING	000000000003771	3	3	4	2	3	3	3	5	1	8	4	4	6	2	6	1	7	4	4	5	6	8	1	2	334233351844626174456812
KZN217	KWAZULUZNATAL	nnnnnnnnoonnnnnnnnnnnnnnnnnnnnnnoooonnnnnnn	34	S	776377777760771	3	3	4	3	4	3	3	1	2	2	4	4	2	2	5	1	2	3	2	3	3	8	2	2	334343312244225123233822
KZN218	KWAZULUZNATAL	nnnnnnnnooonnnnnnnnnoooonnnnnnnnoooonnnnnnn	33	LAM3	776177607760771	3	3	4	3	4	3	3	1	2	2	4	4	2	2	5	1	2	3	2	3	6	2	2	2	334343312244225123236222
KZN219	KWAZULUZNATAL	nnnnnnnnoonnnnnnnnnnnnnnnnnnnnnnoooonnnnnnn	34	S	776377777760771	3	3	4	3	4	3	3	1	2	2	4	4	2	2	5	1	2	3	2	3	6	8	2	2	334343312244225123236822
KZN220	KWAZULUZNATAL	nnnnnnnnoonoonnnnnnnnnnnnnnnnnnnoooonnnnnnn	N/A	N/A	776237777760771	3	3	4	3	4	3	3	1	2	3	4	4	2	2	5	1	4	3	2	3	3	4	2	2	334343312344225143233422
KZN221	KWAZULUZNATAL	nnnnnnnnoonoonnnnnnnnnnnnnnnnnnnoooonnnnnnn	N/A	S	776237777760771	3	3	4	3	4	3	3	1	2	3	4	4	2	2	5	1	4	3	2	3	6	4	2	2	334343312344225143236422
KZN222	KWAZULUZNATAL	nnnnnnnnoonoonnnnnnnnnnnnnnnnnnnoooononnnnn	N/A	S	776237777760571	3	3	4	3	4	3	3	1	2	3	4	4	2	2	5	1	4	3	2	3	6	4	2	2	334343312344225143236422
KZN223	KWAZULUZNATAL	nnnnnnnnoonnnnnnnnnnnnnnnnnnnnnnoooonnnnnnn	34	S	776377777760771	3	3	4	3	4	3	3	1	2	8	4	4	2	2	5	1	2	2	2	3	6	8	2	2	334343312844225122236822
KZN224	KWAZULUZNATAL	nnnnnnnnoonnnnnnnnnnnnnnnnnnnnnnoooonnnnnnn	34	S	776377777760771	3	3	4	3	4	3	3	1	2	8	4	4	2	2	5	1	2	3	2	3	6	8	2	2	334343312844225123236822
KZN225	KWAZULUZNATAL	nnnnnnnnoonoonnnnnnnnnnnnnnnnnnnoooonnnnnnn	N/A	S	776237777760771	3	3	4	3	4	3	3	1	2	8	4	4	2	2	5	1	4	3	2	3	6	4	2	2	334343312844225143236422
KZN226	KWAZULUZNATAL	nnnnnnnnoonoonnnnnnnnnnnnnnnnnnnoooonnnnnnn	N/A	S	776237777760771	3	3	4	3	4	3	3	1	2	8	4	4	2	2	5	1	4	3	2	3	6	4	2	2	334343312844225143236422
KZN227	KWAZULUZNATAL	nnnnnnnnoonnnnnnnnnnnnnnnnnnnnnnoooonnnnnnn	34	S	776377777760771	3	3	4	3	5	3	3	1	2	2	4	4	2	2	5	1	2	3	2	3	6	8	2	2	334353312244225123236822
KZN228	KWAZULUZNATAL	oooooooooooooooooooooooooooooooooonnnnnnnnn	1	BEIJING	000000000003771	3	4	4	2	3	3	3	3	2	8	4	4	4	2	5	1	1	4	3	5	6	2	2	3	344233332844425114356223
KZN229	KWAZULUZNATAL	nnnnnnnnoonnnnnnnnnnnnnnnnnnnnnnoooonnnnnnn	34	S	776377777760771	3	5	4	3	4	3	3	1	2	2	4	4	2	2	5	1	2	3	2	3	6	8	2	2	354343312244225123236822
KZN230	KWAZULUZNATAL	nnnnnnnnnnnnnnnnnnnnnnnnnnnnnnnnoooonnnnnnn	53	T1	777777777760771	2	3	4	2	1	3	1	1	2	2	2	4	2	1	5	1	2	2	2	3	2	3	2	2	234213112224215122232322
MP1	MPUMALANGA	nnnnnonnnnnnnnnnnnnnnnnnnoooooonoooonnnnnnn	N/A	H	767777774020771	1	2	3	2	3	3	3	3	2	8	3	4	4	2	5	1	5	3	3	3	3	6	3	2	123233332834425153333632
MP2	MPUMALANGA	nnnnnonnnnnnnnnnnnnnnnnnnoooooonoooonnnnnnn	N/A	H	767777774020771	1	2	4	2	3	3	3	3	2	5	3	4	4	2	5	1	5	3	3	3	3	6	3	2	124233332534425153333632
MP3	MPUMALANGA	nnnnnnnnnnnnnnnnnonnnnnnnnnnnnnnoooonnoooon	137	X2	777776777760601	1	2	4	7	2	5	3	3	2	5	2	2	3	2	3	1	5	3	3	3	3	4	3	2	124725332522323153333432
MP4	MPUMALANGA	nnnnnnnnnnnnnnoooooooooonnnnnnnnoooonnnnnnn	254	T5_RUS1	777760007760771	1	3	2	2	4	4	3	3	2	2	2	4	1	2	6	1	5	3	3	2	2	6	2	2	132244332224126153322622
MP5	MPUMALANGA	nnnnnnnnnnnnnnnnnnnnoooonnnnnnnnoooonnnonnn	60	LAM4	777777607760731	1	3	4	2	3	3	3	3	2	7	2	4	1	2	6	1	5	3	3	3	2	8	3	2	134233332724126153332832
MP6	MPUMALANGA	nnnnnnnnnnnnnnnnnnnnoooonnnnonnnoooonnnonnn	95	LAM6	777777607560731	1	3	4	2	4	2	3	3	2	2	2	4	1	2	6	1	5	3	3	3	2	2	3	2	134242332224126153332232
MP7	MPUMALANGA	nnnnnnnnnnnnnnnnnnnnoooonnnnnnnnoooonnnonnn	60	LAM4	777777607760731	1	3	4	2	4	3	3	3	2	2	2	4	1	2	6	1	5	3	3	3	2	8	3	2	134243332224126153332832
MP8	MPUMALANGA	nnnnnnnnnnnnnnnnnnnnoooonnnnnnnnoooonnnonnn	60	LAM4	777777607760731	1	3	4	2	4	4	3	3	2	2	2	4	1	2	6	1	5	3	3	3	2	2	3	2	134244332224126153332232
MP9	MPUMALANGA	nnnnnnnnnnnnnnnnnnnnoooonnnnnnnnoooonnnonnn	60	LAM4	777777607760731	1	3	4	2	4	4	3	3	2	2	2	4	1	2	6	1	5	3	3	3	2	2	3	2	134244332224126153332232
MP10	MPUMALANGA	nnnnnnnnnnnnnnnnnnnnoooonnnnnnnnoooonnnonnn	60	LAM4	777777777763771	1	3	4	2	4	4	3	3	2	2	2	4	1	2	6	1	5	3	3	3	2	8	3	2	134244332224126153332832
MP11	MPUMALANGA	nnnnnnnnnnnnnnnnnnnnoooonnnnnnnnoooonnnonnn	60	LAM4	777777607760731	1	3	4	2	4	4	3	3	2	2	2	4	1	2	6	1	5	3	3	3	2	8	3	2	134244332224126153332832
MP12	MPUMALANGA	nnnnnnnnnnnnnnnnnnnnoooonnnnnnnnoooonnnonnn	60	LAM4	777777607760731	1	3	4	2	4	4	3	3	2	2	2	4	1	2	6	1	5	3	3	3	2	8	3	2	134244332224126153332832
MP13	MPUMALANGA	nnnnnnnnooonnnnnnnnnoooonnnnnnnnoooonnnnnnn	60	LAM4	776177607760771	1	3	4	2	4	4	3	3	2	2	2	4	1	2	6	1	5	3	3	3	2	8	3	2	134244332224126153332832
MP14	MPUMALANGA	nnnnnnnnnnnnnnnnnnnnoooonnnnnnnnoooonnnonnn	60	LAM4	777777607760731	1	3	4	2	4	4	3	7	2	2	2	4	1	2	6	1	5	3	3	3	2	8	3	2	134244372224126153332832
MP15	MPUMALANGA	nnnnnnnnnnnnnnnnnnnnoooonnnnnnnnoooonnnonnn	60	LAM4	777777607760731	1	3	4	2	5	3	3	3	2	2	2	4	1	2	6	1	5	3	3	3	2	2	3	2	134253332224126153332232
MP16	MPUMALANGA	nnnnnnnnnnnnnnnnnnnnoooonnnnnnnnoooonnnonnn	60	LAM4	777777607760731	1	3	4	2	5	3	3	3	2	2	2	4	1	2	6	1	5	3	3	3	2	8	3	2	134253332224126153332832
MP17	MPUMALANGA	nnnnnnnnnnnnnnnnnnnnoooonnnnnnnnoooonnnonnn	60	LAM4	777777607760731	1	3	4	2	5	3	3	3	2	2	2	4	1	2	6	1	5	3	3	3	2	8	3	2	134253332224126153332832
MP18	MPUMALANGA	nnnnnnnnnnnnnnnnnnnnoooonnnnnnnnoooonnnonnn	60	LAM4	777777607760731	1	3	4	2	5	3	3	3	2	8	2	4	1	2	6	1	5	3	3	3	2	2	3	2	134253332824126153332232
MP19	MPUMALANGA	nnnnnnnnnnnnnnnnnnnnoooonnnnnnnnoooonnnnnnn	42	LAM9	777777607760771	1	3	4	3	8	4	3	3	2	9	2	4	1	2	6	1	5	3	1	2	2	6	2	2	134384332924126153122622
MP20	MPUMALANGA	nnnnnnnnooonnnnnnnnnoooonnnnnnnnoooonnnnnnn	33	LAM3	776177607760771	1	3	4	3	8	4	3	3	2	2	2	4	1	2	6	1	5	3	1	2	2	6	2	2	134384332224126153122622
MP21	MPUMALANGA	oooooooooooooooooooooooooooooooooonnnnnnnnn	1	BEIJING	000000000003771	1	4	4	2	3	3	3	5	2	5	4	4	4	2	5	1	7	4	3	5	3	8	2	3	144233352544425174353823
MP22	MPUMALANGA	nnonnnnnnnnnnnnnnnnnoooonnnnnnnnoooonnnnnnn	20	LAM1	677777607760771	2	1	4	2	1	3	2	3	2	2	1	5	1	2	6	1	5	3	3	3	2	4	2	2	214213232215126153332422
MP23	MPUMALANGA	ooooooooooooonnnnnnnnnnnnnnnnnnnoooonnnnnnn	N/A	N/A	37777760771	2	1	4	2	1	3	3	2	2	5	3	4	2	2	6	1	5	3	3	3	5	5	2	2	214213322534226153335522
MP24	MPUMALANGA	ooooooooooooonnnnnnnnnnnnnnnnnnnoooonnnnnnn	N/A	N/A	000037777760771	2	4	4	2	1	3	3	2	2	8	3	4	2	2	6	1	5	3	3	3	5	5	2	2	244213322834226153335522
MP25	MPUMALANGA	nnnnnnnnnnnnnnnnnnnnnnnnnnnnoooononnnnnonnn	48	EAI1_SOM	777777777413731	2	2	2	2	3	3	2	2	2	3	9	3	2	4	6	2	2	3	3	4	7	2	1	1	222233222393246223347211
MP26	MPUMALANGA	nnnnnnnnnnnnnnnnnnnnoooonnnnnnnnoooonnnnnnn	42	LAM9	777777607760771	2	2	2	2	3	4	2	2	2	3	9	3	2	3	6	2	2	3	3	4	7	1	1	1	222234222393236223347111
MP27	MPUMALANGA	nnnnnnnnnnnnnnnnnnnnnnnnnnnnoooononnnnnonnn	48	EAI1_SOM	777777777413731	2	2	2	2	3	4	2	2	2	3	3	3	2	3	6	2	2	3	3	4	7	2	1	1	222234222333236223347211
MP28	MPUMALANGA	nnnnnnnnnnnnnnnnnnnnnnnnnnnnoooooonnnnnnnnn	458	U	777777777403771	2	2	2	2	3	4	2	4	2	3	9	3	2	4	6	2	5	3	3	4	7	2	1	1	222234242393246253347211
MP29	MPUMALANGA	nnnoooooonnnnnnnonnnnnoonnnnoooononnnnnnnnn	702	EAI5	700775747413771	2	2	2	2	3	4	3	6	1	11	6	3	2	5	6	2	2	3	3	5	6	7	1	3	2222343611163256223356713
MP30	MPUMALANGA	nnnnnnnnnnnnnnnnnnnnnnnnnnnnoooononnnnnonnn	48	EAI1_SOM	777777777413731	2	2	2	2	3	4	3	10	2	3	5	3	2	4	6	2	2	3	3	5	7	3	1	1	2222343102353246223357311
MP31	MPUMALANGA	nnnnnnnnnnnnnnnnnnnnnnnnnnnnoooononnnnnonnn	48	EAI1_SOM	777777777413731	2	2	2	2	3	5	3	2	2	5	9	3	2	4	6	2	5	3	3	3	7	2	1	1	222235322593246253337211
MP32	MPUMALANGA	nnnnnnnnnnnnnnnnnnnnnnnnnnnnnnnnnonnnnnnnnn	100	MANU1	777777777773771	2	2	2	3	3	4	2	1	2	3	3	3	2	4	6	2	2	3	3	4	3	2	1	1	222334212333246223343211
MP33	MPUMALANGA	nnnnnnnnnnnnnnnnnnnnnnnnnnnnoooononnnnnonnn	48	EAI1_SOM	777777777413731	2	2	2	5	2	4	2	11	2	3	9	3	2	4	6	2	2	3	3	4	7	2	1	1	2225242112393246223347211
MP34	MPUMALANGA	nnnnnnnnnnnnnnnnnnnnnnnnnnnnoooononnnnnonnn	48	EAI1_SOM	777777777413731	2	2	2	5	3	3	2	4	2	3	9	3	2	4	6	2	2	3	3	4	7	2	1	1	222533242393246223347211
MP35	MPUMALANGA	nnnnnnnnnnnnnnnnnnnnnnnnnnnnoooononnnnnonnn	48	EAI1_SOM	777777777413731	2	2	2	5	3	4	1	11	2	3	9	3	2	4	6	2	2	3	3	4	7	2	1	1	2225341112393246223347211
MP36	MPUMALANGA	nnnnnnnnnnnnnnonnnnnnnnnnnnnoooononnnnnonnn	1251	EAI1_SOM	777767777413731	2	2	2	5	3	4	2	3	2	3	1	3	2	4	6	2	2	3	3	4	1	2	1	1	222534232313246223341211
MP37	MPUMALANGA	nnnnnnnnooonnnnnnnnooooonnnnnnnnoooonnnnnnn	719	T1	776177407760771	2	2	2	5	3	4	2	3	2	3	2	3	2	4	6	2	2	3	3	4	2	2	1	1	222534232323246223342211
MP38	MPUMALANGA	oooooooooooooooooooooooooooooooooonnnnnnnnn	1	BEIJING	000000000003771	2	2	2	5	3	4	2	3	2	3	9	3	2	4	6	2	2	3	3	4	7	2	1	1	222534232393246223347211
MP39	MPUMALANGA	nnnnnnnnnnnnnnnnnnnnnnnnnnnnoooononnnnnonnn	48	EAI1_SOM	777777777413731	2	2	2	5	3	4	2	4	2	2	9	3	2	3	6	2	2	3	3	4	7	2	1	1	222534242293236223347211
MP40	MPUMALANGA	nnnnnnnnnnnnnnnnnnnnnnnnnnnnoooononnnnnonnn	48	EAI1_SOM	777777777413731	2	2	2	5	3	4	2	4	2	2	9	3	2	4	5	2	2	3	3	4	7	1	1	1	222534242293245223347111
MP41	MPUMALANGA	nnnnnnnnnnnnnnnnnnnnnnnnnnnnoooononnnnnnnnn	236	EAI5	777777777413771	2	2	2	5	3	4	2	4	2	2	9	3	2	4	6	2	2	3	3	4	7	2	1	1	222534242293246223347211
MP42	MPUMALANGA	nnnnnnnnnnnnnnnnnnnnnnnnnnnnoooononnnnnonnn	48	EAI1_SOM	777777777413731	2	2	2	5	3	4	2	4	2	3	2	3	2	4	6	2	2	3	3	4	6	2	1	1	222534242323246223346211
MP43	MPUMALANGA	nnnnnnnnnnnnnnnnnnnnnnnnnnnnoooononnnnnonnn	48	EAI1_SOM	777777777413731	2	2	2	5	3	4	2	4	2	3	6	3	2	4	5	2	2	3	3	4	6	2	1	1	222534242363245223346211
MP44	MPUMALANGA	nnnnnnnnnnnnnnnnnnnnnnnnnnnnoooononnnnnonnn	48	EAI1_SOM	777777777413731	2	2	2	5	3	4	2	4	2	3	6	4	2	1	6	2	2	3	1	4	1	2	1	1	222534242364216223141211
MP45	MPUMALANGA	nnnnnnnnnnnnnnnnnnnnnnnnnnnnoooononnnnnonnn	48	EAI1_SOM	777777777413731	2	2	2	5	3	4	2	4	2	3	8	3	2	4	6	2	2	3	3	4	7	2	1	1	222534242383246223347211
MP46	MPUMALANGA	nnnnnnnnnnnnnnnnnnnnnnnnnnnnoooononnnnnonnn	48	EAI1_SOM	777777777413731	2	2	2	5	3	4	2	4	2	3	8	3	2	4	6	2	2	3	3	4	7	2	1	1	222534242383246223347211
MP47	MPUMALANGA	nnnnnnnnnnnnnnnnnnnnnnnnnnnnoooononnnnnonnn	48	EAI1_SOM	777777777413731	2	2	2	5	3	4	2	4	2	3	9	3	2	3	6	2	2	3	3	4	5	2	1	1	222534242393236223345211
MP48	MPUMALANGA	nnnnnnnnnnnnnnnnnnnnnnnnnnnnoooononnnnnonnn	48	EAI1_SOM	777777777413731	2	2	2	5	3	4	2	4	2	3	9	3	2	3	6	2	2	3	3	4	5	2	1	1	222534242393236223345211
MP49	MPUMALANGA	nnonnnnnnnnnnnnnnnnnnnnnnnnnoooononnnnnonnn	529	EAI1_SOM	677777777413731	2	2	2	5	3	4	2	4	2	3	9	3	2	3	6	2	2	3	3	4	5	2	1	1	222534242393236223345211
MP50	MPUMALANGA	nnnnnnnnnnnnnnnnnnnnnnnnnnnnoooononnnnnonnn	48	EAI1_SOM	777777777413731	2	2	2	5	3	4	2	4	2	3	9	3	2	3	6	2	2	3	3	4	7	2	1	1	222534242393236223347211
MP51	MPUMALANGA	nnnnnnnnnnnnnnnnnnnnnnnnnnnnoooononnnnnonnn	48	EAI1_SOM	777777777413731	2	2	2	5	3	4	2	4	2	3	9	3	2	3	6	2	2	3	3	4	7	2	1	1	222534242393236223347211
MP52	MPUMALANGA	nnnnnnnnnnnnnnnnnnnnnnnnnnnnoooononnnnnonnn	48	EAI1_SOM	777777777413731	2	2	2	5	3	4	2	4	2	3	9	3	2	4	6	2	2	1	3	4	7	2	1	1	222534242393246221347211
MP53	MPUMALANGA	nnnnnnnnnnnnnnnnnnnnnnnnnnnnoooononnnnnonnn	48	EAI1_SOM	777777777413731	2	2	2	5	3	4	2	4	2	3	9	3	2	4	6	2	2	3	3	4	6	2	1	1	222534242393246223346211
MP54	MPUMALANGA	nnnnnnnnnnnnnnnnnnnnnnnnnnnnoooononnnnnonnn	48	EAI1_SOM	777777777413731	2	2	2	5	3	4	2	4	2	3	9	3	2	4	6	2	2	3	3	4	6	2	1	1	222534242393246223346211
MP55	MPUMALANGA	nnnnnnnnnnnnnnnnnnnnnnnnnnnnoooononnnnnonnn	48	EAI1_SOM	777777777413731	2	2	2	5	3	4	2	4	2	3	9	3	2	4	6	2	2	3	3	4	6	2	1	1	222534242393246223346211
MP56	MPUMALANGA	nnnnnnnnnnnnnnnnnnnnnnnnnnnnoooononnnnnonnn	48	EAI1_SOM	777777777413731	2	2	2	5	3	4	2	4	2	3	9	3	2	4	6	2	2	3	3	4	7	1	1	1	222534242393246223347111
MP57	MPUMALANGA	nnnnnnnnnnnnnnnnnnnnnnnnnnnnoooononnnnnonnn	48	EAI1_SOM	777777777413731	2	2	2	5	3	4	2	4	2	3	9	3	2	4	6	2	2	3	3	4	7	2	1	1	222534242393246223347211
MP58	MPUMALANGA	nnnnonnnnnnonnnnnnnnnnnnnnnnoooononnnnnonnn	1649	EAI1_SOM	757677777413731	2	2	2	5	3	4	2	4	2	3	9	3	2	4	6	2	2	3	3	4	7	2	1	1	222534242393246223347211
MP59	MPUMALANGA	nnnnnnnnnnnnnnnnnnnnnnnnnnnnoooononnnnnonnn	48	EAI1_SOM	777777777413731	2	2	2	5	3	4	2	4	2	3	9	3	2	4	6	2	2	3	3	4	7	2	1	1	222534242393246223347211
MP60	MPUMALANGA	oooooooooooooooooooooooooooooooooonnnnnnnnn	1	BEIJING	000000000003771	2	2	2	5	3	4	2	4	2	3	9	3	2	4	6	2	2	3	3	4	7	2	1	2	222534242393246223347212
MP61	MPUMALANGA	nnnnnnnnnnnnnnnnnnnnnnnnnnnnoooononnnnnonnn	48	EAI1_SOM	777777777413731	2	2	2	5	3	4	2	4	2	3	9	3	2	4	6	2	2	3	3	4	7	2	1	1	222534242393246223347211
MP62	MPUMALANGA	nnnnnnnnnnnnnnnnnnnnnnnnnnnnoooononnnnnonnn	48	EAI1_SOM	777777777413731	2	2	2	5	3	4	2	4	2	3	9	3	2	4	6	2	2	3	3	4	7	2	1	1	222534242393246223347211
MP63	MPUMALANGA	nnnnnnnnnnnnnnnnnnnnnnnnnnnnoooononnnnnonnn	48	EAI1_SOM	777777777413731	2	2	2	5	3	4	2	4	2	3	9	3	2	4	6	2	2	3	3	4	7	2	1	1	222534242393246223347211
MP64	MPUMALANGA	nnnnnnnnnnnnnnnnnnnnnnnnnnnnoooononnnnnonnn	48	EAI1_SOM	777777777413731	2	2	2	5	3	4	2	4	2	3	9	3	2	4	6	2	2	3	3	4	7	2	1	1	222534242393246223347211
MP65	MPUMALANGA	nnonnnnnnnnnnnnnnnnnnnnnnnnnoooononnnnnonnn	529	EAI1_SOM	677777777413731	2	2	2	5	3	4	2	4	2	3	9	3	2	4	6	2	2	3	3	4	7	1	1	1	222534242393246223347111
MP66	MPUMALANGA	nnnnnnnnnnnnnnnnnnnnnnnnnnnnoooononnnnnonnn	48	EAI1_SOM	777777777413731	2	2	2	5	3	4	2	4	2	3	9	3	2	4	6	2	2	3	3	4	7	2	1	1	222534242393246223347211
MP67	MPUMALANGA	ooonnnnnnnnnnnnnnnnnnnnnnnnnoooononnnnnonnn	6	EAI1_SOM	77777777413731	1	2	2	5	3	4	2	4	2	3	9	3	2	4	6	2	2	3	3	4	7	2	1	1	122534242393246223347211
MP68	MPUMALANGA	nnnnnnnnnnnnnnnnnnnnnnnnnnnnoooononnnnnonnn	48	EAI1_SOM	777777777413731	2	2	2	5	3	4	2	4	2	3	9	3	2	4	6	2	2	3	3	4	7	2	1	1	222534242393246223347211
MP69	MPUMALANGA	nnnnnnnnnnnnnnnnnnnnnnnnnnnnoooononnnnnonnn	48	EAI1_SOM	777777777413731	2	2	2	5	3	4	2	4	2	3	9	3	2	4	7	2	2	3	3	4	7	2	1	1	222534242393247223347211
MP70	MPUMALANGA	nnnnnnnnnnnnnnnnnnnnnnnnnnnnoooononnnnnonnn	48	EAI1_SOM	777777777413731	2	2	2	5	3	4	2	4	2	3	9	3	4	4	5	2	2	3	3	4	7	2	1	3	222534242393445223347213
MP71	MPUMALANGA	oooooooooooooooooooooooooooooooooonnnnnnnnn	1	BEIJING	000000000003771	2	2	2	5	3	4	2	4	2	3	9	4	2	2	6	2	2	3	3	4	3	2	1	1	222534242394226223343211
MP72	MPUMALANGA	nnnnnnnnnnnnnnnnnnnnnnnnnnnnoooononnnnnonnn	48	EAI1_SOM	777777777413731	2	2	2	5	3	4	2	4	2	8	2	3	2	4	6	2	2	3	3	4	7	2	1	1	222534242823246223347211
MP73	MPUMALANGA	nnnnnnnnnnnnnnnnnnnnnnnnnnnnoooononnnnnnnnn	236	EAI5	777777777413771	2	2	2	5	3	4	2	4	2	9	5	3	2	4	6	2	2	3	3	4	7	2	1	1	222534242953246223347211
MP74	MPUMALANGA	nnnnnnnnnnnnnnnnnnnnnnnnnnnnoooononnnnnonnn	48	EAI1_SOM	777777777413731	2	2	2	5	3	4	2	7	2	3	9	3	2	4	6	2	2	3	3	4	6	2	1	1	222534272393246223346211
MP75	MPUMALANGA	nnnnnnnnnnnnnnnnnnnnnnnnnnnnoooononnnnnonnn	48	EAI1_SOM	777777777413731	2	2	2	5	3	4	2	9	2	3	9	3	2	4	6	2	2	3	3	4	6	2	1	1	222534292393246223346211
MP76	MPUMALANGA	nnnnnnnnnnnnnnnnnnnnnnnnnnnnoooononnnnnonnn	48	EAI1_SOM	777777777413731	2	2	2	5	3	4	2	10	2	3	9	3	2	4	6	2	2	3	3	4	7	2	1	1	2225342102393246223347211
MP77	MPUMALANGA	oooooooooooooooooooooooooooooooooonnnnnnnnn	1	BEIJING	000000000003771	2	2	2	5	3	4	2	11	2	2	1	3	2	4	6	2	2	3	3	4	7	1	1	1	2225342112213246223347111
MP78	MPUMALANGA	nnnnnnnnnnnnnnnnnnnnnnnnnnnnoooononnnnnonnn	48	EAI1_SOM	777777777413731	2	2	2	5	3	4	2	11	2	2	9	3	2	4	6	2	2	3	3	4	7	2	1	1	2225342112293246223347211
MP79	MPUMALANGA	nnnnnnnnnnnnnnnnnnnnnnnnnnnnoooononnnnnonnn	48	EAI1_SOM	777777777413731	2	2	2	5	3	4	2	11	2	2	9	3	2	4	6	2	2	3	3	4	7	2	1	1	2225342112293246223347211
MP80	MPUMALANGA	nnnnnnnnnnnnnnnnnnnnnnnnnnnnoooononnnnnonnn	48	EAI1_SOM	777777777413731	2	2	2	5	3	4	2	10	2	3	2	3	2	4	6	2	2	3	3	4	6	2	1	1	2225342102323246223346211
MP81	MPUMALANGA	nnnnnnnnnnnnnnnnnnnnnnnnnnnnoooononnnnnonnn	48	EAI1_SOM	777777777413731	2	2	2	5	3	4	2	11	2	3	6	3	2	4	5	2	2	3	3	4	6	2	1	1	2225342112363245223346211
MP82	MPUMALANGA	nnnnnnnnnnnnnnnnnnnnnnnnnnnnoooononnnnnonnn	48	EAI1_SOM	777777777413731	2	2	2	5	3	4	2	11	2	3	6	3	2	4	6	2	2	3	3	4	7	2	1	1	2225342112363246223347211
MP83	MPUMALANGA	oooooooooooooooooooooooooooooooooonnnnnnnnn	48	EAI1_SOM	777777777413731	2	2	2	5	3	4	2	11	2	3	8	3	2	4	6	2	2	3	3	4	7	2	1	1	2225342112383246223347211
MP84	MPUMALANGA	oooooooooooooooooooooooooooooooooonnnnnnnnn	1	BEIJING	000000000003771	2	2	2	5	3	4	2	11	2	3	9	3	1	4	6	2	2	3	3	4	7	2	1	1	2225342112393146223347211
MP85	MPUMALANGA	nnnnnnnnnnnnnnnnnnnnnnnnnnnnoooononnnnnnnnn	236	EAI5	777777777413771	2	2	2	5	3	4	2	11	2	3	9	3	2	3	5	2	2	3	3	4	7	2	1	1	2225342112393235223347211
MP86	MPUMALANGA	nnnnnnnnnnnnnnnnnnnnnnnnnnnnoooononnnnnonnn	48	EAI1_SOM	777777777413731	2	2	2	5	3	4	2	11	2	3	9	3	2	3	6	2	2	3	3	4	5	2	1	1	2225342112393236223345211
MP87	MPUMALANGA	nnnnnnnnnnnnnnnnnnnnnnnnnnnnoooononnnnnonnn	48	EAI1_SOM	777777777413731	2	2	2	5	3	4	2	11	2	3	9	3	2	3	6	2	2	3	3	4	6	2	1	1	2225342112393236223346211
MP88	MPUMALANGA	nnnnnnnnnnnnnnnnnnnnnnnnnnnnoooononnnnnonnn	48	EAI1_SOM	777777777413731	2	2	2	5	3	4	2	11	2	3	9	3	2	3	6	2	2	3	3	4	7	2	1	1	2225342112393236223347211
MP89	MPUMALANGA	nnnnnnnnnnnnnnnnnnnnnnnnnnnnoooononnnnnonnn	806	EAI1_SOM	757777777413731	2	2	2	5	3	4	2	11	2	3	9	3	2	4	5	2	2	3	3	4	7	2	1	1	2225342112393245223347211
MP90	MPUMALANGA	nnnnnnnnnnnnnnnnnnnnnnnnnnnnoooononnnnnnnnn	236	EAI5	777777777413771	2	2	2	5	3	4	2	11	2	3	9	3	2	4	6	2	2	3	3	4	5	2	1	1	2225342112393246223345211
MP91	MPUMALANGA	nnnnnnnnnnnnnnnnnnnnnnnnnnnnoooononnnnnonnn	48	EAI1_SOM	777777777413731	2	2	2	5	3	4	2	11	2	3	9	3	2	4	6	2	2	3	3	4	6	2	1	1	2225342112393246223346211
MP92	MPUMALANGA	nnnnnnnnnnnnnnnnnnnnnnnnnnnnoooononnnnnonnn	48	EAI1_SOM	777777777413731	2	2	2	5	3	4	2	11	2	3	9	3	2	4	6	2	2	3	3	4	6	2	1	1	2225342112393246223346211
MP93	MPUMALANGA	nnnnnnnnnnnnnnnnnnnnnnnnnnnnoooononnnnnonnn	48	EAI1_SOM	777777777413731	2	2	2	5	3	4	2	11	2	3	9	3	2	4	6	2	2	3	3	4	6	2	1	1	2225342112393246223346211
MP94	MPUMALANGA	nnnnnnnnnnnnnnnnnnnnnnnnnnnnnnnnnonnnnnnnnn	100	MANU1	777777777773771	2	2	2	5	3	4	2	11	2	3	9	3	2	4	6	2	2	3	3	4	6	2	1	2	2225342112393246223346212
MP95	MPUMALANGA	nnnnnnnnnnnnnnnnnnnnnnnnnnnnoooononnnnnonnn	48	EAI1_SOM	777777777413731	2	2	2	5	3	4	2	11	2	3	9	3	2	4	6	2	2	3	3	4	6	2	1	1	2225342112393246223346211
MP96	MPUMALANGA	nnnnnnnnnnnnnnnnnnnnnnnnnnnnoooononnnnnonnn	48	EAI1_SOM	777777777413731	2	2	2	5	3	4	2	11	2	3	9	3	2	4	6	2	2	3	3	4	6	2	1	1	2225342112393246223346211
MP97	MPUMALANGA	nnnnnnnnnnnnnnnnnnnnnnnnnnnnoooononnnnnonnn	48	EAI1_SOM	777777777413731	2	2	2	5	3	4	2	11	2	3	9	3	2	4	6	2	2	3	3	4	7	1	1	1	2225342112393246223347111
MP98	MPUMALANGA	nnnnnnnnnnnnnnnnnnnnnnnnnnnnoooononnnnnonnn	48	EAI1_SOM	777777777413731	2	2	2	5	3	4	2	11	2	3	9	3	2	4	6	2	2	3	3	4	7	1	1	1	2225342112393246223347111
MP99	MPUMALANGA	nnnnnnnnnnnnnnnnnnnnnnnnnnnnoooononnnnnonnn	48	EAI1_SOM	777777777413731	2	2	2	5	3	4	2	11	2	3	9	3	2	4	6	2	2	3	3	4	7	1	1	1	2225342112393246223347111
MP100	MPUMALANGA	nnnnnnnnnnnnnnnnnnnnnnnnnnnnoooononnnnnnnnn	48	EAI1_SOM	777777777413771	2	2	2	5	3	4	2	11	2	3	9	3	2	4	6	2	2	3	3	4	7	1	1	1	2225342112393246223347111
MP101	MPUMALANGA	nnnnnnnnnnnnnnnnnnnnnnnnnnnnoooononnnnnonnn	48	EAI1_SOM	777777777413731	2	2	2	5	3	4	2	11	2	3	9	3	2	4	6	2	2	3	3	4	7	2	1	1	2225342112393246223347211
MP102	MPUMALANGA	nnnnnnnnnnnnnnnnnnnnnnnnnnnnoooononnnnnonnn	48	EAI1_SOM	777777777413731	2	2	2	5	3	4	2	11	2	3	9	3	2	4	6	2	2	3	3	4	7	2	1	1	2225342112393246223347211
MP103	MPUMALANGA	nnnnnnnnnnnnnnnnnnnnnnnnnnnnoooononnnnnonnn	48	EAI1_SOM	777777777413731	2	2	2	5	3	4	2	11	2	3	9	3	2	4	6	2	2	3	3	4	7	2	1	1	2225342112393246223347211
MP104	MPUMALANGA	nnnnnnnnnnnnnnnnnnnnnnnnnnnnoooononnnnnonnn	48	EAI1_SOM	777777777413731	2	2	2	5	3	4	2	11	2	3	9	3	2	4	6	2	2	3	3	4	7	2	1	1	2225342112393246223347211
MP105	MPUMALANGA	nnnnnnnnnnnnnnnnnnnnnnnnnnnnoooononnnnnonnn	48	EAI1_SOM	777777777413731	2	2	2	5	3	4	2	11	2	3	9	3	2	4	6	2	2	3	3	4	7	2	1	1	2225342112393246223347211
MP106	MPUMALANGA	nnnnnnnnnnnnnnnnnnnnnnnnnnnnoooononnnnnonnn	48	EAI1_SOM	777777777413731	2	2	2	5	3	4	2	11	2	3	9	3	2	4	6	2	2	3	3	4	7	2	1	1	2225342112393246223347211
MP107	MPUMALANGA	nnnnnnnnnnnnnnnnnnnnnnnnnnnnoooononnnnnonnn	48	EAI1_SOM	777777777413731	2	2	2	5	3	4	2	11	2	3	9	3	2	4	6	2	2	3	3	4	7	2	1	1	2225342112393246223347211
MP108	MPUMALANGA	nnnnnnnnnnnnnnnnnnnnnnnnnnnnoooononnnnnonnn	48	EAI1_SOM	777777777413731	2	2	2	5	3	4	2	11	2	3	9	3	2	4	6	2	2	3	3	4	7	2	1	1	2225342112393246223347211
MP109	MPUMALANGA	nnnnnnnnnnnnnnnnnnnnnnnnnnnnoooononnnnnonnn	48	EAI1_SOM	777777777413731	2	2	2	5	3	4	2	11	2	3	9	3	2	4	6	2	2	3	3	4	7	2	1	1	2225342112393246223347211
MP110	MPUMALANGA	nnnnnnnnnnnnnnnnnnnnnnnnnnnnoooononnnnnonnn	48	EAI1_SOM	777777777413731	2	2	2	5	3	4	2	11	2	3	9	3	2	4	6	2	2	3	3	4	7	2	1	1	2225342112393246223347211
MP111	MPUMALANGA	nnnnnnnnnnnnnnnnnnnnnnnnnnnnoooononnnnnonnn	48	EAI1_SOM	777777777413731	2	2	2	5	3	4	2	11	2	3	9	3	2	4	6	2	2	3	3	4	7	2	1	1	2225342112393246223347211
MP112	MPUMALANGA	nnnnnnnnnnnnnnnnnnnnnnnnnnnnoooononnnnnonnn	48	EAI1_SOM	777777777413731	2	2	2	5	3	4	2	11	2	3	9	3	2	4	6	2	2	3	3	4	7	2	1	1	2225342112393246223347211
MP113	MPUMALANGA	nnnnnnnnnnnnnnnnnnnnnnnnnnnnoooononnnnnonnn	48	EAI1_SOM	777777777413731	2	2	2	5	3	4	2	11	2	3	9	3	2	4	6	2	2	3	3	4	7	2	1	1	2225342112393246223347211
MP114	MPUMALANGA	nnnnnnnnnnnnnnnnnnnnnnnnnnnnoooononnnnnonnn	48	EAI1_SOM	777777777413731	2	2	2	5	3	4	2	11	2	3	9	3	2	4	6	2	2	3	3	4	7	2	1	1	2225342112393246223347211
MP115	MPUMALANGA	nnnnnnnnnnnnnnnnnnnnnnnnnnnnoooononnnnnonnn	48	EAI1_SOM	777777777413731	2	2	2	5	3	4	2	11	2	3	9	3	2	4	6	2	2	3	3	4	7	2	1	1	2225342112393246223347211
MP116	MPUMALANGA	nnnnnnnnnnnnnnnnnnnnnnnnnnnnoooononnnnnonnn	48	EAI1_SOM	777777777413731	2	2	2	5	3	4	2	11	2	3	9	3	2	4	6	2	2	3	3	4	7	2	1	1	2225342112393246223347211
MP117	MPUMALANGA	nnnnnnnnnnnnnnnnnnnnnnnnnnnnoooononnnnnonnn	48	EAI1_SOM	777777777413731	2	2	2	5	3	4	2	11	2	3	9	3	2	4	6	2	2	3	3	4	7	2	1	1	2225342112393246223347211
MP118	MPUMALANGA	nnnnnnnnnnnnnnnnnnnnnnnnnnnnoooononnnnnnnnn	236	EAI5	777777777413771	2	2	2	5	3	4	2	11	2	8	9	3	2	4	6	2	2	3	3	4	7	2	1	1	2225342112893246223347211
MP119	MPUMALANGA	nnnnnnnnnnnnnnnnnnnnnnnnnnnnoooononnnnnonnn	48	EAI1_SOM	777777777413731	2	2	2	5	3	4	2	11	2	3	9	3	2	4	6	2	2	3	3	4	7	2	1	1	2225342112393246223347211
MP120	MPUMALANGA	nnnnnnnnnnnnnnnnnnnnnnnnnnnnoooononnnnnonnn	48	EAI1_SOM	777777777413731	2	2	2	5	3	4	2	11	2	3	9	3	2	4	6	2	2	3	3	4	7	2	1	1	2225342112393246223347211
MP121	MPUMALANGA	nnnnnnnnnnnnnnnnnnnnnnnnnnnnoooononnnnnonnn	48	EAI1_SOM	777777777413731	2	2	2	5	3	4	2	11	2	3	9	3	2	4	6	2	2	3	3	4	7	2	1	1	2225342112393246223347211
MP122	MPUMALANGA	nnnnnnnnnnnnnnnnnnnnnnnnnnnnoooononnnnnonnn	48	EAI1_SOM	777777777413731	2	2	2	5	3	4	2	11	2	3	9	3	2	4	6	2	2	3	3	4	7	2	1	1	2225342112393246223347211
MP123	MPUMALANGA	nnnnnnnnnnnnnnnnnnnnnnnnnnnnoooononnnnnonnn	48	EAI1_SOM	777777777413731	2	2	2	5	3	4	2	11	2	3	9	3	2	4	6	2	2	3	3	4	7	2	1	1	2225342112393246223347211
MP124	MPUMALANGA	nnnnnnnnnnnnnnnnnnnnnnnnnnnnoooononnnnnonnn	48	EAI1_SOM	777777777413731	2	2	2	5	3	4	2	11	2	3	9	3	2	4	6	2	2	3	3	4	7	2	1	1	2225342112393246223347211
MP125	MPUMALANGA	nnonnnnnnnnnnnnnnnnnnnnnnnnnoooononnnnnonnn	529	EAI1_SOM	677777777413731	2	2	2	5	3	4	2	11	2	3	9	3	2	4	6	2	2	3	3	4	7	4	1	1	2225342112393246223347411
MP126	MPUMALANGA	nnnnnnnnnnnnnnnnnnnnnnnnnnnnoooononnnnnonnn	48	EAI1_SOM	777777777413731	2	2	2	5	3	4	2	11	2	3	9	3	2	4	6	2	2	3	3	4	7	2	1	1	2225342112393246223347211
MP127	MPUMALANGA	nnnnnnnnnnnnnnnnnnnnnnnnnnnnoooononnnnnonnn	48	EAI1_SOM	777777777413731	2	2	2	5	3	4	2	11	2	3	9	3	2	4	6	2	2	3	3	4	7	2	1	1	2225342112393246223347211
MP128	MPUMALANGA	nnnnnnnnnnnnnnnnnnnnnnnnnnnnoooononnnnnonnn	48	EAI1_SOM	777777777413731	2	2	2	5	3	4	2	11	2	3	9	3	2	4	6	2	2	3	3	4	7	2	1	1	2225342112393246223347211
MP129	MPUMALANGA	nnnnnnnnnnnnnnnnnnnnnnnnnnnnoooononnnnnonnn	48	EAI1_SOM	777777777413731	2	2	2	5	3	4	2	11	2	3	9	3	2	4	6	2	2	3	3	4	7	2	1	1	2225342112393246223347211
MP130	MPUMALANGA	nnnnnnnnnnnnnnnnnnnnnnnnnnnnoooononnnnnonnn	48	EAI1_SOM	777777777413731	2	2	2	5	3	4	2	11	2	3	9	3	2	4	6	2	2	3	3	4	7	2	1	1	2225342112393246223347211
MP131	MPUMALANGA	nnnnnnnnnnnnnnnnnnnnnnnnnnnnoooononnnnnonnn	48	EAI1_SOM	777777777413731	2	2	2	5	3	4	2	11	2	3	9	3	2	4	6	2	2	3	3	4	7	2	1	1	2225342112393246223347211
MP132	MPUMALANGA	nnnnnnnnnnnnnnnnnnnnnnnnnnnnoooononnnnnonnn	48	EAI1_SOM	777777777413731	2	2	2	5	3	4	2	11	2	3	9	3	2	4	6	2	2	3	3	4	7	2	1	1	2225342112393246223347211
MP133	MPUMALANGA	nnnnnnnnnnnnnnnnnnnnnnnnnnnnoooononnnnnonnn	48	EAI1_SOM	777777777413731	2	2	2	5	3	4	2	11	2	3	9	3	2	4	6	2	2	3	3	4	7	2	1	1	2225342112393246223347211
MP134	MPUMALANGA	nnnnnnnnnnnnnnnnnnnnnnnnnnnnoooononnnnnonnn	48	EAI1_SOM	777777777413731	2	2	2	5	3	4	2	11	2	3	9	3	2	4	6	2	2	3	3	4	7	2	1	1	2225342112393246223347211
MP135	MPUMALANGA	nnnnnnnnnnnnnnnnnnnnnnnnnnnnoooononnnnnonnn	48	EAI1_SOM	777777777413731	2	2	2	5	3	4	2	11	2	3	9	3	2	4	6	2	2	3	3	4	7	2	1	1	2225342112393246223347211
MP136	MPUMALANGA	nnnnnnnnnnnnnnnnnnnnnnnnnnnnoooononnnnnonnn	48	EAI1_SOM	777777777413731	2	2	2	5	3	4	2	11	2	3	9	3	2	4	6	2	2	3	3	4	7	2	1	1	2225342112393246223347211
MP137	MPUMALANGA	nnnnnnnnnnnnnnnnnnnnnnnnnnnnoooononnnnnonnn	48	EAI1_SOM	777777777413731	2	2	2	5	3	4	2	11	2	3	9	3	2	4	6	2	2	3	3	4	7	2	1	1	2225342112393246223347211
MP138	MPUMALANGA	nnnnnnnnnnnnnnnnnnnnnnnnnnnnoooononnnnnonnn	48	EAI1_SOM	777777777413731	2	2	2	5	3	4	2	11	2	3	9	3	2	4	6	2	2	3	3	4	7	2	1	1	2225342112393246223347211
MP139	MPUMALANGA	nnnnnnnnnnnnnnnnnnnnnnnnnnnnoooononnnnnonnn	48	EAI1_SOM	777777777413731	2	2	2	5	3	4	2	11	2	3	9	3	2	4	6	2	2	3	3	4	7	2	1	1	2225342112393246223347211
MP140	MPUMALANGA	nnnnnnnnnnnnnnnnnnnnnnnnnnnnoooononnnnnonnn	48	EAI1_SOM	777777777413731	2	2	2	5	3	4	2	11	2	3	9	3	2	4	6	2	2	3	3	4	7	2	1	1	2225342112393246223347211
MP141	MPUMALANGA	nnnnnnnnnnnnnnnnnnnnnnnnnnnnnnnnnonnnnnnnnn	48	EAI1_SOM	777777777773771	2	2	2	5	3	4	2	11	2	3	9	3	2	4	6	2	2	3	3	4	7	2	1	1	2225342112393246223347211
MP142	MPUMALANGA	nnnnnnnnnnnnnnnnnnnnnnnnnnnnoooononnnnnonnn	48	EAI1_SOM	777777777413731	2	2	2	5	3	4	2	11	2	3	9	3	2	4	6	2	2	3	3	4	7	2	1	1	2225342112393246223347211
MP143	MPUMALANGA	nnnnnnnnnnnnnnnnnnnnnnnnnnnnoooononnnnnonnn	48	EAI1_SOM	777777777413731	2	2	2	5	3	4	2	11	2	3	9	3	2	4	6	2	2	3	3	4	7	2	1	1	2225342112393246223347211
MP144	MPUMALANGA	nnnnnnnnnnnnnnnnnnnnnnnnnnnnoooononnnnnonnn	48	EAI1_SOM	777777777413731	2	2	2	5	3	4	2	11	2	3	9	3	2	4	6	2	2	3	3	4	7	2	1	1	2225342112393246223347211
MP145	MPUMALANGA	nnnnnnnnnnnnnnnnnnnnnnnnnnnnoooononnnnnnnnn	236	EAI5	777777777413771	2	2	2	5	3	4	2	11	2	8	9	3	2	4	6	2	2	3	3	4	7	2	1	1	2225342112893246223347211
MP146	MPUMALANGA	nnnnnnnnnnnnnnnnnnnnnnnnnnnnoooononnnnnnnnn	236	EAI5	777777777413771	2	2	2	5	3	4	2	11	2	3	9	3	2	4	6	2	2	3	3	4	7	2	1	1	2225342112393246223347211
MP147	MPUMALANGA	nnnnnnnnnnnnnnnnnnnnnnnnnnnnoooononnnnnonnn	48	EAI1_SOM	777777777413731	2	2	2	5	3	4	2	11	2	3	9	3	2	3	6	2	2	3	3	4	7	2	1	1	2225342112393236223347211
MP148	MPUMALANGA	nnnnnnnnnnnnnnnnnnnnnnnnnnnnoooononnnnnonnn	48	EAI1_SOM	777777777413731	2	2	2	5	3	4	2	11	2	3	9	3	2	4	6	2	2	3	3	4	7	2	1	1	2225342112393246223347211
MP149	MPUMALANGA	nnnnnnnnnnnnnnnnnnnnnnnnnnnnoooononnnnnonnn	48	EAI1_SOM	777777777413731	2	2	2	5	3	4	2	11	2	3	9	3	2	4	6	2	2	3	3	4	7	2	2	1	2225342112393246223347221
MP150	MPUMALANGA	nnnnnnnnnnnnnnnnnnnnnnnnnnnnoooononnnnnonno	1801	EAI1_SOM	777777777413730	2	2	2	5	3	4	2	11	2	3	9	3	2	4	7	2	2	3	3	4	7	2	1	1	2225342112393247223347211
MP151	MPUMALANGA	nnnnnnnnnnnnnnnnnnnnnnnnnnnnoooononnnnnonnn	48	EAI1_SOM	777777777413731	2	2	2	5	3	4	2	11	2	6	9	3	2	4	7	2	2	3	3	4	7	2	1	1	2225342112693247223347211
MP152	MPUMALANGA	nnnnnnnnnnnnnnnnnnnnnnnnnnnnoooononnnnnonnn	48	EAI1_SOM	777777777413731	2	2	2	5	3	4	2	11	2	8	9	3	2	3	6	2	2	3	3	4	7	2	1	1	2225342112893236223347211
MP153	MPUMALANGA	nnnnnnnnnnnnonnnnnnnnnnnnnnnnnnnoooonnnnnnn	37	T3	777737777760771	2	2	2	5	3	4	2	11	2	8	9	3	2	4	6	2	2	3	3	4	7	2	1	1	2225342112893246223347211
MP154	MPUMALANGA	nnnooooonnnnnnnnnnnnnnnnnnnnoooononnnnnonnn	N/A	N/A	701777777413731	2	2	2	5	3	4	2	11	2	9	3	2	3	4	6	2	2	3	3	4	7	2	1	1	2225342112932346223347211
MP155	MPUMALANGA	nnnnnnnnnnnnnnnnnnnnnnnnnnnnoooononnnnnonnn	48	EAI1_SOM	777777777413731	2	2	2	5	3	4	2	11	2	9	9	3	2	4	6	2	2	3	3	4	7	2	1	2	2225342112993246223347212
MP156	MPUMALANGA	nnnnnnnnnnnnnnnnnnnnnnnnnnnnoooononnnnnonnn	48	EAI1_SOM	777777777413731	2	2	2	5	3	4	2	11	2	9	9	3	2	4	7	2	2	3	3	4	7	2	1	1	2225342112993247223347211
MP157	MPUMALANGA	oooooooooooooooooooooooooooooooooonnnnnnnnn	1	BEIJING	000000000003771	2	2	2	5	3	4	2	11	3	3	9	3	2	4	6	2	2	3	3	4	7	2	2	1	2225342113393246223347221
MP158	MPUMALANGA	nnnnnnnnnnnnnnnnnnnnnnnnnnnnoooononnnnnonnn	48	EAI1_SOM	777777777413731	2	2	2	5	3	4	2	12	2	3	9	3	2	4	6	2	2	3	3	4	5	2	1	1	2225342122393246223345211
MP159	MPUMALANGA	nnnnnnnnnnnnnnnnnnnnnnnnnnnnoooononnnnnonnn	48	EAI1_SOM	777777777413731	2	2	2	5	3	4	2	12	2	3	9	3	2	4	6	2	2	3	3	4	7	2	1	1	2225342122393246223347211
MP160	MPUMALANGA	ooonnnnnnnnnnnnnnnnnnnnnnnnnoooononnnnnonnn	6	EAI1_SOM	77777777413731	2	2	2	5	3	4	2	12	2	3	8	3	2	4	6	2	2	3	3	4	7	2	1	1	2225342122383246223347211
MP161	MPUMALANGA	nnnnnnnnnnnnnnnnnnnnnnnnnnnnoooononnnnnonnn	48	EAI1_SOM	777777777413731	2	2	2	5	3	4	2	12	2	3	9	3	2	4	6	2	2	3	3	4	7	2	1	1	2225342122393246223347211
MP162	MPUMALANGA	nnnnnnnnnnnnnnnnnnnnnnnnnnnnoooononnnnnonnn	48	EAI1_SOM	777777777413731	2	2	2	5	3	4	3	3	2	3	9	3	2	4	6	1	2	3	3	5	6	4	1	1	222534332393246123356411
MP163	MPUMALANGA	nnnnnnnnnnnnnnnnnnnnnnnnnnnnoooononnnnnonnn	48	EAI1_SOM	777777777413731	2	2	2	5	3	4	3	4	2	3	9	3	2	4	6	2	2	3	3	5	7	2	1	1	222534342393246223357211
MP164	MPUMALANGA	nnnnnnnnnnnnnnnnnnnnnnnnnnnnoooooonnnnnnnnn	458	U	777777777403771	2	2	2	5	3	4	3	8	2	3	8	3	2	4	6	2	2	3	3	5	7	3	1	1	222534382383246223357311
MP165	MPUMALANGA	nnnnnnnnnnnnnnnnnnnnnnnnnnnnoooononnnnnnnnn	236	EAI5	777777777413771	2	2	2	5	3	4	3	8	2	9	8	3	2	4	6	2	2	3	3	5	7	3	1	1	222534382983246223357311
MP166	MPUMALANGA	nnnnnnnnnnnnnnnnnnnnnnnnnnnnoooononnnnnonnn	48	EAI1_SOM	777777777413731	2	2	2	5	3	4	3	14	2	3	9	3	2	4	6	2	2	3	3	5	11	3	1	1	22253431423932462233511311
MP167	MPUMALANGA	nnnnnnnnnnnnnnnnnnnnnnnnnnnnoooononnnnnonnn	48	EAI1_SOM	777777777413731	2	2	2	5	3	4	11	4	2	3	9	3	2	4	6	2	2	3	3	4	6	2	1	1	2225341142393246223346211
MP168	MPUMALANGA	nnnnnnnnnnnnnnnnnnnnnnnnnnnnoooononnnnnonnn	48	EAI1_SOM	777777777413731	2	2	2	5	3	5	2	11	2	3	8	3	2	4	6	2	2	3	3	4	7	2	1	1	2225352112383246223347211
MP169	MPUMALANGA	nnnnnnnnnnnnnnnnnnnnnnnnnnnnoooononnnnnonnn	48	EAI1_SOM	777777777413731	2	2	2	6	3	4	2	4	2	8	1	3	2	3	6	2	2	3	3	4	5	2	1	1	222634242813236223345211
MP170	MPUMALANGA	nnnnnnnnnnnnonnnnnnnnnnnnnnnnnnnoooonnnnnnn	37	T3	777737777760771	2	2	3	2	2	3	4	2	2	2	2	4	2	2	5	1	5	3	3	3	3	5	2	2	223223422224225153333522
MP171	MPUMALANGA	nnnnnnnnnnnnnnnnnnnnnnnnnnnnnnnnoooonnnnnnn	53	T1	777777777760771	2	2	3	2	3	3	3	1	2	3	3	4	2	2	5	1	5	3	2	3	3	4	2	2	223233312334225153233422
MP172	MPUMALANGA	nnnnnnnnnnnnnnnnnnnnnnnnnnnnnnonoooonnnnnnn	50	H3	777777777720771	2	2	3	2	3	3	3	3	1	7	3	4	4	2	5	1	5	3	3	3	3	9	3	2	223233331734425153333932
MP173	MPUMALANGA	nnnnnnnnnnnnnnnnnnnnnnnnnnnnnnonoooonnnnnnn	50	H3	777777777720771	2	2	3	2	3	3	3	3	1	8	3	4	4	2	4	1	5	3	3	3	3	9	3	2	223233331834424153333932
MP174	MPUMALANGA	nnnnnnnnnnnnnnnnnnnnnnnnnnnnoooononnnnnonnn	48	EAI1_SOM	777777777413731	2	2	3	2	3	4	2	2	2	3	3	3	2	3	6	2	5	3	3	4	7	2	2	1	223234222333236253347221
MP175	MPUMALANGA	nnnnonnnnnnonnnnnnnnnnnnnnnnoooononnnnnonnn	1649	EAI1_SOM	757677777413731	2	2	3	2	3	4	3	3	2	5	3	2	1	2	3	1	5	3	2	3	3	7	2	2	223234332532123153233722
MP176	MPUMALANGA	nnnnnnnnnnnonnnnnonnnnnnnnnnnnnnoooonnoooon	N/A	N/A	777676777760601	2	2	3	2	3	4	3	4	2	3	3	4	4	2	5	1	5	3	1	3	4	4	3	2	223234342334425153134432
MP177	MPUMALANGA	nnnnnnnnnnnnnnnnnnnnnnnnnoooooonoooonnnonnn	62	H1	777777774020731	2	2	3	2	3	5	3	3	2	6	2	2	3	2	3	1	5	3	3	2	3	6	3	2	223235332622323153323632
MP178	MPUMALANGA	nnnnnnnnnnnnnnnnnonnnoonnnnnnnnnoooonnnnnnn	N/A	H	777776717760771	2	2	3	2	3	5	3	5	2	3	3	3	4	2	5	1	7	3	4	2	3	*	3	2	223235352333425173423*32
MP179	MPUMALANGA	nnnnnnnnnnnnnnnnnnnnnnnnnnnnnnonoooonnnnnnn	50	H3	777777777720771	2	2	3	2	3	6	3	3	2	3	3	4	4	2	8	1	5	3	3	3	3	4	3	2	223236332334428153333432
MP180	MPUMALANGA	nnnooooooooonnnnnonnnnnnnnnnnnnnoooonnnnnnn	92	X3	700076777760771	2	2	3	2	4	4	3	3	2	3	3	4	4	2	5	1	5	3	3	3	4	8	3	2	223244332334425153334832
MP181	MPUMALANGA	nnnooooooooonnnnnonnnnnnnnnnnnnnoooonnnnnnn	92	X3	700076777760771	2	2	3	2	4	4	3	7	2	3	3	4	4	2	5	1	5	3	3	3	4	8	3	2	223244372334425153334832
MP182	MPUMALANGA	nnnnnnnnnnnnnnnnnnnnnnnnnoooooonoooonnnnnnn	47	H1	777777774020771	2	2	3	2	4	4	4	3	2	2	3	4	4	2	5	1	8	3	3	3	3	7	3	2	223244432234425183333732
MP183	MPUMALANGA	nnnnnnnnnnnnnnnnnnnnnnnnnnnnnnonoooonnnnnnn	50	H3	777777777720771	2	2	3	2	4	5	4	3	2	2	3	4	4	2	5	1	8	3	3	3	3	7	3	2	223245432234425183333732
MP184	MPUMALANGA	nnnnnnnnnnnnnnnnnnnnnnnnnnnnnnonoooonnnnnnn	50	H3	777777777720771	2	2	3	2	4	5	4	3	2	2	3	4	4	2	5	1	8	3	3	3	3	7	3	2	223245432234425183333732
MP185	MPUMALANGA	nnnnnnnnnnnnnnnnnnnnnnnnnnnnnnonoooonnnnnnn	50	H3	777777777720771	2	2	3	2	4	5	4	3	2	2	3	4	4	2	5	1	8	3	3	3	3	7	3	2	223245432234425183333732
MP186	MPUMALANGA	nnnnnnnnnnnnnnnnnnnnnnnnnnnnnnonoooonnnnnnn	50	H3	777777777720771	2	2	3	2	4	5	4	3	2	2	3	4	4	2	5	1	8	3	3	3	3	7	3	2	223245432234425183333732
MP187	MPUMALANGA	nnnnnnnnnnnnnnnnnonnnnnnnnnnnnnnoooonnnnnnn	119	X1	777776777760771	2	2	3	2	6	4	3	3	2	4	3	4	4	2	5	1	4	3	3	3	7	3	3	2	223264332434425143337332
MP188	MPUMALANGA	nnnnnnnnnnnnnnnnnnnnoooonooooonnoooonnnonnn	811	LAM4	777777604060731	2	2	4	2	1	3	1	3	2	8	2	4	1	1	6	1	5	2	5	3	2	2	2	2	224213132824116152532222
MP189	MPUMALANGA	nnnnnnnnnnnnnnnnnnnnnnnnnnnnnnnnoooonnnnnnn	53	T1	777777777760771	2	2	4	2	1	3	3	2	2	3	3	4	2	2	6	1	5	3	3	3	5	4	2	2	224213322334226153335422
MP190	MPUMALANGA	nnnnnnnnnnnnnnnnnnnnnnnnnnnnnnnnoooonnnnnnn	53	T1	777777777760771	2	2	4	2	1	3	3	2	2	4	2	4	2	2	6	1	2	3	3	3	5	5	2	2	224213322424226123335522
MP191	MPUMALANGA	oooooooooooooooooooooooooooooooooonnnnnnnnn	1	BEIJING	000000000003771	2	2	4	2	1	3	3	2	2	4	3	4	2	4	6	1	5	3	3	3	3	5	2	1	224213322434246153333521
MP192	MPUMALANGA	nnnnnnnnnnnnnnnnnnnnnnnnnnnnnnnnoooonnnnnnn	53	T1	777777777760771	2	2	4	2	1	3	3	2	2	5	3	4	2	2	6	1	5	2	3	3	5	2	1	2	224213322534226152335212
MP193	MPUMALANGA	nnnnnnnnnnnnnnnnnnnnnnnnnnnnnnnnoooonnnnnnn	53	T1	777777777760771	2	2	4	2	1	3	3	2	2	5	3	4	2	2	6	1	5	2	3	3	5	2	2	2	224213322534226152335222
MP194	MPUMALANGA	nnnnnnnnnnnnnnnnnnnnoooonnnnnnnnoooonnnnnnn	42	LAM9	777777607760771	2	2	4	2	1	3	3	2	2	8	3	4	2	2	6	1	4	3	3	3	4	6	2	2	224213322834226143334622
MP195	MPUMALANGA	nnnnnnnnnnnnnnnnnnnnnnnnnnnnnnnnoooonnnnnnn	53	T1	777777777760771	2	2	4	2	1	3	3	2	2	8	3	4	2	2	6	1	5	3	3	3	5	4	2	2	224213322834226153335422
MP196	MPUMALANGA	nnnnnnnnnnnnnnnnnnnnoooonnnnnnnnoooonnnnnnn	42	LAM9	777777607760771	2	2	4	2	1	4	4	2	2	3	2	4	2	1	6	1	5	2	3	2	5	6	2	2	224214422324216152325622
MP197	MPUMALANGA	onnnnnooonnnnnnnnnnnnnnnnnnnnnnnoooonnnnnnn	N/A	N/A	370777777760771	2	2	4	2	2	3	2	2	2	8	2	4	2	2	5	1	5	3	3	3	3	5	2	2	224223222824225153333522
MP198	MPUMALANGA	nnnnnnnnnnnnnnnnnonnnnnnnnnnnnnnoooonnoooon	137	X2	777776777760601	2	2	4	2	2	4	3	4	2	3	3	4	4	2	5	1	5	3	3	3	4	4	3	2	224224342334425153334432
MP199	MPUMALANGA	nnonnnnnnnnnnnnnnonnnnnnnnnnnnnnoonnnnnnnnn	N/A	N/A	677776777763771	2	2	4	2	2	4	3	4	2	3	3	4	4	2	5	1	5	3	3	3	4	8	3	2	224224342334425153334832
MP200	MPUMALANGA	oooooooooooooooooooooooooooooooooonnnnnnnnn	1	BEIJING	000000000003771	2	2	4	2	3	2	3	5	2	6	4	4	4	2	5	1	7	3	3	5	4	2	2	4	224232352644425173354224
MP201	MPUMALANGA	nnnnnnnnnnnnnnnnnnnnnnnnnnnnnnnnoooonnnnnnn	53	T1	777777777760771	2	2	4	2	3	3	1	2	2	8	3	4	2	2	5	1	7	2	3	3	2	5	2	2	224233122834225172332522
MP202	MPUMALANGA	nnnnnnnnnnnnnnnnnnnnnnnnnnnnnnnnoooonnnnnnn	53	T1	777777777760771	2	2	4	2	3	3	1	2	2	8	3	4	2	2	5	1	7	2	3	3	2	5	2	2	224233122834225172332522
MP203	MPUMALANGA	nnnnnnnnooonnnnnnnnooooonnnnnnnnoooonnnnnnn	719	T1	776177407760771	2	2	4	2	3	3	5	2	2	3	2	4	2	2	6	1	5	3	1	3	1	6	2	2	224233522324226153131622
MP204	MPUMALANGA	nnnnnnnnnnnnnnnnnonnnnnnnnnnnnnnoooonnoooon	137	X2	777776777760601	2	2	4	2	3	4	3	4	2	3	3	4	4	2	5	1	5	3	3	3	4	2	3	2	224234342334425153334232
MP205	MPUMALANGA	nnonnnnnnnnnnnnnnonnnnnnnnnnnnnnoooonnoooon	18	X2	677776777760601	2	2	4	2	3	4	3	4	2	3	3	4	4	2	5	1	5	3	3	3	4	2	3	2	224234342334425153334232
MP206	MPUMALANGA	nnnnnnnnnnnnnnnnnonnnnnnnnnnnnnnoooonnoooon	137	X2	777776777760601	2	2	4	2	3	4	3	4	2	3	3	4	4	2	5	1	5	3	3	3	4	2	3	2	224234342334425153334232
MP207	MPUMALANGA	nnonnnnnnnnnnnnnnonnnnnnnnnnnnnnoooonnoooon	18	X2	677776777760601	2	2	4	2	3	4	3	4	2	3	3	4	4	2	5	1	5	3	3	3	4	8	3	2	224234342334425153334832
MP208	MPUMALANGA	nnonnnnnnnnnnnnnnonnnnnnnnnnnnnnoooonnoooon	18	X2	677776777760601	2	2	4	2	3	4	3	4	2	3	3	4	4	2	5	1	5	3	3	3	4	8	3	2	224234342334425153334832
MP209	MPUMALANGA	nnonnnnnnnnnnnnnnonnnnnnnnnnnnnnoooonnoooon	18	X2	677776777760601	2	2	4	2	3	4	3	4	2	3	3	4	4	2	5	1	5	3	3	3	4	8	3	2	224234342334425153334832
MP210	MPUMALANGA	nnnnnnnnnnnnnnnnnnnnnnnnnnnnnnnnoooonnnnnnn	53	T1	777777777760771	2	2	4	2	4	1	1	2	2	3	2	4	2	2	5	1	4	3	3	3	5	5	2	2	224241122324225143335522
MP211	MPUMALANGA	nnnnnnnnnnnnnnnnnnnnnnnnnnnnnnnnoooooooooon	N/A	N/A	777777777760001	2	2	4	2	4	3	1	2	1	4	3	4	2	2	5	1	5	3	2	3	3	2	2	2	224243121434225153233222
MP212	MPUMALANGA	nnnnnnnnnnnnnnnnnnnnnnnnnoooooonoooonnnonnn	62	H1	777777774020731	2	2	4	2	4	3	1	2	1	4	*	4	3	2	5	1	5	3	3	3	1	5	2	2	2242431214*4325153331522
MP213	MPUMALANGA	nnnnnnnnnonnnnnnnnnnnnnnnnnnnnnnoooonnnnnnn	1166	T1	777377777760771	2	2	4	2	4	3	1	2	2	3	3	4	2	1	5	1	5	3	3	3	5	2	2	2	224243122334215153335222
MP214	MPUMALANGA	nnnnnnnnnonnnnnnnnnnnnnnnnnnnnnnoooonnnnnnn	1166	T1	777377777760771	2	2	4	2	4	3	1	2	2	3	3	4	2	1	5	1	5	3	3	3	5	2	2	2	224243122334215153335222
MP215	MPUMALANGA	nnnnnnnnnnnnnnnnnnnnnnnnnnnnnnnnoooonnnnnnn	53	T1	777777777760771	2	2	4	2	4	3	1	2	2	3	4	2	3	2	5	1	5	3	3	3	5	5	2	2	224243122342325153335522
MP216	MPUMALANGA	nnnnnnonnnnnnnnnnnnnnnnnnnnnnnnnoooonnnnnnn	926	T1	773777777760771	2	2	4	2	4	3	1	2	2	8	2	4	2	3	5	1	5	3	3	3	8	5	2	2	224243122824235153338522
MP217	MPUMALANGA	nnnnnnonnnnnnnnnnnnnnnnnnnnnnnnnoooonnnnnnn	926	T1	773777777760771	2	2	4	2	4	3	1	2	3	2	2	4	2	3	5	1	5	3	3	3	8	5	2	2	224243123224235153338522
MP218	MPUMALANGA	nnnnnnnnnnnnnnnnnnnnnnnnnnnnnnnnoooonnnnnnn	53	T1	777777777760771	2	2	4	2	5	3	1	2	2	8	3	4	2	2	5	1	5	3	3	3	1	4	2	2	224253122834225153331422
MP219	MPUMALANGA	nnnnnnooooooooooooooooooonnnnnnnoooonnnnnnn	144	T1	770000003760771	2	2	4	2	5	3	3	2	2	3	3	4	2	2	6	1	5	3	3	3	6	5	2	2	224253322334226153336522
MP220	MPUMALANGA	nnnnnnnnnnnnnnnnnnnnnnnnnnnnnnnnoooonnnnnnn	53	T1	777777777760771	2	2	4	3	4	3	3	1	2	5	4	4	2	1	6	1	4	3	2	3	3	3	2	2	224343312544216143233322
MP221	MPUMALANGA	nnnnonnnnnnnnnnnnnnnnnnnnnnnoooononnnnnonnn	806	EAI1_SOM	757777777413731	2	2	4	4	3	4	3	11	2	9	5	3	2	6	6	2	2	3	1	5	2	5	2	1	2244343112953266223152521
MP222	MPUMALANGA	nnnnonnnnnnnnnnnnnnnnnnnnnnnoooononnnnnonnn	806	EAI1_SOM	757777777413731	2	2	4	5	3	4	3	4	1	8	6	3	2	4	6	2	2	3	1	5	2	5	1	1	224534341863246223152511
MP223	MPUMALANGA	nnnoooooonnnnnnnonnnnnoonnnnoooononnnnnnnnn	702	EAI5	700775747413771	2	2	4	5	3	4	3	6	1	11	9	3	2	5	6	2	2	3	3	5	6	7	1	3	2245343611193256223356713
MP224	MPUMALANGA	nnnnonnnnnnnnnnnnnnnnnnnnnnnoooononnnnnonnn	806	EAI1_SOM	757777777413731	2	2	4	5	3	4	3	12	2	8	6	3	2	4	6	2	2	3	1	4	2	5	1	1	2245343122863246223142511
MP225	MPUMALANGA	nnnnnnnnnnnnnnnnnnnoonnnnnnnnnnnoooonnnnnnn	451	H37RV	777777477760771	2	2	4	3s	1	2	2	2	2	8	3	4	2	3	6	1	3	3	3	3	5	2	2	1	2243s12222834236133335221
MP226	MPUMALANGA	nnnnnnnnnnnnnnnnnnnoonnnnnnnnnnnoooonnnnnnn	451	H37RV	777777477760771	2	2	4	3s	1	2	2	2	2	9	3	4	2	3	6	1	3	3	3	3	5	2	2	2	2243s12222934236133335222
MP227	MPUMALANGA	nnnnnnnnnnnnnnnnnnnnnnnnnnnnnnnnnonnnnnnnnn	100	MANU1	777777777773771	2	3	3	2	4	4	3	3	2	3	3	4	4	2	5	1	5	3	3	3	3	8	1	3	233244332334425153333813
MP228	MPUMALANGA	nnnnonnnnnnnnnnnnnnnnnnnnnnnnnnnoooonnnnnnn	154	T1	757777777760771	2	3	4	2	1	3	2	2	2	8	3	4	2	2	6	1	5	3	3	3	4	5	2	2	234213222834226153334522
MP229	MPUMALANGA	oooooooooooooooooooooooooooooooooonnnnnnnnn	1	BEIJING	000000000003771	2	3	4	2	1	3	3	5	2	8	4	4	4	2	5	1	5	3	4	5	3	8	2	3	234213352844425153453823
MP230	MPUMALANGA	nnnnnnnnnnnnnnnnoonnoooonnoooonnoooonnnonnn	1873	LAM11_ZWE	777774606060731	2	3	4	2	1	4	1	2	2	3	2	4	1	1	6	1	5	2	5	3	2	2	2	2	234214122324116152532222
MP231	MPUMALANGA	nnnnnnonnnnnnnnnnnnnoooonnoooonnoooonnnonnn	N/A	N/A	773777606060731	2	3	4	2	1	4	1	3	2	4	2	4	1	1	6	1	4	2	5	3	2	8	2	2	234214132424116142532822
MP232	MPUMALANGA	nnnoonnnnnnnonnnnnnnnnnnnnnnnnnnoooonnnonnn	N/A	N/A	717737777760731	2	3	4	2	1	4	3	2	1	4	3	4	4	3	5	1	6	3	2	2	2	8	3	2	234214321434435163222832
MP233	MPUMALANGA	nnnnnnnnnnnnonnnnnnnnnnnnnnnnnnnoooonnnonnn	73	T2-T3	777737777760731	2	3	4	2	1	4	3	2	1	8	3	4	4	3	5	1	6	3	2	2	2	2	3	2	234214321834435163222232
MP234	MPUMALANGA	oooooooooooooooooooooooooooooooooonnnnnnnnn	1	BEIJING	000000000003771	2	3	4	2	3	2	3	5	2	2	4	4	4	2	5	1	8	3	4	5	3	8	2	3	234232352244425183453823
MP235	MPUMALANGA	oooooooooooooooooooooooooooooooooonnnnnnnnn	1	BEIJING	000000000003771	2	3	4	2	3	2	3	5	2	4	4	4	4	2	5	1	8	3	4	5	3	2	2	3	234232352444425183453223
MP236	MPUMALANGA	oooooooooooooooooooooooooooooooooonnnnnnnnn	1	BEIJING	000000000003771	2	3	4	2	3	2	3	5	2	4	4	4	4	2	5	1	8	3	4	5	3	2	2	3	234232352444425183453223
MP237	MPUMALANGA	oooooooooooooooooooooooooooooooooonnnnnnnnn	1	BEIJING	000000000003771	2	3	4	2	3	2	3	5	2	4	4	4	4	2	5	1	8	3	4	5	3	8	2	3	234232352444425183453823
MP238	MPUMALANGA	oooooooooooooooooooooooooooooooooonnnnnnnnn	1	BEIJING	000000000003771	2	3	4	2	3	3	3	5	2	4	4	4	4	2	5	1	7	3	4	5	3	8	2	3	234233352444425173453823
MP239	MPUMALANGA	oooooooooooooooooooooooooooooooooonnnnnnnnn	1	BEIJING	000000000003771	2	3	4	2	3	3	3	5	2	4	4	4	4	2	5	1	7	3	4	5	3	8	2	3	234233352444425173453823
MP240	MPUMALANGA	oooooooooooooooooooooooooooooooooonnnnnnnnn	1	BEIJING	000000000003771	2	3	4	2	3	3	3	5	2	4	4	4	4	2	5	1	7	3	4	5	3	8	2	3	234233352444425173453823
MP241	MPUMALANGA	oooooooooooooooooooooooooooooooooonnnnnnnnn	1	BEIJING	000000000003771	2	3	4	2	3	3	3	5	2	4	4	4	4	2	5	1	7	3	4	5	3	8	2	3	234233352444425173453823
MP242	MPUMALANGA	oooooooooooooooooooooooooooooooooonnnnnnnnn	1	BEIJING	000000000003771	2	3	4	2	3	3	3	5	2	4	4	4	4	2	5	1	7	3	4	5	3	8	2	3	234233352444425173453823
MP243	MPUMALANGA	oooooooooooooooooooooooooooooooooonnnnnnnnn	1	BEIJING	000000000003771	2	3	4	2	3	3	3	5	2	4	4	4	4	2	5	1	7	3	4	5	3	8	2	3	234233352444425173453823
MP244	MPUMALANGA	oooooooooooooooooooooooooooooooooonnnnnnnnn	1	BEIJING	000000000003771	2	3	4	2	3	3	3	5	2	4	4	4	4	2	5	1	7	3	4	5	3	8	2	3	234233352444425173453823
MP245	MPUMALANGA	oooooooooooooooooooooooooooooooooonnnnnnnnn	1	BEIJING	000000000003771	2	3	4	2	3	3	3	5	2	4	4	4	4	2	5	1	7	3	4	5	3	8	2	3	234233352444425173453823
MP246	MPUMALANGA	oooooooooooooooooooooooooooooooooonnnnnnnnn	1	BEIJING	000000000003771	2	3	4	2	3	3	3	5	2	4	4	4	4	2	5	2	8	3	4	5	3	8	2	3	234233352444425283453823
MP247	MPUMALANGA	oooooooooooooooooooooooooooooooooonnnnnnnnn	1	BEIJING	000000000003771	2	3	4	2	3	3	3	5	2	7	4	4	4	2	5	1	7	3	4	4	3	2	2	3	234233352744425173443223
MP248	MPUMALANGA	oooooooooooooooooooooooooooooooooonnnnnnnnn	1	BEIJING	000000000003771	2	3	4	2	3	3	3	5	2	7	4	4	4	2	5	1	7	3	4	5	3	8	2	3	234233352744425173453823
MP249	MPUMALANGA	oooooooooooooooooooooooooooooooooonnnnnnnnn	1	BEIJING	000000000003771	2	3	4	2	3	3	3	5	2	8	4	4	4	2	5	1	7	3	3	5	3	6	2	3	234233352844425173353623
MP250	MPUMALANGA	oooooooooooooooooooooooooooooooooonnnnnnnnn	1	BEIJING	000000000003771	2	3	4	2	3	3	3	5	2	8	4	4	4	2	5	1	7	3	4	5	3	2	2	3	234233352844425173453223
MP251	MPUMALANGA	oooooooooooooooooooooooooooooooooonnnnnnnnn	1	BEIJING	000000000003771	2	3	4	2	3	3	3	5	2	8	4	4	4	2	5	1	7	3	4	5	3	8	2	3	234233352844425173453823
MP252	MPUMALANGA	oooooooooooooooooooooooooooooooooonnnnnnnnn	1	BEIJING	000000000003771	2	3	4	2	3	3	3	5	2	8	4	4	4	2	5	1	7	3	4	5	3	8	2	3	234233352844425173453823
MP253	MPUMALANGA	oooooooooooooooooooooooooooooooooonnnnnnnnn	1	BEIJING	000000000003771	2	3	4	2	3	3	3	5	2	8	4	4	4	2	5	1	7	3	4	5	3	8	2	3	234233352844425173453823
MP254	MPUMALANGA	oooooooooooooooooooooooooooooooooonnnnnnnnn	1	BEIJING	000000000003771	2	3	4	2	3	3	3	5	2	8	4	4	4	2	5	1	8	3	4	5	3	8	2	3	234233352844425183453823
MP255	MPUMALANGA	nnnnnnnnoonnonnnnnnnnnnnnnnnnnnnoooonnnnnnn	71	S	776337777760771	2	3	4	2	4	3	3	1	2	4	4	4	2	2	5	1	5	3	2	3	3	7	2	2	234243312444225153233722
MP256	MPUMALANGA	nnnonoooooooooooonnooooooooooooooooooonnnnn	N/A	N/A	720001400000171	2	3	4	2	4	4	3	2	2	4	2	4	2	2	6	1	3	3	1	3	1	8	2	2	234244322424226133131822
MP257	MPUMALANGA	nnnnnnnnoonnonnnnnnnnnnnnnnnnnnnoooonnnnnnn	71	S	776337777760771	2	3	4	3	4	3	3	1	2	8	4	4	2	2	5	1	5	3	2	3	3	7	2	2	234343312844225153233722
MP258	MPUMALANGA	nnnnnnnnoonnnnnnnnnnnnnnnnnnnnnnoooonnnnnnn	34	S	776377777760771	2	3	4	3	4	3	3	1	2	8	4	4	2	2	5	1	5	3	2	3	4	2	2	2	234343312844225153234222
MP259	MPUMALANGA	nnnnnnnnoonnnnnnnnnnnnnnnnnnnnnnoooonnnnnnn	34	S	776377777760771	2	3	4	3	4	3	3	1	2	8	4	4	2	4	5	1	5	3	2	3	3	2	2	2	234343312844245153233222
MP260	MPUMALANGA	nnnnnnnnoonnnnnnnnnnnnnnnnnnnnnnoooonnnnnnn	34	S	776377777760771	2	3	4	3	4	3	3	7	2	8	4	4	2	2	5	1	5	3	2	3	3	8	2	2	234343372844225153233822
MP261	MPUMALANGA	oooooooooooooooooooooooooooooooooonnnnnnnnn	1	BEIJING	000000000003771	2	3	5	2	1	3	3	4	2	4	4	4	4	2	5	1	6	3	3	5	3	1	3	3	235213342444425163353133
MP262	MPUMALANGA	oooooooooooooooooooooooooooooooooonnnnnnnnn	1	BEIJING	000000000003771	2	3	5	2	1	3	3	4	2	6	4	4	4	2	5	1	6	3	3	5	3	1	3	3	235213342644425163353133
MP263	MPUMALANGA	oooooooooooooooooooooooooooooooooonnnnnnnnn	1	BEIJING	000000000003771	2	3	5	2	1	3	3	4	2	6	4	4	4	2	5	1	6	3	3	5	3	9	3	3	235213342644425163353933
MP264	MPUMALANGA	oooooooooooooooooooooooooooooooooonnnnnnnnn	1	BEIJING	000000000003771	2	3	5	2	1	3	3	4	2	7	4	4	4	2	5	1	6	3	3	5	3	9	3	3	235213342744425163353933
MP265	MPUMALANGA	oooooooooooooooooooooooooooooooooonnnnnnnnn	1	BEIJING	000000000003771	2	3	5	2	1	3	3	4	2	8	3	4	4	2	5	1	6	3	3	5	3	9	3	3	235213342834425163353933
MP266	MPUMALANGA	oooooooooooooooooooooooooooooooooonnnnnnnnn	1	BEIJING	000000000003771	2	3	5	2	1	3	3	4	2	8	3	4	4	2	5	1	6	3	3	5	3	9	3	3	235213342834425163353933
MP267	MPUMALANGA	oooooooooooooooooooooooooooooooooonnnnnnnnn	1	BEIJING	000000000003771	2	3	5	2	1	3	3	4	2	8	3	4	4	2	5	1	6	3	3	5	3	9	3	3	235213342834425163353933
MP268	MPUMALANGA	oooooooooooooooooooooooooooooooooonnnnnnnnn	1	BEIJING	000000000003771	2	3	5	2	1	3	3	4	2	8	4	4	4	2	5	1	6	2	3	5	3	9	4	3	235213342844425162353943
MP269	MPUMALANGA	oooooooooooooooooooooooooooooooooonnnnnnnnn	1	BEIJING	000000000003771	2	3	5	2	1	3	3	4	2	8	4	4	4	2	5	1	6	3	3	5	3	9	3	3	235213342844425163353933
MP270	MPUMALANGA	oooooooooooooooooooooooooooooooooonnnnnnnnn	1	BEIJING	000000000003771	2	3	5	2	1	3	3	4	2	8	4	4	4	2	5	1	6	3	3	5	3	9	3	3	235213342844425163353933
MP271	MPUMALANGA	oooooooooooooooooooooooooooooooooonnnnnnnnn	1	BEIJING	000000000003771	2	3	5	2	1	3	3	4	3	8	4	4	4	2	5	1	6	3	3	5	3	9	3	3	235213343844425163353933
MP272	MPUMALANGA	oooooooooooooooooooooooooooooooooonnnnnnnnn	1	BEIJING	000000000003771	2	3	5	2	3	3	3	5	2	4	6	4	4	2	5	1	7	3	4	5	6	3	2	3	235233352464425173456323
MP273	MPUMALANGA	nnnnnnnoonnnnnnnnnnnnnnnnnnnooonoonnnnnnnnn	1481	MANU2	774777777423771	2	3	5	2	3	7	2	3	2	2	2	4	4	2	5	1	1	3	3	2	4	7	3	2	235237232224425113324732
MP274	MPUMALANGA	oooooooooooooooooooooooooooooooooonnnnnnnnn	1	BEIJING	000000000003771	2	4	1	2	3	5	3	4	2	5	3	4	4	2	5	1	5	3	3	2	3	6	3	2	241235342534425153323632
MP275	MPUMALANGA	nnnnnnnnooonnnnnnnnooooonnnnnnnnoooonnnnnnn	719	T1	776177407760771	2	4	2	2	3	7	4	2	2	5	4	4	2	2	5	1	5	3	3	4	2	1	4	3	242237422544225153342143
MP276	MPUMALANGA	nnnnnnnnooonnnnnnnnnoooonnnnnnnnoooonnnnnnn	33	LAM3	776177607760771	2	4	2	2	4	4	2	3	2	3	2	4	2	2	6	1	5	2	1	3	1	8	2	2	242244232324226152131822
MP277	MPUMALANGA	nnnoooonnonnnnnnnnnoooooooooooooooonnnnnooo	N/A	N/A	703377400001740	2	4	2	2	4	7	4	2	2	2	4	4	2	2	5	1	1	2	3	4	2	5	4	3	242247422244225112342543
MP278	MPUMALANGA	nnnnnnnnoonnnnnnnnnnnnnnnnnnnnnnoooonnnnnnn	34	S	776377777760771	2	4	2	2	4	7	4	2	2	2	3	4	2	2	5	1	1	2	3	4	2	5	4	3	242247422234225112342543
MP279	MPUMALANGA	nnnooooooooonnnnnonnnnnnnnnnnnnnoooonnnnnnn	92	X3	700076777760771	2	4	3	2	1	4	3	3	2	2	3	4	4	2	5	1	5	3	3	3	4	9	3	2	243214332234425153334932
MP280	MPUMALANGA	oooooooooooooooooooooooooooooooooonnnnnnnnn	1	BEIJING	000000000003771	2	4	3	2	3	3	3	4	2	5	3	4	4	2	5	1	7	3	3	4	3	8	2	3	243233342534425173343823
MP281	MPUMALANGA	nnnooooooooonnonnonnnnnnnnnnnnnnoooonnnonnn	N/A	N/A	700066777760731	2	4	3	2	4	4	3	3	2	2	3	4	4	2	5	1	3	3	3	3	4	2	2	2	243244332234425133334222
MP282	MPUMALANGA	nnnooooooooonnnnnonnnnnnnnnnnnnnoooonnnnnnn	92	X3	700076777760771	2	4	3	2	4	4	3	3	2	2	3	4	4	2	5	1	5	3	3	3	3	9	3	2	243244332234425153333932
MP283	MPUMALANGA	nnnooooooooonnnnnonnnnnnnnnnnnnnoooonnnnnnn	92	X3	700076777760771	2	4	3	2	4	4	3	3	2	2	3	4	4	2	5	1	5	3	3	3	4	5	3	2	243244332234425153334532
MP284	MPUMALANGA	nnnooooooooonnnnnonnnnnnnnnnnnnnoooonnnnnnn	92	X3	700076777760771	2	4	3	2	4	4	3	3	2	2	3	4	4	2	5	1	5	3	3	3	4	8	3	2	243244332234425153334832
MP285	MPUMALANGA	nnnooooooooonnnnnonnnnnnnnnnnnnnoooonnnonnn	1273	X3	700076777760731	2	4	3	2	4	4	3	3	2	2	3	4	4	2	5	1	5	3	3	3	4	9	3	2	243244332234425153334932
MP286	MPUMALANGA	nnnooooooooonnnnnonnnnnnnnnnnnnnoooonnnnnnn	92	X3	700076777760771	2	4	3	2	4	4	3	3	2	2	3	4	4	2	5	1	5	3	3	3	4	9	3	2	243244332234425153334932
MP287	MPUMALANGA	nnnooooooooonnnnnonnnnnnnnnnnnnnoooonnnnnnn	92	X3	700076777760771	2	4	3	2	4	4	3	3	2	2	3	4	4	2	5	1	5	3	3	3	4	9	3	2	243244332234425153334932
MP288	MPUMALANGA	nnnooooooooonnnnnonnnnnnnnnnnnnnoooonnnnnnn	92	X3	700076777760771	2	4	3	2	4	4	3	3	2	2	3	4	4	2	5	1	5	3	3	3	4	9	3	2	243244332234425153334932
MP289	MPUMALANGA	nnnooooooooonnnnnonnnnnnnnnnnnnnoooonnnnnnn	92	X3	700076777760771	2	4	3	2	4	4	3	3	2	2	3	4	4	2	5	1	5	3	3	3	4	9	3	2	243244332234425153334932
MP290	MPUMALANGA	nnnooooooooonnnnnonnnnnnnnnnnnnnoooonnnnnnn	92	X3	700076777760771	2	4	3	2	4	4	3	3	2	2	3	4	4	2	5	1	5	3	3	3	4	9	3	2	243244332234425153334932
MP291	MPUMALANGA	nnnooooooooonnnnnonnnnnnnnnnnnnnoooonnnnnnn	92	X3	700076777760771	2	4	3	2	4	4	3	3	2	2	3	4	4	2	5	1	5	3	3	3	4	9	3	2	243244332234425153334932
MP292	MPUMALANGA	nnnooooooooonnnnnonnnnnnnnnnnnnnoooonnnnnnn	92	X3	700076777760771	2	4	3	2	4	4	3	3	2	2	3	4	4	2	5	1	5	3	3	3	4	9	3	2	243244332234425153334932
MP293	MPUMALANGA	nnnooooooooonnnnnonnnnnnnnnnnnnnoooonnnnnnn	92	X3	700076777760771	2	4	3	2	4	4	3	3	2	2	3	4	4	2	5	1	5	3	3	3	4	9	3	2	243244332234425153334932
MP294	MPUMALANGA	nnnnnnnnooonnnnnnnnnooonnnnnnnnnoonnnnnnnnn	N/A	N/A	776177617763771	2	4	3	2	4	4	3	3	2	2	3	4	4	2	5	1	5	3	2	2	4	9	3	2	243244332234425153224932
MP295	MPUMALANGA	nnnooooooooooonnnonnnnnnnnnnnnnnoooonnnnnnn	N/A	N/A	700016777760771	2	4	3	2	4	4	3	3	2	3	3	4	4	2	5	1	5	3	3	3	4	4	3	2	243244332334425153334432
MP296	MPUMALANGA	nnnooooooooonnnnnonnnnnnnnnnnnnnoooonnnnnnn	92	X3	700076777760771	2	4	3	2	4	4	3	3	2	3	3	4	4	2	5	1	5	3	3	3	4	8	3	2	243244332334425153334832
MP297	MPUMALANGA	nnnooooooooonnnnnonnnnnnnnnnnnnnoooonnnnnnn	92	X3	700076777760771	2	4	3	2	4	4	3	3	2	3	3	4	4	2	5	1	5	3	3	3	4	8	3	2	243244332334425153334832
MP298	MPUMALANGA	nnnooooooooonnnnnonnnnnnnnnnnnnnoooonnnnnnn	92	X3	700076777760771	2	4	3	2	4	4	3	3	2	3	4	4	2	5	1	5	3	3	3	3	9	3	2	2	243244332344251533339322
MP299	MPUMALANGA	nnnooooooooonnnnnonnnnnnnnnnnnnnoonnnnnnnnn	N/A	N/A	700076777763771	2	4	3	2	4	4	3	3	2	9	3	4	4	4	5	1	5	3	3	3	3	5	3	2	243244332934445153333532
MP300	MPUMALANGA	nnnooooooooonnnnnonnnnnnnnnnnnnnoooonnnnnnn	92	X3	700076777760771	2	4	3	2	4	7	4	3	2	3	3	4	4	2	4	1	5	3	3	3	5	8	3	2	243247432334424153335832
MP301	MPUMALANGA	nnnooooooooonnnnnonnnnnnnnnnnnnnoooonnnnnnn	92	X3	700076777760771	2	4	3	2	4	7	4	3	2	3	3	4	4	2	4	1	5	3	3	3	5	8	3	2	243247432334424153335832
MP302	MPUMALANGA	nnnooooooooonnnnnonnnnnnnnnnnnnnoooonnnnnnn	92	X3	700076777760771	2	4	3	2	4	7	4	3	2	3	3	4	4	2	4	1	5	3	3	3	5	8	3	2	243247432334424153335832
MP303	MPUMALANGA	nnnooooooooonnnnnonnnnnnnnnnnnnnoooonnnnnnn	92	X3	700076777760771	2	4	3	2	4	7	4	3	2	3	3	4	4	2	4	1	5	3	3	3	5	8	3	2	243247432334424153335832
MP304	MPUMALANGA	nnnooooooooonnnnnonnnnnnnnnnnnnnoooonnnnnnn	92	X3	700076777760771	2	4	3	2	4	7	4	3	2	3	3	4	4	2	4	1	5	3	3	3	5	8	3	2	243247432334424153335832
MP305	MPUMALANGA	nnnooooooooonnnnnonnnnnnnnnnnnnnoooonnonnnn	70	X3	700076777760671	2	4	3	2	5	4	3	2	2	9	3	4	4	2	5	2	3	3	3	3	4	7	3	2	243254322934425233334732
MP306	MPUMALANGA	nnnnnnnnnnnnnnnnnnnnoooonooooonnoooonnnonnn	811	LAM4	777777604060731	2	4	4	2	1	3	1	3	2	2	2	4	1	1	6	1	5	3	5	3	2	9	3	2	244213132224116153532932
MP307	MPUMALANGA	nnnnnnnnnnnnnnnnnnnnoooonooooonnoooonnnonnn	811	LAM4	777777604060731	2	4	4	2	1	3	1	3	2	3	2	4	1	1	6	1	5	2	4	3	2	10	2	2	2442131323241161524321022
MP308	MPUMALANGA	nnnnnnnnnnnnnnnnnnnnoooonnnnnnnnoooonnnnnnn	42	LAM9	777777607760771	2	4	4	2	1	3	1	3	2	4	2	4	1	1	6	1	5	2	5	3	2	1	2	2	244213132424116152532122
MP309	MPUMALANGA	nnnnnnnnnnnnnnnnnnnnoooonooooonnoooonnnonnn	811	LAM4	777777604060731	2	4	4	2	1	3	1	3	2	4	2	4	1	1	6	1	5	2	5	3	2	9	2	2	244213132424116152532922
MP310	MPUMALANGA	nnnnnnnnoonnnnnnnnnnnnnnnnnnnnnnoooonnnnnnn	34	S	776377777760771	2	4	4	2	1	3	2	2	2	4	2	4	1	1	6	1	5	3	5	2	2	8	0	2	244213222424116153522802
MP311	MPUMALANGA	nnnnnnnnnnnnnnnnnnnnoooonnnnnnnnoooonnnnnnn	42	LAM9	777777607760771	2	4	4	2	1	3	2	3	2	3	2	4	1	1	6	1	4	3	5	2	2	8	0	2	244213232324116143522802
MP312	MPUMALANGA	nnnnnnnnnnnnnnnnnnnnoooonnnnnnnnoooonnnnnnn	42	LAM9	777777607760771	2	4	4	2	1	3	2	3	2	4	2	4	1	1	6	1	4	3	5	2	2	8	0	2	244213232424116143522802
MP313	MPUMALANGA	nnnnnnnnnnnnnnnnnnnnoooonnnnnnnnoooonnnnnnn	42	LAM9	777777607760771	2	4	4	2	1	3	2	3	2	4	2	4	1	1	6	1	4	3	5	2	2	8	0	2	244213232424116143522802
MP314	MPUMALANGA	nnnnnnnnnnnnnnnnnnnnoooonnnnnnnnoooonnnnnnn	42	LAM9	777777607760771	2	4	4	2	1	3	2	3	2	4	3	4	4	2	5	1	4	3	3	2	3	8	2	3	244213232434425143323823
MP315	MPUMALANGA	oooooooooooooooooooooooooooooooooonnnnnnnnn	1	BEIJING	000000000003771	2	4	4	2	1	3	3	5	2	4	4	4	4	2	5	1	7	1	3	5	3	2	2	3	244213352444425171353223
MP316	MPUMALANGA	oooooooooooooooooooooooooooooooooonnnnnnnnn	1	BEIJING	000000000003771	2	4	4	2	1	3	3	5	2	4	4	4	4	2	5	1	7	1	3	5	3	8	2	3	244213352444425171353823
MP317	MPUMALANGA	oooooooooooooooooooooooooooooooooonnnnnnnnn	1	BEIJING	000000000003771	2	4	4	2	1	3	3	5	2	4	4	4	4	2	5	1	7	1	3	5	3	8	2	3	244213352444425171353823
MP318	MPUMALANGA	oooooooooooooooooooooooooooooooooonnnnnnnnn	1	BEIJING	000000000003771	2	4	4	2	1	3	3	5	2	4	4	4	4	2	5	1	7	1	3	5	4	8	2	3	244213352444425171354823
MP319	MPUMALANGA	oooooooooooooooooooooooooooooooooonnnnnnnnn	1	BEIJING	000000000003771	2	4	4	2	1	3	3	5	2	4	4	4	4	2	5	1	7	1	3	5	4	8	2	3	244213352444425171354823
MP320	MPUMALANGA	oooooooooooooooooooooooooooooooooonnnnnnnnn	1	BEIJING	000000000003771	2	4	4	2	1	3	3	5	2	8	4	4	4	2	5	1	7	1	3	5	3	8	2	3	244213352844425171353823
MP321	MPUMALANGA	oooooooooooooooooooooooooooooooooonnnnnnnnn	1	BEIJING	000000000003771	2	4	4	2	1	3	3	5	2	8	4	4	4	2	5	1	7	2	3	5	3	2	2	3	244213352844425172353223
MP322	MPUMALANGA	nnnnnnnnnnnnnnnnoonnoooonnoooonnoooonnnonnn	1873	LAM11_ZWE	777774606060731	2	4	4	2	1	4	1	2	2	4	2	4	1	1	6	1	5	2	5	3	2	8	2	2	244214122424116152532822
MP323	MPUMALANGA	oooooooooooooooooooooooooooooooooonnnnnnnnn	1	BEIJING	000000000003771	2	4	4	2	2	3	3	6	2	8	4	4	4	2	5	1	7	3	3	5	3	2	4	3	244223362844425173353243
MP324	MPUMALANGA	oooooooooooooooooooooooooooooooooonnnnnnnnn	1	BEIJING	000000000003771	2	4	4	2	3	2	3	5	2	5	4	4	4	2	5	1	7	3	3	5	4	6	2	4	244232352544425173354624
MP325	MPUMALANGA	nnnnnnnnooonnnnnnnnnoooonnnnnnnnoooonnnnnnn	33	LAM3	776177607760771	2	4	4	2	3	2	3	5	2	6	4	4	4	2	5	1	3	3	3	5	4	7	2	3	244232352644425133354723
MP326	MPUMALANGA	oooooooooooooooooooooooooooooooooonnnnnnnnn	1	BEIJING	000000000003771	2	4	4	2	3	2	3	5	2	6	4	4	4	2	5	1	7	3	3	5	4	6	2	4	244232352644425173354624
MP327	MPUMALANGA	oooooooooooooooooooooooooooooooooonnnnnnnnn	1	BEIJING	000000000003771	2	4	4	2	3	2	3	5	2	6	4	4	4	2	5	1	7	3	3	5	4	6	2	4	244232352644425173354624
MP328	MPUMALANGA	oooooooooooooooooooooooooooooooooonnnnnnnnn	1	BEIJING	000000000003771	2	4	4	2	3	2	3	5	2	6	4	4	4	2	5	1	7	3	3	5	4	6	2	4	244232352644425173354624
MP329	MPUMALANGA	oooooooooooooooooooooooooooooooooonnnnnnnnn	1	BEIJING	000000000003771	2	4	4	2	3	2	3	5	2	6	4	4	4	2	5	1	7	4	3	5	6	6	2	4	244232352644425174356624
MP330	MPUMALANGA	oooooooooooooooooooooooooooooooooonnnnnnnnn	1	BEIJING	000000000003771	2	4	4	2	3	2	3	5	2	6	4	4	4	2	5	1	7	4	3	5	6	6	2	4	244232352644425174356624
MP331	MPUMALANGA	oooooooooooooooooooooooooooooooooonnnnnnnnn	1	BEIJING	000000000003771	2	4	4	2	3	2	3	5	2	6	4	4	4	2	5	1	9	3	3	5	6	2	2	2	244232352644425193356222
MP332	MPUMALANGA	oooooooooooooooooooooooooooooooooonnnnnnnnn	1	BEIJING	000000000003771	2	4	4	2	3	2	3	5	2	6	4	4	4	2	5	1	9	3	3	5	6	6	2	4	244232352644425193356624
MP333	MPUMALANGA	oooooooooooooooooooooooooooooooooonnnnnnnnn	1	BEIJING	000000000003771	2	4	4	2	3	3	2	5	2	7	4	4	4	2	5	1	7	4	3	1	6	2	2	3	244233252744425174316223
MP334	MPUMALANGA	nnnnnnnnnnnnnnoooooooooonnnnnnnnoooonnnnnnn	254	T5_RUS1	777760007760771	2	4	4	2	3	3	3	2	2	4	4	4	2	5	1	7	3	3	3	3	6	2	3	8	244233322444251733336238
MP335	MPUMALANGA	oooooooooooooooooooooooooooooooooonnnnnnnnn	1	BEIJING	000000000003771	2	4	4	2	3	3	3	3	2	6	4	4	4	2	5	1	8	3	3	5	3	8	2	3	244233332644425183353823
MP336	MPUMALANGA	oooooooooooooooooooooooooooooooooonnnnnnnnn	1	BEIJING	000000000003771	2	4	4	2	3	3	3	3	2	6	4	4	4	2	5	1	8	3	3	5	6	2	2	3	244233332644425183356223
MP337	MPUMALANGA	oooooooooooooooooooooooooooooooooonnnnnnnnn	1	BEIJING	000000000003771	2	4	4	2	3	3	3	3	2	8	4	4	4	2	5	1	8	3	3	5	3	8	2	3	244233332844425183353823
MP338	MPUMALANGA	oooooooooooooooooooooooooooooooooonnnnnnnnn	1	BEIJING	000000000003771	2	4	4	2	3	3	3	3	2	8	4	4	4	2	5	1	8	3	3	5	6	2	2	3	244233332844425183356223
MP339	MPUMALANGA	oooooooooooooooooooooooooooooooooonnnnnnnnn	1	BEIJING	000000000003771	2	4	4	2	3	3	3	3	2	8	4	4	4	2	5	1	8	3	3	5	6	8	2	3	244233332844425183356823
MP340	MPUMALANGA	oooooooooooooooooooooooooooooooooonnnnnnnnn	1	BEIJING	000000000003771	2	4	4	2	3	3	3	5	2	2	4	2	2	3	5	1	7	3	3	5	3	8	2	4	244233352242235173353824
MP341	MPUMALANGA	oooooooooooooooooooooooooooooooooonnnnnnnnn	1	BEIJING	000000000003771	2	4	4	2	3	3	3	5	2	2	4	2	4	2	5	1	7	3	3	5	6	2	2	4	244233352242425173356224
MP342	MPUMALANGA	oooooooooooooooooooooooooooooooooonnnnnnnnn	1	BEIJING	000000000003771	2	4	4	2	3	3	3	5	2	2	4	2	4	2	5	1	7	3	3	5	6	8	2	4	244233352242425173356824
MP343	MPUMALANGA	oooooooooooooooooooooooooooooooooonnnnnnnnn	1	BEIJING	000000000003771	2	4	4	2	3	3	3	5	2	3	4	4	5	2	5	1	7	3	3	5	3	8	2	3	244233352344525173353823
MP344	MPUMALANGA	oooooooooooooooooooooooooooooooooonnnnnnnnn	1	BEIJING	000000000003771	2	4	4	2	3	3	3	5	2	4	4	4	2	5	1	7	4	3	4	3	6	2	3	8	244233352444251743436238
MP345	MPUMALANGA	oooooooooooooooooooooooooooooooooonnnnnnnnn	1	BEIJING	000000000003771	2	4	4	2	3	3	3	5	2	4	4	4	2	5	1	7	4	3	4	3	6	2	3	8	244233352444251743436238
MP346	MPUMALANGA	oooooooooooooooooooooooooooooooooonnnnnnnnn	1	BEIJING	000000000003771	2	4	4	2	3	3	3	5	2	5	3	4	4	2	5	1	7	3	3	5	6	2	2	3	244233352534425173356223
MP347	MPUMALANGA	oooooooooooooooooooooooooooooooooonnnnnnnnn	1	BEIJING	000000000003771	2	4	4	2	3	3	3	5	2	5	3	4	4	2	5	1	7	3	3	5	6	8	2	3	244233352534425173356823
MP348	MPUMALANGA	oooooooooooooooooooooooooooooooooonnnnnnnnn	1	BEIJING	000000000003771	2	4	4	2	3	3	3	5	2	5	3	4	4	2	5	1	7	3	3	5	6	8	2	3	244233352534425173356823
MP349	MPUMALANGA	oooooooooooooooooooooooooooooooooonnnnnnnnn	1	BEIJING	000000000003771	2	4	4	2	3	3	3	5	2	5	3	4	4	2	5	1	8	3	3	5	3	8	2	3	244233352534425183353823
MP350	MPUMALANGA	oooooooooooooooooooooooooooooooooonnnnnnnnn	1	BEIJING	000000000003771	2	4	4	2	3	3	3	5	2	5	4	4	4	2	5	1	7	4	3	4	3	7	2	3	244233352544425174343723
MP351	MPUMALANGA	oooooooooooooooooooooooooooooooooonnnnnnnnn	1	BEIJING	000000000003771	2	4	4	2	3	3	3	5	2	5	4	4	4	2	5	1	7	4	3	4	6	2	2	3	244233352544425174346223
MP352	MPUMALANGA	nnnoooooonnnnnnnoooooooonnnnoooononnnnnnnnn	1062	EAI5	700774007413771	2	4	4	2	3	3	3	5	2	5	4	4	4	2	5	1	7	4	3	4	6	8	2	3	244233352544425174346823
MP353	MPUMALANGA	oooooooooooooooooooooooooooooooooonnnnnnnnn	1	BEIJING	000000000003771	2	4	4	2	3	3	3	5	2	5	4	4	4	2	5	1	7	4	3	5	3	8	2	3	244233352544425174353823
MP354	MPUMALANGA	oooooooooooooooooooooooooooooooooonnnnnnnnn	N/A	N/A	000000000003771	2	4	4	2	3	3	3	5	2	5	4	4	4	2	5	1	7	4	3	5	4	8	2	3	244233352544425174354823
MP355	MPUMALANGA	oooooooooooooooooooooooooooooooooonnnnnnnnn	1	BEIJING	000000000003771	2	4	4	2	3	3	3	5	2	5	4	4	4	2	5	1	7	4	3	5	6	1	2	3	244233352544425174356123
MP356	MPUMALANGA	oooooooooooooooooooooooooooooooooonnnnnnnnn	1	BEIJING	000000000003771	2	4	4	2	3	3	3	5	2	5	4	4	4	2	5	1	7	4	3	5	6	2	2	3	244233352544425174356223
MP357	MPUMALANGA	oooooooooooooooooooooooooooooooooonnnnnnnnn	1	BEIJING	000000000003771	2	4	4	2	3	3	3	5	2	5	4	4	4	2	5	1	7	4	3	5	6	2	2	3	244233352544425174356223
MP358	MPUMALANGA	oooooooooooooooooooooooooooooooooonnnnnnnnn	1	BEIJING	000000000003771	2	4	4	2	3	3	3	5	2	5	4	4	4	2	5	1	7	4	3	5	6	2	2	3	244233352544425174356223
MP359	MPUMALANGA	oooooooooooooooooooooooooooooooooonnnnnnnnn	1	BEIJING	000000000003771	2	4	4	2	3	3	3	5	2	5	4	4	4	2	5	1	7	4	3	5	6	2	2	3	244233352544425174356223
MP360	MPUMALANGA	oooooooooooooooooooooooooooooooooonnnnnnnnn	1	BEIJING	000000000003771	2	4	4	2	3	3	3	5	2	5	4	4	4	2	5	1	7	4	3	5	6	8	2	3	244233352544425174356823
MP361	MPUMALANGA	oooooooooooooooooooooooooooooooooonnnnnnnnn	1	BEIJING	000000000003771	2	4	4	2	3	3	3	5	2	7	3	4	4	2	5	1	7	3	3	5	6	8	2	3	244233352734425173356823
MP362	MPUMALANGA	oooooooooooooooooooooooooooooooooonnnnnnnnn	1	BEIJING	000000000003771	2	4	4	2	3	3	3	5	2	7	4	4	4	2	5	1	7	4	3	5	6	8	2	3	244233352744425174356823
MP363	MPUMALANGA	nnnnnnnnnnnnnnnnnnnnnnnnnnnnnnnonooooonooon	N/A	N/A	777777777750101	2	4	4	2	3	3	3	5	2	8	2	4	3	2	5	1	7	4	3	5	6	2	2	3	244233352824325174356223
MP364	MPUMALANGA	oooooooooooooooooooooooooooooooooonnnnnnnnn	1	BEIJING	000000000003771	2	4	4	2	3	3	3	5	2	8	3	4	4	2	5	1	7	3	3	5	3	2	2	3	244233352834425173353223
MP365	MPUMALANGA	oooooooooooooooooooooooooooooooooonnnnnnnnn	1	BEIJING	000000000003771	2	4	4	2	3	3	3	5	2	8	3	4	4	2	5	1	7	3	3	5	6	2	2	3	244233352834425173356223
MP366	MPUMALANGA	oooooooooooooooooooooooooooooooooonnnnnnnnn	1	BEIJING	000000000003771	2	4	4	2	3	3	3	5	2	8	3	4	4	2	5	1	7	3	3	5	6	2	2	3	244233352834425173356223
MP367	MPUMALANGA	oooooooooooooooooooooooooooooooooonnnnnnnnn	1	BEIJING	000000000003771	2	4	4	2	3	3	3	5	2	8	3	4	4	2	5	1	7	3	3	5	6	8	2	3	244233352834425173356823
MP368	MPUMALANGA	oooooooooooooooooooooooooooooooooonnnnnnnnn	1	BEIJING	000000000003771	2	4	4	2	3	3	3	5	2	8	3	4	4	2	5	1	7	3	3	5	6	8	2	3	244233352834425173356823
MP369	MPUMALANGA	oooooooooooooooooooooooooooooooooonnnnnnnnn	1	BEIJING	000000000003771	2	4	4	2	3	3	3	5	2	8	4	4	4	2	5	1	7	2	3	5	6	2	2	3	244233352844425172356223
MP370	MPUMALANGA	oooooooooooooooooooooooooooooooooonnnnnnnnn	1	BEIJING	000000000003771	2	4	4	2	3	3	3	5	2	8	4	4	4	2	5	1	7	2	3	5	6	8	2	3	244233352844425172356823
MP371	MPUMALANGA	oooooooooooooooooooooooooooooooooonnnnnnnnn	1	BEIJING	000000000003771	2	4	4	2	3	3	3	5	2	8	4	4	4	2	5	1	7	4	3	5	3	2	2	3	244233352844425174353223
MP372	MPUMALANGA	oooooooooooooooooooooooooooooooooonnnnnnnnn	1	BEIJING	000000000003771	2	4	4	2	3	3	3	5	2	8	4	4	4	2	5	1	7	4	3	5	3	8	2	3	244233352844425174353823
MP373	MPUMALANGA	oooooooooooooooooooooooooooooooooonnnnnnnnn	1	BEIJING	000000000003771	2	4	4	2	3	3	3	5	2	8	4	4	4	2	5	1	7	4	3	5	3	8	2	3	244233352844425174353823
MP374	MPUMALANGA	oooooooooooooooooooooooooooooooooonnnnnnnnn	1	BEIJING	000000000003771	2	4	4	2	3	3	3	5	2	8	4	4	4	2	5	1	7	4	3	5	6	2	2	3	244233352844425174356223
MP375	MPUMALANGA	oooooooooooooooooooooooooooooooooonnnnnnnnn	1	BEIJING	000000000003771	2	4	4	2	3	3	3	5	2	8	4	4	4	2	5	1	7	4	3	5	6	2	2	3	244233352844425174356223
MP376	MPUMALANGA	nnnnnnnnnnnnnnnnnnnnnnnnnnnnoooononnnnnonnn	48	EAI1_SOM	777777777413731	2	4	4	2	3	3	3	5	2	6	4	4	4	2	5	1	7	4	3	5	6	2	2	2	244233352644425174356222
MP377	MPUMALANGA	oooooooooooooooooooooooooooooooooonnnnnnnnn	1	BEIJING	000000000003771	2	4	4	2	3	3	3	5	2	8	4	4	4	2	5	1	7	4	3	5	6	8	2	3	244233352844425174356823
MP378	MPUMALANGA	oooooooooooooooooooooooooooooooooonnnnnnnnn	1	BEIJING	000000000003771	2	4	4	2	3	3	3	5	2	8	4	4	4	2	5	1	7	4	3	5	6	8	2	3	244233352844425174356823
MP379	MPUMALANGA	oooooooooooooooooooooooooooooooooonnnnnnnnn	1	BEIJING	000000000003771	2	4	4	2	3	3	3	5	2	8	4	4	4	2	5	1	7	4	3	5	6	8	2	3	244233352844425174356823
MP380	MPUMALANGA	oooooooooooooooooooooooooooooooooonnnnnnnnn	1	BEIJING	000000000003771	2	4	4	2	3	3	3	5	2	8	4	4	4	4	5	1	8	3	3	5	6	2	2	3	244233352844445183356223
MP381	MPUMALANGA	oooooooooooooooooooooooooooooooooonnnnnnnnn	1	BEIJING	000000000003771	2	4	4	2	3	3	3	5	8	2	4	4	4	2	5	1	8	3	3	5	6	2	2	3	244233358244425183356223
MP382	MPUMALANGA	nnnnnnnnooonnnnnnnnnoooonnnnnnnnoooonnnnnnn	33	LAM3	776177607760771	2	4	4	2	3	4	2	4	2	9	2	4	2	2	6	1	5	3	1	3	6	2	2	2	244234242924226153136222
MP383	MPUMALANGA	nnnnnnnnnnnnnnnnnnnnnnnnnnnnnnnnoonnnnnnnnn	54	MANU2	777777777763771	2	4	4	2	3	4	3	3	2	4	2	4	2	2	6	1	5	3	1	3	6	2	2	2	244234332424226153136222
MP384	MPUMALANGA	nnnnnnnnooonnnnnnnnooooonnnnnnnnoooonnnnnnn	719	T1	776177407760771	2	4	4	2	3	4	3	4	2	3	2	4	2	2	6	1	3	2	1	3	6	7	2	2	244234342324226132136722
MP385	MPUMALANGA	nnnnnnnnooonnnnnnnnooooonnnnnnnnoooonnnnnnn	719	T1	776177407760771	2	4	4	2	3	4	3	4	2	3	2	4	2	2	6	1	3	3	1	3	6	7	2	2	244234342324226133136722
MP386	MPUMALANGA	nnnnnnnnooonnnnnnnnnoooonnnnnnnnoooonnnnnnn	33	LAM3	776177607760771	2	4	4	2	3	4	3	4	2	3	2	4	2	2	6	1	5	3	1	3	6	7	2	2	244234342324226153136722
MP387	MPUMALANGA	nnnnnnnnooonnnnnnnnnoooonnnnnnnnoooonnnnnnn	33	LAM3	776177607760771	2	4	4	2	3	4	3	4	2	4	2	4	2	1	6	1	5	3	1	3	6	7	2	2	244234342424216153136722
MP388	MPUMALANGA	nnnnnnnnooonnnnnnnnnoooonnnnnnnnoooonnnonnn	130	LAM3	776177607760731	2	4	4	2	3	4	3	4	2	4	2	4	2	2	6	1	4	3	1	3	6	6	2	2	244234342424226143136622
MP389	MPUMALANGA	nnnnnnnnnnnnnnnnnnnnnnnnnnnnnnnnnonnnnnnnnn	100	MANU1	777777777773771	1	4	4	2	3	4	3	4	2	4	2	4	2	2	6	1	5	3	1	3	6	2	2	3	144234342424226153136223
MP390	MPUMALANGA	oooooooooooooooooooooooooooooooooonnnnnnnnn	1	BEIJING	000000000003771	2	4	4	2	3	4	3	4	2	4	2	4	2	2	6	1	5	3	1	4	6	8	2	2	244234342424226153146822
MP391	MPUMALANGA	nnnnnnnnooonnnnnnnnnoooonnnnnnnnoooonnnnnnn	33	LAM3	776177607760771	2	4	4	2	3	4	3	4	2	4	2	4	2	2	7	1	5	3	1	3	6	2	2	2	244234342424227153136222
MP392	MPUMALANGA	oooooooooooooooooooooooonnnnnnnnoooonnnnnnn	4	LAM3 and S/convergent	000000007760771	2	4	4	2	3	4	3	4	2	4	2	5	2	2	7	1	5	3	1	3	1	7	2	2	244234342425227153131722
MP393	MPUMALANGA	oooooooooooooooooooooooooooooooooonnnnnnnnn	1	BEIJING	000000000003771	2	4	4	3	3	3	3	5	2	5	3	4	4	2	5	1	7	3	3	5	3	8	2	3	244333352534425173353823
MP394	MPUMALANGA	nnnnnnnnoonnnnnnnnnnnnnnnnnnnnnnoooonnnnnnn	34	S	776377777760771	2	4	4	3	4	3	3	1	2	8	4	4	2	2	5	1	5	3	2	3	6	2	2	2	244343312844225153236222
MP395	MPUMALANGA	nnnnnnnnoonnnnnnnnnnnnnnnnnnnnnnoooonnnnnnn	34	S	776377777760771	2	4	4	3	5	3	3	1	2	5	3	4	2	2	5	1	5	3	3	3	6	2	2	2	244353312534225153336222
MP396	MPUMALANGA	nnnnnnnnnnnnnnnnnnnnnnnnnnnnoooononnnnnonnn	48	EAI1_SOM	777777777413731	2	4	4	5	3	4	2	9	2	3	2	3	2	4	6	2	2	3	3	4	7	2	1	1	244534292323246223347211
MP397	MPUMALANGA	nnnnnnnnoonnnnnnnnnnnnnnnnnnnnnnoooonnnnnnn	34	S	776377777760771	2	4	4	5	6	3	3	1	2	4	4	4	2	2	5	1	5	3	2	3	3	5	2	2	244563312444225153233522
MP398	MPUMALANGA	nnnnnnnnooonnnnnnnnnnnnnnnnnnnnnoooonnnnnnn	156	T1	776177777760771	2	4	4	5	6	3	3	1	2	8	4	4	2	2	5	1	5	3	2	3	3	10	2	2	2445633128442251532331022
MP399	MPUMALANGA	nnnnnnnnoonnnnnnnnnnnnnnnnnnnnnnoooonnnnnnn	34	S	776377777760771	2	4	4	5	6	3	3	1	2	8	4	4	2	2	5	1	5	3	2	3	6	2	2	2	244563312844225153236222
MP400	MPUMALANGA	oooooooooooooooooooooooooooooooooonnnnnnnnn	1	BEIJING	000000000003771	2	4	5	2	3	3	2	5	2	8	4	4	4	2	5	1	7	3	3	5	6	8	2	3	245233252844425173356823
MP401	MPUMALANGA	oooooooooooooooooooooooooooooooooonnnnnnnnn	1	BEIJING	000000000003771	2	4	5	2	3	3	2	5	2	8	4	4	4	2	5	1	7	3	3	5	6	8	2	3	245233252844425173356823
MP402	MPUMALANGA	oooooooooooooooooooooooooooooooooonnnnnnnnn	1	BEIJING	000000000003771	2	4	5	2	3	3	3	5	2	5	3	4	4	2	5	1	7	3	3	5	3	8	2	3	245233352534425173353823
MP403	MPUMALANGA	oooooooooooooooooooooooooooooooooonnnnnnnnn	1	BEIJING	000000000003771	2	4	5	2	3	3	3	5	2	8	4	4	5	2	5	1	7	4	3	5	6	8	2	3	245233352844525174356823
MP404	MPUMALANGA	oooooooooooooooooooooooooooooooooonnnnnnnnn	1	BEIJING	000000000003771	2	4	11	2	3	3	3	5	7	2	3	4	4	2	5	1	7	3	3	5	6	2	2	3	2411233357234425173356223
MP405	MPUMALANGA	nnnnnnnnnnnnnnnnnnnnoooonnnnnnnnoooonnnnnnn	42	LAM9	777777607760771	2	5	4	2	1	3	2	3	8	2	2	4	1	1	6	1	5	3	4	3	6	2	2	2	254213238224116153436222
MP406	MPUMALANGA	oooooooooooooooooooooooooooooooooonnnnnnnnn	1	BEIJING	000000000003771	2	5	4	2	1	3	3	4	2	8	4	4	4	2	5	1	7	1	3	5	6	2	2	3	254213342844425171356223
MP407	MPUMALANGA	oooooooooooooooooooooooooooooooooonnnnnnnnn	1	BEIJING	000000000003771	2	5	4	2	1	3	3	5	1	8	4	4	4	2	5	1	7	1	3	5	3	8	2	3	254213351844425171353823
MP408	MPUMALANGA	oooooooooooooooooooooooooooooooooonnnnnnnnn	1	BEIJING	000000000003771	2	5	4	2	1	3	3	5	2	4	4	4	4	2	5	1	7	1	3	3	6	2	2	3	254213352444425171336223
MP409	MPUMALANGA	oooooooooooooooooooooooooooooooooonnnnnnnnn	1	BEIJING	000000000003771	2	5	4	2	1	3	3	5	2	4	4	4	4	2	5	1	7	1	3	5	3	8	2	3	254213352444425171353823
MP410	MPUMALANGA	oooooooooooooooooooooooooooooooooonnnnnnnnn	1	BEIJING	000000000003771	2	5	4	2	1	3	3	5	2	4	4	4	4	2	5	1	7	1	3	5	3	8	2	3	254213352444425171353823
MP411	MPUMALANGA	oooooooooooooooooooooooooooooooooonnnnnnnnn	1	BEIJING	000000000003771	2	5	4	2	1	3	3	5	2	4	4	4	4	2	5	1	7	1	3	5	6	2	2	3	254213352444425171356223
MP412	MPUMALANGA	oooooooooooooooooooooooooooooooooonnnnnnnnn	1	BEIJING	000000000003771	2	5	4	2	1	3	3	5	2	4	4	4	4	2	5	1	7	1	3	5	6	8	2	3	254213352444425171356823
MP413	MPUMALANGA	oooooooooooooooooooooooooooooooooonnnnnnnnn	1	BEIJING	000000000003771	2	5	4	2	1	3	3	5	2	8	4	4	4	2	5	1	7	1	3	5	3	2	2	3	254213352844425171353223
MP414	MPUMALANGA	oooooooooooooooooooooooooooooooooonnnnnnnnn	1	BEIJING	000000000003771	2	5	4	2	1	3	3	5	2	8	4	4	4	2	5	1	7	1	3	5	6	8	2	3	254213352844425171356823
MP415	MPUMALANGA	nnnnnnnnnnnnnnnnoonnoooonnoooonnoooonnnonnn	1873	LAM11_ZWE	777774606060731	2	5	4	2	1	4	1	2	2	4	2	4	1	1	6	1	5	2	1	3	6	2	2	2	254214122424116152136222
MP416	MPUMALANGA	nnnnnnnnnnnnnnnnoonnoooonnoooonnoooonnnonnn	1873	LAM11_ZWE	777774606060731	2	5	4	2	1	4	1	2	2	4	2	4	1	1	6	1	5	2	5	3	2	2	2	2	254214122424116152532222
MP417	MPUMALANGA	nnnnnnnnnnnnnnnnoonnoooonnoooonnoooonnnonnn	1873	LAM11_ZWE	777774606060731	2	5	4	2	1	4	1	2	2	4	2	4	1	1	6	1	5	2	5	3	2	8	2	2	254214122424116152532822
MP418	MPUMALANGA	nnnnnnnnnnnnnnnnoonnoooonnoooonnoooonnnonnn	1873	LAM11_ZWE	777774606060731	2	5	4	2	1	4	1	2	2	4	2	4	1	1	6	1	5	2	5	3	2	8	2	2	254214122424116152532822
MP419	MPUMALANGA	nnnnnnnnnnnnnnnnoonnoooonnoooonnoooonnnonnn	1873	LAM11_ZWE	777774606060731	2	5	4	2	1	4	1	2	2	4	2	4	1	1	6	1	5	2	5	3	2	8	2	2	254214122424116152532822
MP420	MPUMALANGA	nnnnnnnnnnnnnnnnoonnoooonnoooonnoooonnnonnn	1873	LAM11_ZWE	777774606060731	2	5	4	2	1	4	1	2	2	4	2	4	1	1	6	1	5	2	5	3	5	8	2	2	254214122424116152535822
MP421	MPUMALANGA	nnnnnnnnnnnnnnnooonnnoooonnoooonnoooonnnonnn	N/A	N/A	777770703030351	2	5	4	2	1	4	1	2	2	9	2	4	1	1	6	1	5	2	5	3	6	8	3	2	254214122924116152536832
MP422	MPUMALANGA	nnnnnnnnnnnnnnnnnnnnnnnnnnnnnnnnoonnnnnnnnn	54	MANU2	777777777763771	2	5	6	2	1	4	1	2	2	4	6	4	1	1	6	1	5	2	5	3	6	8	2	2	256214122464116152536822
MP423	MPUMALANGA	nnnnnnnnnnnnnnnnnnnnnnnnnnnnoooononnnnnonnn	48	EAI1_SOM	777777777413731	3	2	2	5	3	4	2	11	2	3	9	3	2	4	6	2	2	3	3	4	6	2	1	1	3225342112393246223346211
MP424	MPUMALANGA	nnnnnnnnoonnnnnnnnnnnnnnnnnnnnnnoooonnnnnnn	34	S	776377777760771	3	2	4	3	4	3	2	1	2	3	2	4	2	2	5	1	4	3	3	3	6	2	2	2	324343212324225143336222
MP425	MPUMALANGA	nnnnnnnnoonnnnnnnnnnnnnnnnnnnnnnoooonnnnnnn	34	S	776377777760771	3	2	4	3	4	3	2	1	2	3	2	4	2	2	5	1	4	3	3	3	6	2	2	2	324343212324225143336222
MP426	MPUMALANGA	nnnnnnnnoonnnnnnnnnnnnnnnnnnnnnnoooonnnnnnn	34	S	776377777760771	3	2	4	3	4	3	2	1	2	8	2	4	2	2	5	1	4	3	3	3	6	2	2	2	324343212824225143336222
MP427	MPUMALANGA	nnnnnnnnnnnnnnnnnnnnnnnnnnnnnnnnoooonnnnnnn	53	T1	777777777760771	3	2	4	3	4	3	2	1	2	8	2	4	2	2	5	1	4	3	3	3	6	10	2	2	3243432128242251433361022
MP428	MPUMALANGA	nnnnnnnnoonnnnnnnnnnnnnnnnnnnnnnoooonnnnnnn	34	S	776377777760771	3	2	4	3	4	3	2	1	2	8	2	4	2	4	5	1	4	3	3	3	6	2	2	2	324343212824245143336222
MP429	MPUMALANGA	oooooooooooooooooooooooooooooooooonnnnnnnnn	1	BEIJING	000000000003771	3	3	4	2	3	3	3	5	2	4	4	4	4	2	5	1	7	3	4	5	3	8	2	3	334233352444425173453823
MP430	MPUMALANGA	oooooooooooooooooooooooooooooooooonnnnnnnnn	1	BEIJING	000000000003771	3	3	4	2	4	3	3	5	2	8	4	4	4	2	5	1	12	3	4	5	3	8	2	3	3342433528444251123453823
MP431	MPUMALANGA	nnnnnnnnoonnnnnnnnnnnnnnnnnnnnnnoooonnnnnnn	34	S	776377777760771	3	3	4	3	4	3	2	1	2	3	3	4	2	2	5	1	4	2	2	3	6	2	2	2	334343212334225142236222
MP432	MPUMALANGA	oooooooooooooooooooooooooooooooooonnnnnnnnn	1	BEIJING	000000000003771	3	4	4	2	3	2	3	5	2	6	4	4	4	2	5	1	7	3	3	5	6	6	2	4	344232352644425173356624
MP433	MPUMALANGA	nnnnnnnnnnnnnnnnnnnnnnnnnnnnoooononnnnnonnn	48	EAI1_SOM	777777777413731	2	2	2	5	3	4	2	4	2	3	9	3	2	4	6	2	2	3	3	4	7	2	1	1	222534242393246223347211
MP434	MPUMALANGA	nnnnnnnnnnnnnnnnnnnnoooonooooonnoooonnnonnn	811	LAM4	777777604060731	2	4	4	2	1	3	1	3	2	4	2	4	1	1	6	1	5	2	5	4	2	2	2	2	244213132424116152542222
MP435	MPUMALANGA	oooooooooooooooooooooooooooooooooonnnnnnnnn	1	BEIJING	000000000003771	2	4	4	2	1	3	3	5	2	4	4	4	4	2	5	1	7	1	3	5	3	8	2	3	244213352444425171353823
NC1	NORTHERN CAPE	nnnnnonnnnnnnnnnnnnnnnnnnoooooonoooonnnnnnn	N/A	H	767777774020771	1	2	3	2	3	3	3	3	2	8	3	4	4	2	5	1	5	3	3	3	3	6	3	2	123233332834425153333632
NC2	NORTHERN CAPE	nnnnnoooonnnnnooooooonoonnnnnnoooooonnnnnnn	N/A	LAM	760760047700771	1	3	2	2	4	3	3	3	2	2	2	4	1	2	6	1	5	3	3	2	2	1	2	2	132243332224126153322122
NC3	NORTHERN CAPE	nnnnnoooonnnnnooonooonoonnnnnnoooooonnnnnnn	N/A	LAM	760761047700771	1	3	2	2	4	3	3	3	2	2	2	4	1	2	6	1	5	3	3	2	2	6	2	2	132243332224126153322622
NC4	NORTHERN CAPE	nnnnnnnnnnnnnnoooooooooonnnnnnnnoooonnnonnn	N/A	LAM	777760007760731	1	3	2	2	4	3	3	3	2	8	2	4	1	2	6	1	5	3	3	2	2	4	2	2	132243332824126153322422
NC5	NORTHERN CAPE	nnnnnoooonnnnnoooooonnoonnnnnnoonooonnnnnnn	N/A	LAM	760760147710771	1	3	2	2	4	3	3	3	2	8	2	4	1	2	6	1	5	3	3	2	2	6	2	2	132243332824126153322622
NC6	NORTHERN CAPE	nnnnnnnnnnnnnnoooooooooonnnnnnnnoooonnnnnnn	254	T5_RUS1	777760007760771	1	3	2	2	4	4	2	3	2	2	2	4	1	2	6	1	5	3	3	2	2	1	2	2	132244232224126153322122
NC7	NORTHERN CAPE	nnnnnnnnnnnnnnoooooooooonnnnnnnnoooonnnnnnn	254	T5_RUS1	777760007760771	1	3	2	2	4	4	3	3	2	2	2	4	1	2	6	1	5	3	3	2	2	1	2	2	132244332224126153322122
NC8	NORTHERN CAPE	nnnnnnnnnnnnnnnooooooooonnnnnnnnoooonnnonnn	N/A	LAM	777770007760731	1	3	2	2	4	4	3	3	2	2	2	4	4	2	6	1	5	3	3	2	2	1	2	2	132244332224426153322122
NC9	NORTHERN CAPE	nnnooooooooonnnnnonnnnnnnnnnnnnnoooonnnnnnn	92	X3	700076777760771	1	3	4	2	4	4	3	3	2	2	2	4	1	2	6	1	5	3	3	3	2	1	3	2	134244332224126153332132
NC10	NORTHERN CAPE	nnnnnnnnnnnnnnnnnnnnoooonnnnnnnnoooonnnonnn	60	LAM4	777777607760731	1	3	4	2	4	4	3	3	2	2	2	4	1	2	6	1	5	3	3	3	2	2	3	2	134244332224126153332232
NC11	NORTHERN CAPE	nnnnnnnnnnnnnnnnnnnnoooonnnnnnnnoooonnnonnn	60	LAM4	777777607760731	1	3	4	2	4	4	3	3	2	2	2	4	1	2	6	1	5	3	3	3	2	8	3	2	134244332224126153332832
NC12	NORTHERN CAPE	nnnnnnnnnnnnnnnnnnnnoooonnnnnnnnoooonnnonnn	60	LAM4	777777607760731	1	3	4	2	4	4	3	3	2	2	2	4	1	2	6	1	5	3	3	3	2	8	3	2	134244332224126153332832
NC13	NORTHERN CAPE	nnnnnnnnnnnnnnnnnnnnoooonnnnnnnnoooonnnnnnn	60	LAM4	777777607760731	1	3	4	2	4	4	3	3	2	2	2	4	1	2	6	1	5	3	3	3	2	8	3	2	134244332224126153332832
NC14	NORTHERN CAPE	nnnnnnnnnnnnnnnnnnnnoooonnnnnnnnoooonnnonnn	60	LAM4	777777607760731	1	3	4	2	4	4	3	7	2	2	2	4	1	2	6	1	5	3	3	3	2	8	3	2	134244372224126153332832
NC15	NORTHERN CAPE	nnnnnnnnnnnnnnnnnnnnnnnnnnnnnnnnoooonnnnnnn	53	T1	777777777760771	2	1	4	2	2	5	1	3	2	2	3	4	4	2	5	1	1	3	3	3	5	7	3	2	214225132234425113335732
NC16	NORTHERN CAPE	nnonnnnnnnnnnnnnnnnnoooonnnnnnnnoooonnnnnnn	20	LAM1	677777607760771	2	2	2	2	1	3	2	3	2	8	2	5	1	2	6	1	5	3	3	3	2	4	2	2	222213232825126153332422
NC17	NORTHERN CAPE	nnnnnnnnnnnooooonnnnnnnnnnnnnnnnoonnnnnnnnn	N/A	S	777603777763771	2	2	2	2	4	3	1	2	2	8	3	4	2	2	5	1	5	3	3	3	5	5	2	2	222243122834225153335522
NC18	NORTHERN CAPE	nnnnnnnnnnnnnnnnnnnnnnnnnnnnoooononnnnnonnn	48	EAI1_SOM	777777777413731	2	2	2	5	3	4	2	4	2	3	9	3	2	4	6	1	2	3	3	4	7	2	1	1	222534242393246123347211
NC19	NORTHERN CAPE	nnonnnnnnnnnnnnnnnnnnnnnnnnnnnnnoooonnnonnn	1332	T2	677777777760731	2	2	3	2	2	3	4	2	2	8	2	4	2	2	5	1	5	3	3	3	3	5	2	2	223223422824225153333522
NC20	NORTHERN CAPE	nnonnnnnnnnnnnnnnnnnnnnnnnnnnnnnoooonnnonnn	1332	T2	677777777760731	2	2	3	2	2	3	4	2	2	8	2	4	2	2	5	1	5	3	3	3	3	5	2	2	223223422824225153333522
NC21	NORTHERN CAPE	nnnnnnnnnnnnnnnnnnnnnnnnnoooooonoooonnnonnn	62	H1	777777774020731	2	2	3	2	3	2	3	3	2	6	3	2	3	2	3	1	5	3	2	3	3	7	3	2	223232332632323153233732
NC22	NORTHERN CAPE	nnnnnnnnnnnnonnnnnnnnnnnnnnnnnnnoooonnnnnnn	37	T3	777737777760771	2	2	3	2	3	3	4	2	1	7	2	4	2	2	5	1	5	3	3	3	3	5	2	2	223233421724225153333522
NC23	NORTHERN CAPE	oooooooooooooooooooooooooooooooooonnnnnnnnn	1	BEIJING	000000000003771	2	2	3	2	3	5	3	3	2	4	3	2	3	2	3	1	5	3	3	3	3	7	3	2	223235332432323153333732
NC24	NORTHERN CAPE	nnnnnnnnnnnnnnnnnnnnnnnnnoooooonoooonnnonnn	62	H1	777777774020731	2	2	3	2	3	5	3	3	2	6	3	2	3	2	3	1	5	3	3	3	3	7	3	2	223235332632323153333732
NC25	NORTHERN CAPE	nnnnnnnnnnnnonnnnnnnnnnnnnnnnnonoooonnnnnnn	36	H3-T3	777737777720771	2	2	3	2	4	5	3	3	0	4	3	4	2	2	5	1	5	3	3	4	3	3	1	2	223245330434225153343312
NC26	NORTHERN CAPE	nnnnnnnnnnnnonnnnnnnnnnnnoooooonoooonnnnnnn	218	H1	777737774020771	2	2	3	2	4	5	3	3	0	4	3	4	2	2	5	1	5	3	3	4	3	4	3	2	223245330434225153343432
NC27	NORTHERN CAPE	nnnnnnnnnnnnnnnnnnnnnnnnnnnnnnonoooonnnnnnn	50	H3	777777777720771	2	2	3	2	4	5	3	3	1	4	3	4	2	2	5	1	5	3	3	3	4	5	3	2	223245331434225153334532
NC28	NORTHERN CAPE	nnnnnnnnoonnonnnnnnnnnnnnnnnnnnnoooonnnnnnn	71	S	776337777760771	2	2	4	2	1	2	1	2	2	2	3	4	2	2	5	1	5	3	3	3	1	4	2	2	224212122234225153331422
NC29	NORTHERN CAPE	nnonnnnnnnnnnnnnnnnnoooonnnnnnnnoooonnnnnnn	20	LAM1	677777607760771	2	2	4	2	1	2	2	3	2	2	2	5	1	2	6	1	5	3	3	3	2	2	2	2	224212232225126153332222
NC30	NORTHERN CAPE	nnonnnnnnnnnnnnnnnnnoooonnnnnnnnoooonnnnnnn	20	LAM1	677777607760771	2	2	4	2	1	3	2	3	2	2	2	5	1	2	6	1	5	3	3	3	2	2	2	2	224213232225126153332222
NC31	NORTHERN CAPE	nnonnnnnnnnnnnnnnnnnoooonnnnnnnnoooonnnnnnn	20	LAM1	677777607760771	2	2	4	2	1	3	2	3	2	7	2	5	1	2	6	1	5	3	1	3	2	4	2	2	224213232725126153132422
NC32	NORTHERN CAPE	nnonnnnnnnnnnnnnnnnnoooonnnnnnnnoooonnnnnnn	20	LAM1	677777607760771	2	2	4	2	1	3	2	3	2	8	2	5	1	2	5	1	5	3	3	3	2	4	2	2	224213232825125153332422
NC33	NORTHERN CAPE	nnnnnnnnnnnnnnnnnnnnoooonnnnnnnnoooonnnnnnn	42	LAM9	777777607760771	2	2	4	2	1	3	2	3	2	8	2	5	1	2	6	1	5	2	1	3	2	4	2	2	224213232825126152132422
NC34	NORTHERN CAPE	nnnnnnnnnnnnnnnnnnnnnnnnnnnnnnnnoooonnnnnnn	53	T1	777777777760771	2	2	4	2	1	3	3	2	2	4	4	4	2	2	6	1	5	3	3	3	5	5	2	2	224213322444226153335522
NC35	NORTHERN CAPE	nnnnnnnnnnnnnnnnnnnnnnnnnnnnnnnnoooonnnnnnn	N/A	N/A	777777777760771	2	2	4	2	1	3	3	2	2	8	3	4	2	2	6	1	5	3	3	3	5	4	1	2	224213322834226153335412
NC36	NORTHERN CAPE	nnnnnnnnnnnnnnnnnnnnnnnnnnnnnnnnoooonnnnnnn	53	T1	777777777760771	2	2	4	2	2	3	5	2	2	4	2	4	2	2	5	1	5	3	3	3	3	2	2	2	224223522424225153333222
NC37	NORTHERN CAPE	nnnnnnnnnnnnnnnnnnnnnnnnnnnnnnnnoooonnnnnnn	53	T1	777777777760771	2	2	4	2	2	3	5	2	2	8	2	4	2	2	5	1	5	3	3	3	3	5	2	2	224223522824225153333522
NC38	NORTHERN CAPE	nnnnnnnnnnnnnnnnnnnnnnnnnnnnnnnnoooonnnnnnn	53	T1	777777777760771	2	2	4	2	2	3	5	2	2	8	2	4	2	4	5	1	5	3	3	3	3	5	2	2	224223522824245153333522
NC39	NORTHERN CAPE	nnonnnnnnnnnnnnnnnnnoooonnnnnnnnoooonnnnnnn	20	LAM1	677777607760771	2	2	4	2	3	5	3	2	2	5	2	5	1	2	6	1	5	3	6	3	2	4	2	2	224235322525126153632422
NC40	NORTHERN CAPE	nnnnnnnnnnnnnnnnnnnnnnnnnnnnnnnnoooonnnnnnn	53	T1	777777777760771	2	2	4	2	4	2	1	2	2	2	2	4	2	3	5	1	3	3	3	3	5	5	2	2	224242122224235133335522
NC41	NORTHERN CAPE	nnnnnnnnnnnnnnnnnnnnnnnnnnnnnnnnoooonnnnnnn	53	T1	777777777760771	2	2	4	2	4	2	1	2	2	2	3	4	*	2	5	1	5	3	3	3	7	2	2	2	224242122234*25153337222
NC42	NORTHERN CAPE	nnnnnnnnnnnnnnnnnnnnnnnnnnnnnnnnoooonnnnnnn	53	T1	777777777760771	2	2	4	2	4	3	1	2	2	2	2	4	2	3	5	1	5	3	3	3	5	5	2	2	224243122224235153335522
NC43	NORTHERN CAPE	nnnnnnnnnnnnnnnnnnnnnnnnnnnnnnnnoonnnnnnnnn	54	MANU2	777777777763771	2	2	4	2	4	3	1	2	2	3	3	5	2	2	5	1	4	3	3	3	4	5	2	2	224243122335225143334522
NC44	NORTHERN CAPE	nnnnnnnnnnnnnnnnnonnnnnnnnnnnnnnoooonnoooon	137	X2	777776777760601	2	2	4	2	4	4	3	4	2	2	2	4	4	2	5	1	4	3	3	3	3	2	3	2	224244342224425143333232
NC45	NORTHERN CAPE	nnnnnnnnnnnnnnnnnnnnoooooooonnnnoooonnnnnnn	N/A	N/A	777777600360771	2	2	4	2	5	5	2	2	2	2	3	5	2	2	6	1	4	2	3	2	3	3	2	2	224255222235226142323322
NC46	NORTHERN CAPE	nnnnnnnnnnnnnnnnnnnnnnnnnnnnnnnnoonnnnnnnnn	54	MANU2	777777777763771	2	2	4	3s	1	3	3	2	2	4	3	4	2	2	6	1	4	3	3	3	5	3	2	2	2243s13322434226143335322
NC47	NORTHERN CAPE	oooooooooooooooooooooooooooooooooonnnnnonnn	1	BEIJING	000000000003771	2	3	3	2	3	3	2	4	2	8	6	4	4	2	5	1	4	3	3	3	3	2	3	4	233233242864425143333234
NC48	NORTHERN CAPE	nnnnnnnnnnnnnnnnnnnnnnnnnnnnnnonoooonnnnnnn	50	H3	777777777720771	2	3	3	2	3	4	3	3	1	8	3	5	4	2	5	1	5	3	3	3	3	7	3	2	233234331835425153333732
NC49	NORTHERN CAPE	oooooooooooooooooooooooooooooooooonnnnnnnnn	1	BEIJING	000000000003771	2	3	4	2	3	3	3	5	2	8	4	4	4	2	5	1	7	3	3	5	3	6	2	3	234233352844425173353623
NC50	NORTHERN CAPE	nnnnnnnnnnnnnnoonnnnnnnnnnnnnnnnoooonnnnnnn	732	T1	777763777760771	2	3	4	2	3	3	4	2	2	4	2	4	2	2	4	1	5	1	3	3	4	6	2	2	234233422424224151334622
NC51	NORTHERN CAPE	nnnnnnnnoonnnnnnnnnnnnnnnnnnnnnnoooonnnnnnn	34	S	776377777760771	2	3	4	3	2	3	3	1	2	4	4	4	2	2	5	1	6	3	2	3	3	10	2	2	2343233124442251632331022
NC52	NORTHERN CAPE	nnnnnnnnoonnnnnnnnonnnnnnnnnnnnnoooonnnnnnn	466	S	776377377760771	2	3	4	3	2	3	3	1	2	8	4	4	2	2	5	1	6	3	2	3	3	10	2	2	2343233128442251632331022
NC53	NORTHERN CAPE	nnnnnnnnoonnnnnnnnonnnnnnnnnnnnnoooonnnnnnn	466	S	776377377760771	2	3	4	3	2	3	3	1	2	8	4	4	2	2	5	1	6	3	2	3	3	10	2	2	2343233128442251632331022
NC54	NORTHERN CAPE	oooooooooooooooooooooooooooooooooonnnnnnnnn	1	BEIJING	000000000003771	2	3	4	3	4	2	3	1	2	4	4	4	2	2	5	1	5	3	2	3	3	10	2	2	2343423124442251532331022
NC55	NORTHERN CAPE	nnnnnnnnoonnnnnnnnnnnnnnnnnnnnnnoooonnnnnnn	34	S	776377777760771	2	3	4	3	4	3	2	1	2	4	4	4	2	1	5	1	4	3	2	3	3	2	2	2	234343212444215143233222
NC56	NORTHERN CAPE	nnnnnnnnoonnnnnnnnnnnnnnnnnnnnnnoooonnnnnnn	34	S	776377777760771	2	3	4	3	4	3	3	1	2	3	4	4	2	2	5	1	5	3	2	3	2	2	2	2	234343312344225153232222
NC57	NORTHERN CAPE	nnnnnnnnoonnnnnnnnnnnnnnnnnnnnnnoooonnnnnnn	34	S	776377777760771	2	3	4	3	4	3	3	1	2	3	4	4	2	2	5	1	5	3	2	3	3	2	2	2	234343312344225153233222
NC58	NORTHERN CAPE	nnnnnnnnoonnnnnnnnnnnnnnnnnnnnnnoooonnnoonn	494	S	776377777760711	2	3	4	3	4	3	3	1	2	4	4	4	2	2	5	1	5	3	2	3	3	1	2	2	234343312444225153233122
NC59	NORTHERN CAPE	nnnnnnnnoonnnnnnnnnnnnnnnnnnnnnnoooonnnnnnn	71	S	776337777760771	2	3	4	3	4	3	3	1	2	4	4	4	2	2	5	1	5	3	2	3	3	2	2	2	234343312444225153233222
NC60	NORTHERN CAPE	nnonnnnnoonnnnnnnnnnnnnnnnnnnnnnoooonnnnnnn	789	S	676377777760771	2	3	4	3	4	3	3	1	2	4	4	4	2	2	5	1	5	3	2	3	3	6	2	2	234343312444225153233622
NC61	NORTHERN CAPE	nooooooooooooooonnnnnnnnnnnnnnnnoooonnnnnnn	N/A	N/A	400003777760771	2	3	4	3	4	3	3	1	2	4	4	4	2	2	5	1	5	3	2	3	3	9	2	2	234343312444225153233922
NC62	NORTHERN CAPE	nnnnnnnnoonnonnnnnooooonnnnnnnnnoooonnnnnnn	N/A	N/A	776337017760771	2	3	4	3	4	3	3	1	2	4	4	4	2	2	5	1	5	3	2	3	5	4	2	2	234343312444225153235422
NC63	NORTHERN CAPE	nooooooooooooooonnnnnnnnnnnnnnnnoooonnnonnn	N/A	N/A	400003777760731	2	3	4	3	4	3	3	1	2	8	4	4	2	2	5	1	5	3	2	2	3	10	2	2	2343433128442251532231022
NC64	NORTHERN CAPE	nnnnnnnnoonnnnnnnnnnnnnnnnonnnnnoooonnnnnnn	212	S	776377776760771	2	3	4	3	4	3	3	1	2	8	4	4	2	2	5	1	5	3	2	3	3	2	2	3	234343312844225153233223
NC65	NORTHERN CAPE	nnnnnnnnoonnnnnnnnnnnnnnnnoonnnnoooonnnnnnn	N/A	N/A	776377776360771	2	3	4	3	4	3	3	1	2	8	4	4	2	2	5	1	5	3	2	3	3	2	2	2	234343312844225153233222
NC66	NORTHERN CAPE	nnnnnnnnoonnnnnnnnnnnnnnnnnnnnnnoooonnnnnnn	34	S	776377777760771	2	3	4	3	4	3	3	1	2	8	4	4	3	2	5	1	5	3	2	3	3	10	2	2	2343433128443251532331022
NC67	NORTHERN CAPE	nnnnnnnnoonnnnnnnnnnnnnnnnnnnnnnoooonnnnnnn	34	S	776377777760771	2	3	4	4s	4	3	3	1	2	4	4	4	2	2	5	1	5	3	2	3	4	2	2	2	2344s43312444225153234222
NC68	NORTHERN CAPE	oooooooooooooooooooooooooooooooooonnnnnnnnn	1	BEIJING	000000000003771	2	3	5	2	1	3	3	4	2	6	4	4	4	2	5	1	6	3	3	5	3	9	3	3	235213342644425163353933
NC69	NORTHERN CAPE	oooooooooooooooooooooooooooooooooonnnnnnnnn	1	BEIJING	000000000003771	2	3	5	2	1	3	3	4	2	8	3	4	4	2	5	1	6	3	3	5	3	9	3	3	235213342834425163353933
NC70	NORTHERN CAPE	nnnnnnnnoonnnnnnnnnnnoonnnnnnnnnoooonnnnnnn	N/A	S	776377717760771	2	3	5	3	5	3	3	1	2	8	4	4	2	2	5	1	4	3	2	3	4	8	2	2	235353312844225143234822
NC71	NORTHERN CAPE	nnnnnnnnnnnnnnnnnnnnoooonnoooonnoooonnnnnnn	59	LAM11_ZWE	777777606060771	2	4	2	2	1	4	1	7	2	4	2	4	1	1	6	1	5	2	5	3	2	1	2	2	242214172424116152532122
NC72	NORTHERN CAPE	nnnoooononnnnnnnnnnnnnoooooooooooonnnnnnnnn	1092	CAS1_DELHI	702777740003771	2	4	2	2	3	4	3	4	2	2	1	4	2	1	5	1	7	3	3	5	3	7	4	3	242234342214215173353743
NC73	NORTHERN CAPE	nnnoooonnnnnnnnnnnnnnnoooooooooooonnnnnnnnn	26	CAS1_DELHI	703777740003771	2	4	2	2	3	4	3	4	2	9	1	4	2	2	5	1	7	3	3	5	3	7	4	3	242234342914225173353743
NC74	NORTHERN CAPE	nnnoooononnnnnnnnnnnnnoooooooooooonnnnnnnnn	1092	CAS1_DELHI	702777740003771	2	4	2	2	3	4	3	4	2	9	10	4	2	1	5	1	7	3	3	5	3	7	4	3	2422343429104215173353743
NC75	NORTHERN CAPE	nnnooooooooooonnnonnnnnnnnnnnnnnoooonnnnnnn	N/A	H	700016777760771	2	4	3	2	4	3	3	3	2	3	3	4	4	2	5	1	5	3	3	3	4	7	3	2	243243332334425153334732
NC76	NORTHERN CAPE	nnnooooooooonnnnnonnnnnnnnnnnnnnoooonnnnnnn	92	X3	700076777760771	2	4	3	2	4	4	3	3	2	3	3	4	4	2	5	1	5	3	3	3	3	8	1	2	243244332334425153333812
NC77	NORTHERN CAPE	nonooooooooooonnnonnnnnnnnnnnnnnoooonnnnnnn	N/A	N/A	500016777760771	2	4	3	2	4	4	3	3	2	3	3	4	4	2	5	1	5	3	3	3	3	8	3	2	243244332334425153333832
NC78	NORTHERN CAPE	nnnooooooooonnnnnonnnnnnnnnnnnnnoooonnnnnnn	92	X3	700076777760771	2	4	3	2	4	4	3	3	2	3	3	4	4	2	5	1	5	3	3	3	4	8	3	2	243244332334425153334832
NC79	NORTHERN CAPE	onnooooooooonnnnnonnnnnnnnnnnnnnoooonnnnnnn	N/A	N/A	300076777760771	2	4	3	2	4	4	3	3	2	3	3	4	4	2	5	1	5	3	3	3	4	4	3	2	243244332334425153334432
NC80	NORTHERN CAPE	nnnooooooooonnnnnonnnnnnnnnnnnnnoooonnnnnnn	92	X3	700076777760771	2	4	3	2	5	4	3	3	2	3	3	4	4	2	5	1	5	3	3	3	4	4	3	2	243254332334425153334432
NC81	NORTHERN CAPE	oooooooooooooooooooooooooooooooooonnnnnnnnn	1	BEIJING	000000000003771	2	4	4	1	3	3	3	9	2	8	4	4	4	2	4	1	7	3	3	5	3	2	2	3	244133392844424173353223
NC82	NORTHERN CAPE	oooooooooooooooooooooooooooooooooonnnnnnnnn	1	BEIJING	000000000003771	2	4	4	2	1	3	3	5	8	2	4	4	4	2	5	1	7	1	3	5	3	8	2	3	244213358244425171353823
NC83	NORTHERN CAPE	nnnonnnnnnnnnnnnnonnnnnnnnnnnnnnoooonnoooon	N/A	X	737776777760601	2	4	4	2	2	4	3	4	2	2	3	4	4	2	5	1	5	3	3	3	3	7	3	2	244224342234425153333732
NC84	NORTHERN CAPE	oooooooooooooooooooooooooooooooooonnnnnnnnn	1	BEIJING	000000000003771	2	4	4	2	3	2	3	5	2	4	4	4	2	5	1	7	3	3	5	4	6	2	4	6	244232352444251733546246
NC85	NORTHERN CAPE	oooooooooooooooooooooooooooooooooonnnnnnnnn	1	BEIJING	000000000003771	2	4	4	2	3	2	3	5	2	5	4	4	4	2	5	1	7	2	3	5	4	6	2	4	244232352544425172354624
NC86	NORTHERN CAPE	oooooooooooooooooooooooooooooooooonnnnnnnnn	1	BEIJING	000000000003771	2	4	4	2	3	2	3	5	2	5	4	4	4	2	5	1	7	2	3	5	6	2	3	4	244232352544425172356234
NC87	NORTHERN CAPE	oooooooooooooooooooooooooooooooooonnnnnnnnn	1	BEIJING	000000000003771	2	4	4	2	3	2	3	5	2	5	4	4	4	2	5	1	7	4	3	5	4	6	2	3	244232352544425174354623
NC88	NORTHERN CAPE	oooooooooooooooooooooooooooooooooonnnnnnnnn	1	BEIJING	000000000003771	2	4	4	2	3	2	3	5	2	5	4	4	4	2	5	1	7	4	3	5	4	6	2	4	244232352544425174354624
NC89	NORTHERN CAPE	oooooooooooooooooooooooooooooooooonnnnnnnnn	1	BEIJING	000000000003771	2	4	4	2	3	2	3	5	2	5	4	4	4	2	5	1	7	4	3	5	4	6	2	4	244232352544425174354624
NC90	NORTHERN CAPE	oooooooooooooooooooooooooooooooooonnnnnnnnn	1	BEIJING	000000000003771	2	4	4	2	3	2	3	5	2	5	4	4	4	2	5	1	7	4	3	5	4	6	2	4	244232352544425174354624
NC91	NORTHERN CAPE	oooooooooooooooooooooooooooooooooonnnnnnnnn	1	BEIJING	000000000003771	2	4	4	2	3	2	3	5	2	5	4	4	4	2	5	1	7	5	3	5	4	6	2	4	244232352544425175354624
NC92	NORTHERN CAPE	oooooooooooooooooooooooooooooooooonnnnnnnnn	1	BEIJING	000000000003771	2	4	4	2	3	2	3	5	2	6	4	4	4	2	5	1	6	3	3	5	4	2	2	4	244232352644425163354224
NC93	NORTHERN CAPE	nnnooooooooonnnnnonnnnnnnnnnnnnnoooonnnnnnn	92	X3	700076777760771	2	4	4	2	3	2	3	5	2	6	4	4	4	2	5	1	7	3	3	5	4	2	2	3	244232352644425173354223
NC94	NORTHERN CAPE	oooooooooooooooooooooooooooooooooonnnnnnnnn	1	BEIJING	000000000003771	2	4	4	2	3	2	3	5	2	6	4	4	4	2	5	1	7	3	3	5	4	2	2	4	244232352644425173354224
NC95	NORTHERN CAPE	oooooooooooooooooooooooooooooooooonnnnnnnnn	1	BEIJING	000000000003771	2	4	4	2	3	2	3	5	2	6	4	4	4	2	5	1	7	3	3	5	4	2	2	4	244232352644425173354224
NC96	NORTHERN CAPE	oooooooooooooooooooooooooooooooooonnnnnnnnn	1	BEIJING	000000000003771	2	4	4	2	3	2	3	5	2	6	4	4	4	2	5	1	7	3	3	5	4	6	2	4	244232352644425173354624
NC97	NORTHERN CAPE	oooooooooooooooooooooooooooooooooonnnnnnnnn	1	BEIJING	000000000003771	2	4	4	2	3	3	3	3	2	8	4	4	5	2	5	1	8	3	3	5	6	2	2	3	244233332844525183356223
NC98	NORTHERN CAPE	oooooooooooooooooooooooooooooooooonnnnnnnnn	1	BEIJING	000000000003771	2	4	4	2	3	3	3	5	2	2	4	2	4	2	5	1	7	3	3	5	6	2	2	4	244233352242425173356224
NC99	NORTHERN CAPE	oooooooooooooooooooooooooooooooooonnnnnnnnn	1	BEIJING	000000000003771	2	4	4	2	3	3	3	5	2	3	3	4	4	2	5	1	7	3	3	5	3	8	2	3	244233352334425173353823
NC100	NORTHERN CAPE	oooooooooooooooooooooooooooooooooonnnnnnnnn	1	BEIJING	000000000003771	2	4	4	2	3	3	3	5	2	5	3	4	4	2	5	1	7	2	3	5	6	8	2	3	244233352534425172356823
NC101	NORTHERN CAPE	oooooooooooooooooooooooooooooooooonnnnnnnnn	1	BEIJING	000000000003771	2	4	4	2	3	3	3	5	2	5	3	4	4	2	5	1	7	3	3	5	3	8	2	3	244233352534425173353823
NC102	NORTHERN CAPE	oooooooooooooooooooooooooooooooooonnnnnnnnn	1	BEIJING	000000000003771	2	4	4	2	3	3	3	5	2	5	4	4	4	2	5	1	7	4	3	5	3	2	2	3	244233352544425174353223
NC103	NORTHERN CAPE	oooooooooooooooooooooooooooooooooonnnnnnnnn	1	BEIJING	000000000003771	2	4	4	2	3	3	3	5	2	5	4	4	4	2	5	1	7	4	3	5	3	3	2	3	244233352544425174353323
NC104	NORTHERN CAPE	oooooooooooooooooooooooooooooooooonnnnnnnnn	1	BEIJING	000000000003771	2	4	4	2	3	3	3	5	2	5	4	4	4	2	5	1	7	4	3	5	3	8	2	3	244233352544425174353823
NC105	NORTHERN CAPE	oooooooooooooooooooooooooooooooooonnnnnnnnn	1	BEIJING	000000000003771	2	4	4	2	3	3	3	5	2	5	4	4	4	2	5	1	7	4	3	5	6	8	2	3	244233352544425174356823
NC106	NORTHERN CAPE	oooooooooooooooooooooooooooooooooonnnnnnnnn	1	BEIJING	000000000003771	2	4	4	2	3	3	3	5	2	6	4	4	2	2	5	1	7	3	3	5	6	2	2	3	244233352644225173356223
NC107	NORTHERN CAPE	oooooooooooooooooooooooooooooooooonnnnnnnnn	1	BEIJING	000000000003771	2	4	4	2	3	3	3	5	2	8	4	4	4	2	4	1	7	4	3	5	6	8	2	3	244233352844424174356823
NC108	NORTHERN CAPE	nnnnnnnnnnnnnnnnnnnnnnnnnnnnnnonoooonnnnnnn	50	H3	777777777720771	2	4	4	2	3	3	3	5	2	8	4	4	4	2	5	1	7	3	3	5	6	2	2	3	244233352844425173356223
NC109	NORTHERN CAPE	oooooooooooooooooooooooooooooooooonnnnnnnnn	1	BEIJING	000000000003771	2	4	4	2	3	3	3	5	2	8	4	4	4	2	5	1	7	4	3	5	3	2	2	3	244233352844425174353223
NC110	NORTHERN CAPE	oooooooooooooooooooooooooooooooooonnnnnnnnn	1	BEIJING	000000000003771	2	4	4	2	3	3	3	5	2	8	4	4	4	2	5	1	8	3	3	5	6	2	2	3	244233352844425183356223
NC111	NORTHERN CAPE	oooooooooooooooooooooooooooooooooonnnnnnnnn	1	BEIJING	000000000003771	2	4	4	2	3	3	3	5	2	8	4	4	4	2	5	1	8	3	3	5	6	8	2	3	244233352844425183356823
NC112	NORTHERN CAPE	nnnnnnnnooonoonnnnnnoooonnnnnnnnoooonnnnnnn	N/A	N/A	776117607760771	2	4	4	2	3	4	3	3	2	3	1	4	2	2	6	1	5	3	1	3	1	8	2	2	244234332314226153131822
NC113	NORTHERN CAPE	nnnnnnnnooonoonnnnnnoooonnnnnnnnoooonnnnnno	N/A	LAM	776117607760770	2	4	4	2	3	4	3	3	2	4	1	4	2	2	6	1	5	3	1	3	6	2	2	2	244234332414226153136222
NC114	NORTHERN CAPE	nnnnnnnnooonoonnnnnnoooonnnnnnnnoooonnnnnnn	N/A	LAM	776117607760771	2	4	4	2	3	4	3	3	2	4	1	4	2	2	6	1	5	3	1	3	6	2	2	2	244234332414226153136222
NC115	NORTHERN CAPE	nnnnnnnnooonnnnnnnnnoooonnnnnnnnoooonnnnnnn	33	LAM3	776177607760771	2	4	4	2	3	4	3	4	2	2	2	4	2	2	5	1	5	3	1	3	6	7	2	2	244234342224225153136722
NC116	NORTHERN CAPE	nnnnnnnnooonnnnnnnnnoooonnnnnnnnoooonnnnnnn	33	LAM3	776177607760771	2	4	4	2	3	4	3	4	2	4	2	4	2	2	6	1	4	3	1	3	1	7	2	2	244234342424226143131722
NC117	NORTHERN CAPE	nnnnnnnnooonnnnnnnnnoooonnnnnnnnoooonnnnnnn	33	LAM3	776177607760771	2	4	4	2	3	4	3	4	2	4	2	4	2	2	6	1	5	3	1	3	1	7	2	2	244234342424226153131722
NC118	NORTHERN CAPE	nnnnnnnnooonnnnnnnnnoooonnnnnnnnoooonnnnnnn	33	LAM3	776177607760771	2	4	4	2	3	4	3	4	2	6	2	4	2	2	6	1	5	3	1	3	6	2	2	2	244234342624226153136222
NC119	NORTHERN CAPE	nnnnnnnnooonnnnnnnnooooonnnnnnnnoooonnnnnnn	719	T1	776177407760771	2	4	4	2	3	4	3	4	2	4	2	4	2	2	6	1	5	3	1	3	6	2	2	2	244234342424226153136222
NC120	NORTHERN CAPE	nnnnnnnnooonnnnnnnnnoooonnnnnnnnoooonnnnnnn	33	LAM3	776177607760771	2	4	4	2	3	4	3	4	2	4	2	4	2	2	6	1	5	3	1	3	6	7	2	2	244234342424226153136722
NC121	NORTHERN CAPE	nnnnnnnnooonnnnnnnnnoooonnnnnnnnoooonnnnnnn	33	LAM3	776177607760771	2	4	4	2	3	4	3	4	2	4	2	4	2	2	6	1	5	4	1	3	6	7	2	2	244234342424226154136722
NC122	NORTHERN CAPE	nnnnnnnnooonnnnnnnnnoooonnnnnnnnoooonnnnnnn	33	LAM3	776177607760771	2	4	4	2	3	4	3	4	2	4	2	4	2	2	6	1	5	4	1	3	6	7	2	2	244234342424226154136722
NC123	NORTHERN CAPE	oooooooooooooooooooooooonnnnnnnnoooonnnnnnn	4	LAM3 and S/convergent	000000007760771	2	4	4	2	4	4	2	4	2	4	2	4	2	2	6	1	5	3	1	3	6	2	2	2	244244242424226153136222
NC124	NORTHERN CAPE	onnnnnnnnnnnoooonnnnnnnnnnnnnnnnoooonnonnnn	N/A	N/A	377703777760671	2	4	4	3	3	4	3	1	2	4	4	4	2	2	5	1	5	3	3	3	3	2	2	2	244334312444225153333222
NC125	NORTHERN CAPE	oooooooooooooooooooooooooooooooooonnnnnnnnn	1	BEIJING	000000000003771	2	4	5	2	3	2	3	5	2	7	2	4	4	2	5	1	6	3	3	5	6	6	2	4	245232352724425163356624
NC126	NORTHERN CAPE	nnnnnnnnnnnnnnnnnnnnnnnnnnnnnnnnoooonnnnnnn	53	T1	777777777760771	2	5	4	2	3	3	3	4	2	4	2	4	2	2	6	1	3	3	1	3	6	7	2	2	254233342424226133136722
NC127	NORTHERN CAPE	nnnnnnnnooonnnnnnnnnoooonnnnnnnnoooonnnnnnn	33	LAM3	776177607760771	2	5	4	2	3	4	3	4	2	4	2	4	2	2	6	1	5	2	1	3	6	7	2	2	254234342424226152136722
NC128	NORTHERN CAPE	nnnooooooooonnnnnonnnnnnnnnnnnnnoooonnnnnnn	92	X3	700076777760771	2	6	3	2	4	4	2	3	2	3	3	4	4	2	5	1	5	3	3	3	6	8	3	2	263244232334425153336832
NC129	NORTHERN CAPE	nnnonnnnooonnnnnnnnooooonnnnnnnnoooonnnnnnn	N/A	N/A	736177407760771	3	2	4	3	4	3	2	1	2	3	2	4	2	2	5	1	4	3	3	3	6	8	2	2	324343212324225143336822
NC130	NORTHERN CAPE	oooooooooooooooooooooooooooooooooonnnnnnnnn	1	BEIJING	000000000003771	3	3	4	3	3	3	3	1	2	3	4	4	2	2	5	1	4	3	2	3	6	8	2	2	334333312344225143236822
NC131	NORTHERN CAPE	nnnnnnnnooonnnnnnnnnoooonnnnnnnnoooonnnnnnn	33	LAM3	776177607760771	3	4	3	2	3	4	3	4	2	4	2	4	2	2	6	1	5	3	1	3	6	7	2	2	343234342424226153136722
NC132	NORTHERN CAPE	nnonnnnnoonnnnnnnnnnnnnnnnnnnnnnoooonnnnnnn	789	S	676377777760771	2	3	4	3	4	3	3	1	2	4	4	4	2	2	5	1	5	3	2	3	3	2	2	2	234343312444225153233222
NC133	NORTHERN CAPE	nnnnnnnnoonnnnnnnnnnnnnnnnnnnnnnoonnnnnnnnn	N/A	N/A	776377777763771	2	3	4	2	3	2	3	1	2	3	4	4	2	2	5	1	4	3	2	3	3	6	2	2	234232312344225143233622
NC134	NORTHERN CAPE	nnnnnnnnnnnnnnnnnnnnoooonnnnnnnnoooonnnonnn	60	LAM4	777777607760731	2	2	2	2	9	4	2	4	2	3	2	4	2	2	5	2	2	3	3	4	3	2	1	4	222294242324225223343214
NC135	NORTHERN CAPE	oooooooooooooooooooooooooooooooooonnnnnonnn	1	BEIJING	000000000003771	2	2	3	2	4	5	4	3	2	2	3	4	4	2	5	1	8	3	3	3	3	7	3	2	223245432234425183333732
NW1	NORTH WEST	nnnoonnnnnnnnnnnnnnnnnnnnnnnnnnnoooonnnnnnn	358	T1	717777777760771	1	2	2	2	4	3	3	2	2	2	2	4	2	2	5	1	5	3	3	3	3	2	2	2	122243322224225153333222
NW2	NORTH WEST	nnnoonnnnnnnnnnnnnnnnnnnnnnnnnnnoooonnnnnnn	358	T1	717777777760771	1	2	2	2	4	3	3	2	2	8	2	4	2	2	5	1	5	3	3	3	3	2	2	2	122243322824225153333222
NW3	NORTH WEST	nnnnnonnnnnnnnnnnnnnnnnnnoooooonoooonnnnnnn	N/A	H	767777774020771	1	2	3	2	3	3	3	2	2	8	3	4	4	2	5	1	5	3	3	3	3	6	3	2	123233322834425153333632
NW4	NORTH WEST	nnnnnonnnnnnnnnnnnnnnnnnnoooooonoooonnnnnnn	N/A	H	767777774020771	1	2	3	2	3	3	3	3	1	8	3	4	4	2	5	1	5	3	3	3	3	6	1	2	123233331834425153333612
NW5	NORTH WEST	nnnnnonnnnnnnnnnnnnnnnnnnoooooonoooonnnnnnn	N/A	H	767777774020771	1	2	3	2	3	3	3	3	2	6	3	4	4	2	5	1	5	3	3	3	3	6	3	2	123233332634425153333632
NW6	NORTH WEST	nnnnnonnnnnnnnnnnnnnnnnnnoooooonoooonnnnnnn	N/A	H	767777774020771	1	2	3	2	3	3	3	3	2	6	3	4	4	2	5	1	5	3	3	3	3	6	3	2	123233332634425153333632
NW7	NORTH WEST	nnnnnonnnnnnnnnnnnnnnnnnnoooooonoooonnnnnnn	N/A	H	767777774020771	1	2	3	2	3	3	3	3	2	6	3	4	4	2	5	1	5	3	3	3	3	6	3	2	123233332634425153333632
NW8	NORTH WEST	nnnnnonnnnnnnnnnnnnnnnnnnoooooonoooonnnnnnn	N/A	H	767777774020771	1	2	3	2	3	3	3	3	2	6	3	4	4	2	5	1	5	3	3	3	3	6	3	2	123233332634425153333632
NW9	NORTH WEST	nnnnnnnnnnnnnnnnnnnnnnnnnoooooonoooonnnnnnn	47	H1	777777774020771	1	2	3	2	3	3	3	3	2	6	3	4	5	2	5	1	5	3	3	3	3	6	3	2	123233332634525153333632
NW10	NORTH WEST	nnnnnnnnnnnnnnnnnnnnnnnnnoooooonoooonnnnnno	1822	H1	777777774020770	1	2	3	2	3	3	3	3	2	8	3	4	4	2	2	1	5	3	3	3	3	6	3	2	123233332834422153333632
NW11	NORTH WEST	nnnnnonnnnnnnnnnnnnnnnnnnoooooonoooonnnnnnn	N/A	H	767777774020771	1	2	3	2	3	3	3	3	2	8	3	4	4	2	5	1	5	3	3	3	3	6	3	2	123233332834425153333632
NW12	NORTH WEST	nnnnnonnnnnnnnnnnnnnnnnnnoooooonoooonnnnnnn	N/A	H	767777774020771	1	2	3	2	3	3	3	3	2	8	3	4	4	2	5	1	5	3	3	3	3	6	3	2	123233332834425153333632
NW13	NORTH WEST	nnnnnonnnnnnnnnnnnnnnnnnnoooooonoooonnnnnnn	N/A	H	767777774020771	1	2	3	2	3	3	3	3	2	8	3	4	4	2	5	1	5	3	3	3	3	6	3	2	123233332834425153333632
NW14	NORTH WEST	nnnnnonnnnnnnnnnnnnnnnnnnoooooonoooonnnnnnn	N/A	H	767777774020771	1	2	3	2	3	3	3	3	2	8	3	4	4	2	5	1	5	3	3	3	3	6	3	2	123233332834425153333632
NW15	NORTH WEST	nnnnnonnnnnnnnnnnnnnnnnnnoooooonoooonnnnnnn	N/A	H	767777774020771	1	2	3	2	3	3	3	3	2	8	3	4	4	2	5	1	5	3	3	3	3	6	3	2	123233332834425153333632
NW16	NORTH WEST	nnnnnonnnnnnnnnnnnnnnnnnnoooooonoooonnnnnnn	N/A	H	767777774020771	1	2	3	2	3	3	3	3	2	8	3	4	4	2	5	1	5	3	3	3	3	6	3	2	123233332834425153333632
NW17	NORTH WEST	nnnnnonnnnnnnnnnnnnnnnnnnoooooonoooonnnnnnn	N/A	H	767777774020771	1	2	3	2	3	3	3	3	2	8	3	4	4	2	5	1	5	3	3	3	3	6	3	2	123233332834425153333632
NW18	NORTH WEST	nnnnnnnnoonnnnnnnnnnnnnnnnnnnnnnoooonnnnnnn	34	S	776377777760771	1	2	3	2	3	3	3	3	2	6	3	4	4	2	5	1	5	3	3	3	3	4	3	2	123233332634425153333432
NW19	NORTH WEST	nnnnnonnnnnnnnnnnnnnnnnnnoooooonoooonnnnnnn	N/A	H	767777774020771	1	2	3	2	3	3	3	3	2	8	3	4	4	2	5	1	5	3	3	3	3	6	3	2	123233332834425153333632
NW20	NORTH WEST	nnnnnnnnnnnnnnnnnnnnnnnnnnnnnnnnoonnnnnnnnn	54	MANU2	777777777763771	1	2	3	2	4	3	3	3	2	5	3	4	4	2	5	1	5	3	3	3	3	6	3	2	123243332534425153333632
NW21	NORTH WEST	oooooooooooooooooooooooooooooooooonnnnnnnnn	1	BEIJING	000000000003771	1	2	3	2	4	5	3	4	2	3	3	3	3	2	4	1	5	3	4	2	3	8	3	4	123245342333324153423834
NW22	NORTH WEST	nnnnnnnnnnnnnnoooooooooonnnnnnnnoooonnnnnnn	254	T5_RUS1	777760007760771	1	3	2	2	3	4	3	2	2	2	2	4	1	2	6	1	5	3	3	2	2	6	2	2	132234322224126153322622
NW23	NORTH WEST	nnnnnnnnnnnnnnnooooooooonnnnnnnnoooonnnnnnn	1767	T1	777770007760771	1	3	2	2	4	3	3	3	2	2	2	4	1	2	6	1	5	3	3	2	2	4	2	2	132243332224126153322422
NW24	NORTH WEST	nnnnnnnnnnnnnnoooooooooonnnnnnnnoonnnnnnnnn	567	MANU2	777760007763771	1	3	2	2	4	3	3	3	2	8	2	4	1	2	6	1	5	3	3	2	2	4	2	2	132243332824126153322422
NW25	NORTH WEST	nnnnnnnnnnnnnnoooooooooonnnnnnnnoooonnnnnnn	254	T5_RUS1	777760007760771	1	3	2	2	4	3	3	3	2	2	2	4	1	2	6	1	5	3	3	2	2	6	2	2	132243332224126153322622
NW26	NORTH WEST	nnnnnnnnnnnnnnoooooooooonnnnnnnnoooonnnonnn	N/A	N/A	777760007760731	1	3	2	2	4	3	3	3	2	8	2	4	1	2	6	1	5	3	3	2	2	4	2	3	132243332824126153322423
NW27	NORTH WEST	nnnnnnnnnnnnnnoooooooooonnnnnnnnoooonnnnnnn	254	T5_RUS1	777760007760771	1	3	2	2	4	4	2	3	2	2	2	4	1	2	6	1	5	3	3	2	2	6	2	2	132244232224126153322622
NW28	NORTH WEST	nnnnnnnnnnnnnnoooooooooonnnnnnnnoooonnnnnnn	254	T5_RUS1	777760007760771	1	3	2	2	4	4	3	3	2	1	2	4	1	2	6	1	5	3	3	2	2	1	2	2	132244332124126153322122
NW29	NORTH WEST	nnnnnnnnnnnnnnoooooooooonnnnnnnnoooonnnnnnn	254	T5_RUS1	777760007760771	1	3	2	2	4	4	3	3	2	2	2	4	1	2	6	1	5	3	3	2	2	4	2	2	132244332224126153322422
NW30	NORTH WEST	nnnnnnnnnnnnnnoooooooooonnnnnnnnoooonnnonnn	N/A	N/A	777760007760731	2	3	2	2	4	4	3	3	2	2	2	4	1	2	6	1	5	3	3	2	2	6	2	2	232244332224126153322622
NW31	NORTH WEST	nnnnnnnnnnnnnnooooooooonnnnnnnnnoooonnnnnnn	1737	T1	77776001776077	1	3	2	2	4	4	3	3	2	8	2	4	1	2	6	1	5	3	3	2	2	6	2	2	132244332824126153322622
NW32	NORTH WEST	nnnnnnnnnnnnnnoooooooooonnnnnnnnoooonnnnnnn	254	T5_RUS1	777760007760771	1	3	2	3s	4	4	3	3	2	2	2	4	1	2	6	1	5	3	3	2	2	6	2	2	1323s44332224126153322622
NW33	NORTH WEST	nnnnnnnnnnnnnnoooooooooonnnnnnnnoooonnnnnnn	254	T5_RUS1	777760007760771	1	3	2	3s	4	4	3	3	2	2	2	4	1	2	6	1	5	3	3	2	2	6	2	2	1323s44332224126153322622
NW34	NORTH WEST	nnnnnnnnnnnnnnnnnnnnoooonnnnnnnnoooonnnonnn	60	LAM4	777777607760731	1	3	4	2	4	4	3	3	2	2	2	4	1	2	6	1	4	3	3	3	2	2	3	2	134244332224126143332232
NW35	NORTH WEST	nnnnnnnnnnnnnnnnnnnnoooonnnnnnnnoooonnnonnn	60	LAM4	777777607760731	1	3	4	2	4	4	3	3	2	2	2	4	1	2	6	1	5	3	3	3	2	2	3	2	134244332224126153332232
NW36	NORTH WEST	nnnnnnnnnnnnnnnnnnnnoooonnnnnnnnoooonnnonnn	60	LAM4	777777607760731	1	3	4	2	4	4	3	3	2	2	2	4	1	2	6	1	5	3	3	3	2	2	3	2	134244332224126153332232
NW37	NORTH WEST	nnnnnnnnnnnnnnnnnnnnoooonnnnnnnnoooonnnonnn	60	LAM4	777777607760731	1	3	4	2	4	4	3	3	2	2	2	4	1	2	6	1	5	3	3	3	2	8	3	2	134244332224126153332832
NW38	NORTH WEST	nnnnnnnnooonnnnnnnnnoooonnnnnnnnoooonnnnnnn	60	LAM4	776177607760771	1	3	4	2	4	4	3	3	2	2	2	4	1	2	6	1	5	3	3	3	2	8	3	2	134244332224126153332832
NW39	NORTH WEST	nnnnnnnnnnnnnnnnnnnnoooonnnnnnnnoooonnnonnn	60	LAM4	777777607760731	1	3	4	2	4	4	3	3	2	9	2	4	1	2	6	1	5	3	3	3	2	2	3	2	134244332924126153332232
NW40	NORTH WEST	oooooooooooooooooooooooooooooooooonnnnnnnnn	1	BEIJING	000000000003771	2	1	4	2	1	2	3	2	2	8	3	4	2	2	6	1	5	3	3	3	5	5	2	2	214212322834226153335522
NW41	NORTH WEST	nnonnnnnnnnnnnnnnnnnoooonnnnnnnnoooonnnnnnn	20	LAM1	677777607760771	2	1	4	2	1	3	2	3	2	2	2	5	1	2	6	1	5	3	3	3	2	4	2	2	214213232225126153332422
NW42	NORTH WEST	nnonnnnnnnnnnnnnnnnnoooonnnnnnnnoooonnnnnnn	20	LAM1	677777607760771	2	1	4	2	1	3	2	3	2	2	2	5	1	2	6	1	5	3	3	3	2	4	2	2	214213232225126153332422
NW43	NORTH WEST	nnonnnnnnnnnnnnnnnnnoooonnnnnnnnoooonnnnnnn	20	LAM1	677777607760771	2	1	4	2	1	3	2	3	2	2	2	5	1	2	6	1	5	3	3	3	2	4	2	2	214213232225126153332422
NW44	NORTH WEST	nnnnnnnnnnnnnnnnnnnnnnnnnnnnnnnnoooonnnnnnn	53	T1	777777777760771	2	1	4	2	1	3	3	2	2	4	3	4	2	2	6	1	5	3	3	3	5	5	2	2	214213322434226153335522
NW45	NORTH WEST	nnnnnnnnnnnnnnnnnnnnnnnnnnnnnnnnoooonnnnnnn	53	T1	777777777760771	2	1	4	2	2	5	1	3	2	2	3	4	4	2	5	1	1	3	3	4	3	7	3	2	214225132234425113343732
NW46	NORTH WEST	nnnnnnnnnnnnnnnnnnnnnnnnnnnnnnnnoooonnnnnnn	53	T1	777777777760771	2	1	4	2	2	5	1	3	2	2	3	4	4	2	5	1	1	3	3	4	3	7	3	2	214225132234425113343732
NW47	NORTH WEST	nnnnnnnnnnnnnnnnnnnnnnnnnnnnnnnnoooonnnnnnn	53	T1	777777777760771	2	1	4	2	4	3	1	2	2	3	4	2	2	5	1	5	3	3	3	1	4	2	2	8	214243122342251533314228
NW48	NORTH WEST	nnnnnnnnoonnonnnnnnnnnnnnnnnnnnnoooonnnnnnn	71	S	776337777760771	2	1	4	3	4	2	3	1	2	4	4	2	3	2	3	1	5	3	3	3	3	2	2	2	214342312442323153333222
NW49	NORTH WEST	nnnnnnnnoonnonnnnnnnnnnnnnnnnnnnoooonnnnnnn	71	S	776337777760771	2	1	4	3	4	2	3	1	2	4	4	4	2	2	5	1	5	3	2	3	3	2	2	2	214342312444225153233222
NW50	NORTH WEST	nnnnnnnnoonnonnnnnnnnnnnnnnnnnnnoooonnnnnnn	71	S	776337777760771	2	1	4	3	4	3	3	1	2	4	4	4	2	2	5	1	5	3	2	3	3	1	2	2	214343312444225153233122
NW51	NORTH WEST	nnnnnnnnoonnnnnnnnnnnnnnnnnnnnnnoooonnnnnnn	34	S	776377777760771	2	1	4	3	4	3	3	1	2	4	4	4	2	2	3	1	5	3	2	3	3	2	2	2	214343312444223153233222
NW52	NORTH WEST	nnnnnnnnoonnonnnnnnnnnnnnnnnnnnnoooonnnnnnn	71	S	776337777760771	2	1	4	3	4	3	3	1	2	4	4	4	2	2	5	1	5	3	2	3	3	10	2	2	2143433124442251532331022
NW53	NORTH WEST	nnnnnnnnnnnnonnnnnnnnnnnnoooooonoooonnnnnnn	71	S	776337777760771	2	1	4	3	4	3	3	1	2	4	4	4	2	2	5	1	5	3	2	3	3	1(2)	2	2	2143433124442251532331(2)22
NW54	NORTH WEST	nnnooooooooonnnnnonnnnnnnnnnnnnnoooonnnnnnn	92	X3	700076777760771	2	1	4	3	4	3	3	1	2	8	4	4	2	2	5	1	5	3	2	3	3	1	2	2	214343312844225153233122
NW55	NORTH WEST	nnnnnnnnnnnnonnnnnnnnnnnnoooooonoooonnnnnnn	71	S	776337777760771	2	1	4	3	4	3	3	1	2	8	4	4	2	2	5	1	5	3	2	3	3	4	2	2	214343312844225153233422
NW56	NORTH WEST	nnnnnnnnnonnnnnnnnnnnnnnnnnnnnnnnoonnnnnnnn	N/A	N/A	777377777771771	2	1	4	3	4	3	3	1	2	4	4	4	2	2	5	1	5	3	2	3	3	10	2	2	2143433124442251532331022
NW57	NORTH WEST	nnnnnnnnnnnnnnnnnnnnnnnnnnnnoooononnnnnonnn	48	EAI1_SOM	777777777413731	2	2	2	2	3	4	2	2	2	3	9	3	2	4	6	2	5	3	3	4	7	2	1	1	222234222393246253347211
NW58	NORTH WEST	nnnnnnnnnnnnnnnnnnnnnnnnnnnnoooononnnnnonnn	48	EAI1_SOM	777777777413731	2	2	2	2	3	4	3	3	2	3	2	3	2	2	6	2	2	3	3	2	3	3	1	1	222234332323226223323311
NW59	NORTH WEST	nnnnnnnnnnnnnnnnnnnnnnnnnnnnoooononnnnnonnn	48	EAI1_SOM	777777777413731	2	2	2	5	3	4	2	4	2	3	9	3	2	4	6	2	2	3	3	4	7	2	1	1	222534242393246223347211
NW60	NORTH WEST	nnnnnnnnnnnnnnnnnnnnnnnnnnnnoooononnnnnonnn	48	EAI1_SOM	777777777413731	2	2	2	5	3	4	2	4	2	3	9	3	2	4	6	2	2	3	3	4	7	2	1	1	222534242393246223347211
NW61	NORTH WEST	nnnnnnnnnnnnnnnnnnnnnnnnnnnnoooononnnnnonnn	48	EAI1_SOM	777777777413731	2	2	2	5	3	4	2	4	2	3	9	3	2	4	6	2	2	3	3	4	7	2	1	1	222534242393246223347211
NW62	NORTH WEST	oooooooooooooooooooooooooooooooooonnnnnnnnn	1	BEIJING	000000000003771	2	2	2	5	3	4	2	11	2	3	2	3	2	4	6	2	2	3	3	4	7	2	1	1	2225342112323246223347211
NW63	NORTH WEST	nnnnnnnnnnnnnnnnnnnnnnnnnnnnoooononnnnnonnn	48	EAI1_SOM	777777777413731	2	2	2	5	3	4	2	11	2	3	9	3	2	4	6	2	2	3	3	4	7	1	1	1	2225342112393246223347111
NW64	NORTH WEST	nnnnnnnnnnnnnnnnnnnnnnnnnnnnoooononnnnnonnn	48	EAI1_SOM	777777777413731	2	2	2	5	3	4	2	11	2	3	9	3	2	4	6	2	2	3	3	4	7	2	1	1	2225342112393246223347211
NW65	NORTH WEST	nnnnnnnnoonnnnnnnnnnnnnnnnnnnnnnoooonnnnnnn	34	S	776377777760771	2	2	2	5	3	4	3	2	2	3	9	3	2	4	6	2	2	3	3	4	9	3	1	1	222534322393246223349311
NW66	NORTH WEST	nnnnnnnnnnnnnnnnnnnnnnnnnnnnoooononnnnnonnn	48	EAI1_SOM	777777777413731	2	2	2	5	3	4	3	4	2	3	9	3	2	4	6	2	2	3	3	5	9	3	1	1	222534342393246223359311
NW67	NORTH WEST	nnnnnnnnnnnnnnnnnnnnnnnnnnnnoooononnnnnonnn	48	EAI1_SOM	777777777413731	2	2	2	5	3	4	3	4	2	3	9	4	2	2	6	2	2	3	3	5	2	3	1	1	222534342394226223352311
NW68	NORTH WEST	nnnnnnnnnnnnnnnnnnnnnnnnnnnnoooononnnnnonnn	48	EAI1_SOM	777777777413731	2	2	2	5	3	4	3	4	2	9	9	3	2	4	6	2	2	3	3	5	9	3	1	1	222534342993246223359311
NW69	NORTH WEST	nnnnnnnnnnnnnnnnnnnnnnnnnnnnoooononnnnnonnn	48	EAI1_SOM	777777777413731	2	2	2	5	3	4	3	11	2	3	9	3	2	4	6	2	2	3	3	4	6	2	1	1	2225343112393246223346211
NW70	NORTH WEST	nnnnnonnnnnnnnnnnnnnnnnnnoooooonoooonnnnnnn	N/A	N/A	767777774020771	2	2	2	5	3	4	3	11	2	3	9	3	2	4	6	2	2	3	3	5	9	3	1	1	2225343112393246223359311
NW71	NORTH WEST	oooooooooooooooooooooooooooooooooonnnnnonnn	1	BEIJING	000000000003771	2	2	2	5	3	4	3	11	2	3	9	3	2	4	6	2	2	3	3	5	7	3	1	1	2225343112393246223357311
NW72	NORTH WEST	nnnnnnnnnnnnnnnnnnnnnnnnnnnnoooononnnnnonnn	48	EAI1_SOM	777777777413731	2	2	2	5	3	5	2	11	2	3	9	3	2	4	6	2	2	3	3	4	7	2	1	1	2225352112393246223347211
NW73	NORTH WEST	nnnoooonnonnnnnnnnnoooooooooooooooonnnnnnnn	21	CAS1_KILI	703377400001771	2	2	3	2	1	5	3	2	2	5	2	4	2	2	5	1	3	3	3	3	2	7	2	3	223215322524225133332723
NW74	NORTH WEST	nnnnnnnnnnnnnnnnnnnnnnnnnnnnnnnnoooonnnnnnn	53	T1	777777777760771	2	2	3	2	2	5	3	3	2	5	3	4	4	2	5	1	1	3	3	3	3	6	3	2	223225332534425113333632
NW75	NORTH WEST	nnnnnnnnnnnnnnnnnnnnnnnnnnnnnnnnoonnnnnnnnn	54	MANU2	777777777763771	2	2	3	2	3	3	1	2	2	2	2	4	2	3	5	1	7	3	3	3	5	5	2	2	223233122224235173335522
NW76	NORTH WEST	nnnnnnnnnnnnnnoooooooooonnnnnnnnoooonnnnnnn	254	T5_RUS1	777760007760771	2	2	3	2	3	3	3	3	1	5	3	4	4	2	5	1	5	3	3	3	3	9	3	2	223233331534425153333932
NW77	NORTH WEST	nnnnnnnnnnnnonnnnnnnnnnnnnnnnnnnoooonnnnnnn	37	T3	777737777760771	2	2	3	2	3	3	4	2	1	4	2	4	2	2	5	1	5	3	3	3	3	5	2	2	223233421424225153333522
NW78	NORTH WEST	nnnnnnnnnnnnonnnnnnnnnnnnnnnnnnnoooonnnnnnn	37	T3	777737777760771	2	2	3	2	3	3	4	2	1	4	2	4	2	2	5	1	5	3	3	3	3	5	2	2	223233421424225153333522
NW79	NORTH WEST	nnnnnnnnnnnnoonnnnnnnnnnnnnnnnnnoooonnnnnnn	53	T1	777777777760771	2	2	3	2	3	3	4	2	1	8	2	4	2	2	5	1	5	3	3	3	3	6	2	2	223233421824225153333622
NW80	NORTH WEST	nnnnnnnnnnnnnnnnnnnnnnnnnoooooonoooonnnonnn	62	H1	777777774020731	2	2	3	2	3	4	3	3	2	6	3	2	1	2	3	1	5	4	2	3	3	7	3	2	223234332632123154233732
NW81	NORTH WEST	nnnnnnnnnnnnnnnnnnnnnnnnnoooooonoooonnnonnn	62	H1	777777774020731	2	2	3	2	3	4	3	3	2	6	3	2	3	2	3	1	5	3	2	3	3	7	4	2	223234332632323153233742
NW82	NORTH WEST	nnnnonnnnnnonnnnnnnnnnnnnnnnoooononnnnnonnn	1649	EAI1_SOM	757677777413731	2	2	3	2	3	4	4	2	2	5	3	2	3	2	3	1	5	2	3	3	3	6	2	2	223234422532323152333622
NW83	NORTH WEST	nnnnnnnnnnnnnnnnnnnnnnnnnnnnnnoooooooonnnnn	238	U	777777777700171	2	2	3	2	3	5	3	3	1	5	3	2	4	2	3	1	5	3	3	2	3	6	3	2	223235331532423153323632
NW84	NORTH WEST	nnnnnnnnnnnnnooooonnnnnonoooooonoooonnnnnnn	N/A	H	777740764020771	2	2	3	2	3	5	3	3	2	3	3	4	2	2	5	1	5	3	3	3	3	7	3	2	223235332334225153333732
NW85	NORTH WEST	nnnnnnnnnnnnnnnnnnnnnnnnnnnnnnonoooonnnnnnn	50	H3	777777777720771	2	2	3	2	3	5	3	3	2	3	3	4	4	2	5	1	6	3	3	3	4	7	3	2	223235332334425163334732
NW86	NORTH WEST	nnnnnnnnnnnnonnnnnnnnnnnnnnnnnonoooonnnnnnn	36	H3-T3	777737777720771	2	2	3	2	3	5	3	3	2	6	3	4	4	2	5	1	4	3	3	3	3	3	3	2	223235332634425143333332
NW87	NORTH WEST	nonnnnnnnnnnnnnnnnnnnnnnnnnnnnnnoooonnnnnnn	334	T1	577777777760771	2	2	3	2	4	3	1	2	2	2	2	4	2	3	5	1	7	3	3	3	5	5	2	2	223243122224235173335522
NW88	NORTH WEST	nonnnnnnnnnnnnnnnnnnnnnnnnnnnnnnoooonnnnnnn	334	T1	577777777760771	2	2	3	2	4	3	1	2	2	2	2	4	2	3	5	1	7	3	3	3	5	5	2	2	223243122224235173335522
NW89	NORTH WEST	nnnnnnnnnnnnnnnnnnonnnoonnnnnnnnoooonoonnnn	39	T4_CEU1	777777347760471	2	2	3	2	4	3	3	4	2	8	3	4	3	2	5	1	4	3	3	3	3	5	2	2	223243342834325143333522
NW90	NORTH WEST	nnnnnnnnnnnnnnnnnnnnnnnnnnnnnnonoonnnnnnnnn	1634	MANU2	777777777723771	2	2	3	2	4	5	3	3	2	6	3	4	4	2	5	1	5	3	3	3	3	4	3	2	223245332634425153333432
NW91	NORTH WEST	nnnnnnnnnnnnnnnnnonnnnonnnnnnnnnoooonnnnnnn	449	X1	777776757760771	2	2	3	2s	5	3	3	4	2	3	3	4	4	2	5	1	5	3	3	3	3	7	3	2	2232s53342334425153333732
NW92	NORTH WEST	nnnnnnnnnnnnnnnnnonnnnonnnnnnnnnoooonnnnnnn	449	X1	777776757760771	2	2	3	2s	5	3	3	4	2	3	3	4	4	2	5	1	5	3	3	3	3	8	3	2	2232s53342334425153333832
NW93	NORTH WEST	nnnnnnnnnnnnnnnnnonnnnonnnnnnnnnoooonnnnnnn	449	X1	777776757760771	2	2	3	2s	5	3	3	4	8	2	3	4	4	2	5	1	5	3	3	3	3	8	3	2	2232s53348234425153333832
NW94	NORTH WEST	nnnnnnnnnnnnnnnnnnnnoooonnoooonnoooonnnnnnn	59	LAM11_ZWE	777777606060771	2	2	4	2	1	2	1	3	2	1	2	4	1	1	6	1	3	2	3	3	2	2	2	2	224212132124116132332222
NW95	NORTH WEST	nnnnnnnnnnnnnnnnnnnnoooonooooonnoooonnnonnn	811	LAM4	777777604060731	2	2	4	2	1	3	1	3	2	8	2	4	1	1	6	1	5	2	5	3	2	9	2	2	224213132824116152532922
NW96	NORTH WEST	nnnnnnnnnnnnnnnnnnnnonnnnnnnnnnnoooonnnnnnn	291	T1	777777677760771	2	2	4	2	1	3	2	2	2	5	2	4	2	2	6	1	3	3	1	3	1	5	2	2	224213222524226133131522
NW97	NORTH WEST	nnnnnnnonnnnnnnnnnnnnnnnnnnnnnnnoooonnnnnnn	966	T1	775777777760771	2	2	4	2	1	3	2	2	2	8	2	4	2	2	6	1	4	3	3	3	5	2	2	2	224213222824226143335222
NW98	NORTH WEST	nnnnnnnonnnnnnnnnnnnnnnnnnnnnnnnoooonnnnnnn	966	T1	775777777760771	2	2	4	2	1	3	2	2	2	8	2	4	2	2	6	1	4	3	3	3	5	5	2	2	224213222824226143335522
NW99	NORTH WEST	nnnnonnnnnnnnnnnnnnnnnnnnnnnnnonoooonnnnnnn	99	H3	777777777720771	2	2	4	2	1	3	2	2	2	8	3	4	2	2	6	1	2	3	3	3	3	5	2	2	224213222834226123333522
NW100	NORTH WEST	nnnonnnnnnnnnnnnnnnnnnnnnnnnnnnnoooonnnnnnn	205	T1	737777777760771	2	2	4	2	1	3	3	2	2	3	3	4	2	2	6	1	3	3	3	3	7	2	2	1	224213322334226133337221
NW101	NORTH WEST	nnnnnnnnnnnnnnnnnnnnoooonnnnnnnnoooonnnnnnn	42	LAM9	777777607760771	2	2	4	2	1	3	3	2	2	4	3	4	2	2	6	1	5	3	3	3	5	2	2	1	224213322434226153335221
NW102	NORTH WEST	nnnnoooonnnnnnnnnnnnnnnnnnnnnnnnoooonnnnnnn	N/A	N/A	741777777760771	2	2	4	2	1	3	3	2	2	4	3	4	2	2	6	1	5	3	3	3	5	4	2	2	224213322434226153335422
NW103	NORTH WEST	nnnnnnnnnnnnnnnnnnnnnnnnnnnnnnnnoooonnnnnnn	53	T1	777777777760771	2	2	4	2	1	3	3	2	2	8	2	4	2	2	6	1	4	3	3	3	5	3	2	2	224213322824226143335322
NW104	NORTH WEST	nnnnnnnnnnnnnnnnnnnnoooonnnnnnnnoooonnnonnn	60	LAM4	777777607760731	2	2	4	2	1	3	3	2	2	8	3	4	2	2	6	1	4	3	3	4	4	2	2	2	224213322834226143344222
NW105	NORTH WEST	nnnnnnnnnnnnnnnnnnnnoooonnnnnnnnoooonnnnnnn	42	LAM9	777777607760771	2	2	4	2	1	3	3	2	2	8	3	4	2	2	6	1	5	3	3	3	5	3	2	1	224213322834226153335321
NW106	NORTH WEST	nnnnnnnnnnnnnnnnnnnnnnnnnnnnnnnoooonnnnnnnn	N/A	N/A	777777777741771	2	2	4	2	1	3	3	2	2	8	3	4	2	2	6	1	5	3	3	3	5	4	1	2	224213322834226153335412
NW107	NORTH WEST	nnnnnnnnnnnnnnnnnnnnnnnnnnnnnnnoooonnnnnnnn	N/A	N/A	777777777741771	2	2	4	2	1	3	3	2	2	8	3	4	2	2	6	1	5	3	3	3	5	4	1	2	224213322834226153335412
NW108	NORTH WEST	nnnnnnnnnnnnnnnnnnnnoooonnnnnnnnoooonnnnnnn	42	LAM9	777777607760771	2	2	4	2	1	3	3	2	2	8	3	4	2	2	6	1	5	3	3	3	5	5	2	1	224213322834226153335521
NW109	NORTH WEST	oooooooooooooooooooooooooooooooooonnnnnnnnn	1	BEIJING	000000000003771	2	2	4	2	1	3	3	3	2	4	2	5	1	2	7	1	6	2	3	3	2	2	2	2	224213332425127162332222
NW110	NORTH WEST	nnonnnnnnnnnoonnnnnnoooonnnnnnnnoooonnnnnnn	N/A	LAM	677717607760771	2	2	4	2	1	3	3	3	2	2	2	5	1	2	7	1	6	2	3	3	2	2	2	2	224213332225127162332222
NW111	NORTH WEST	oooooooooooooooooooooooooooooooooonnnnnnnnn	1	BEIJING	000000000003771	2	2	4	2	1	3	3	3	2	2	2	5	1	2	7	1	6	2	3	3	2	2	2	1	224213332225127162332221
NW112	NORTH WEST	nnonnnnnnnnnoonnnnnnoooonnnnnnnnoooonnnnnnn	N/A	LAM	677717607760771	2	2	4	2	1	3	3	3	2	2	2	5	1	2	7	1	6	2	3	3	2	6	2	2	224213332225127162332622
NW113	NORTH WEST	nnnnnnnnnnnnnnnnnnnnnnnnnnnnnnnnoooonnnnnnn	53	T1	777777777760771	2	2	4	2	2	3	2	2	2	8	2	4	2	2	6	1	4	3	3	3	5	5	2	2	224223222824226143335522
NW114	NORTH WEST	nnnnnnnnnnnnnnnnnnnnnnnnnnnnnnnnoooonnnnnnn	53	T1	777777777760771	2	2	4	2	2	3	5	2	2	3	2	4	2	2	5	1	5	3	3	3	3	2	2	2	224223522324225153333222
NW115	NORTH WEST	nnnnnnnnnnnnnnnnnnnnnnnnnnnnnnnnoooonnnnnnn	53	T1	777777777760771	2	2	4	2	2	3	5	2	2	4	2	4	2	2	5	1	5	3	3	3	3	2	2	2	224223522424225153333222
NW116	NORTH WEST	nnnnnnnnnnnnnnnnnnnnnnnnnnnnnnnnoooonnnnnnn	53	T1	777777777760771	2	2	4	2	2	3	5	2	2	8	2	4	2	2	5	1	5	3	3	3	3	5	2	2	224223522824225153333522
NW117	NORTH WEST	nnnnnnnnoonnnnnnnnnnnnnnnnnnnnnnoooonnnnnnn	34	S	776377777760771	2	2	4	2	2	4	3	3	2	3	3	4	4	2	5	1	5	3	3	3	4	2	2	2	224224332334425153334222
NW118	NORTH WEST	nnnnnnnnnnnnnnnnnonnnnnnnnnnnnnnoooonnoooon	137	X2	777776777760601	2	2	4	2	2	4	3	3	2	2	3	4	4	2	5	1	5	3	3	3	4	10	2	2	2242243322344251533341022
NW119	NORTH WEST	nnnnnnnnoonnnnnnnnnnnnnnnnnnnnnnoooonnnnnnn	34	S	776377777760771	2	2	4	2	2	4	3	3	2	3	3	4	4	2	5	1	5	3	3	3	4	10	2	2	2242243323344251533341022
NW120	NORTH WEST	nnnnnnnnnnnnnnnnnonnnnnnnnnnnnnnoooonnoooon	137	X2	777776777760601	2	2	4	2	2	4	3	4	2	3	3	4	4	2	5	1	5	3	3	3	4	4	3	2	224224342334425153334432
NW121	NORTH WEST	oooooooooooooooooooooooooooooooooonnnnnnnnn	1	BEIJING	000000000003771	2	2	4	2	3	3	1	5	2	8	4	4	4	2	5	1	7	3	3	5	3	2	2	3	224233152844425173353223
NW122	NORTH WEST	nnonnnnnnnnnnnnnnonnnnnnnnnnnnnnoooonnoooon	18	X2	677776777760601	2	2	4	2	3	4	3	4	2	3	3	4	4	2	5	1	5	3	3	3	4	2	3	2	224234342334425153334232
NW123	NORTH WEST	nnnnnnnnnnnnnnnnnnnnnnnnnnnnnnnnoooonnnnnnn	53	T1	777777777760771	2	2	4	2	3	4	3	4	2	8	3	4	4	2	5	1	5	3	3	3	4	8	3	2	224234342834425153334832
NW124	NORTH WEST	nnnnonnnnnnonnnnnnnnnnnnnnnnoooononnnnnonnn	1649	EAI1_SOM	757677777413731	2	2	4	2	3	5	3	2	2	11	4	3	2	4	6	2	3	3	3	5	2	5	1	1	2242353221143246233352511
NW125	NORTH WEST	nnnnnnnnnnnnnnnnnnnnnnnnnnnnnnnnoooonnnnnnn	53	T1	777777777760771	2	2	4	2	4	3	1	2	2	2	2	4	2	3	5	1	5	2	3	3	5	5	2	2	224243122224235152335522
NW126	NORTH WEST	oooooooooooooooooooooooooooooooooonnnnnnnnn	1	BEIJING	000000000003771	2	2	4	2	4	3	1	2	2	2	2	4	2	4	5	1	5	3	3	3	5	2	2	2	224243122224245153335222
NW127	NORTH WEST	nnnnnnnnnonnnnnnnnnnnnnnnnnnnnnnoooonnnnnnn	1166	T1	777377777760771	2	2	4	2	4	3	1	2	2	3	3	4	2	1	5	1	5	3	3	3	5	2	2	2	224243122334215153335222
NW128	NORTH WEST	nnnnnnnnnonnnnnnnnnnnnnnnnnnnnnnoooonnnnnnn	1166	T1	777377777760771	2	2	4	2	4	3	1	2	2	3	3	4	2	1	5	1	5	3	3	3	5	2	2	2	224243122334215153335222
NW129	NORTH WEST	nnnnnnnnnnnnnnnnnnnnnnnnnnnnnnnnoooonnnnnnn	53	T1	777777777760771	2	2	4	2	4	3	1	2	2	7	2	4	2	3	5	1	5	3	3	3	10	5	2	2	2242431227242351533310522
NW130	NORTH WEST	nnnnnnnnnnnnnnnnnnnnnnnnnnnnnnnnoooonnnnnnn	53	T1	777777777760771	2	2	4	2	4	3	1	2	2	8	2	4	2	4	5	1	7	3	3	3	5	3	2	2	224243122824245173335322
NW131	NORTH WEST	nnnnnnnnnnnnnnnnnnnnnnnnnnnnnnnnoooonnnnnnn	53	T1	777777777760771	2	2	4	2	4	3	1	2	2	8	3	4	2	1	3	1	5	3	3	2	3	5	2	2	224243122834213153323522
NW132	NORTH WEST	nnnnnnnnnnnnnnnnnnnnnnnnnnnnnnnnoooonnnnnnn	53	T1	777777777760771	2	2	4	2	4	3	1	2	2	8	3	4	3	2	5	1	5	3	3	3	1	4	2	1	224243122834325153331421
NW133	NORTH WEST	nnnnnnnnnnnnnnnnnnnnnnnnnnnnnonnoooonnnnnnn	167	T1	777777777660771	2	2	4	2	4	3	3	2	2	2	3	4	2	2	6	1	5	3	3	3	3	6	2	2	224243322234226153333622
NW134	NORTH WEST	nnnnnnnnnnnnnnnnnnnnnnnnnnnnnnnnoooonnnnnnn	53	T1	777777777760771	2	2	4	2	4	3	3	2	2	3	3	4	2	2	6	1	5	3	1	2	3	5	2	2	224243322334226153123522
NW135	NORTH WEST	nnnnnnnnnnnnnnnnnnnnnnnnnnnnnonnoooonnnnnnn	167	T1	777777777660771	2	2	4	2	4	5	3	2	2	5	3	4	2	2	2	1	5	3	3	3	3	6	2	2	224245322534222153333622
NW136	NORTH WEST	nnnnnnnnnnnnnnnnnnnnnnnnnnnnnnnnoooonnnnnnn	53	T1	777777777760771	2	2	4	2	5	3	1	2	2	8	3	4	2	2	5	1	5	3	3	3	1	4	2	2	224253122834225153331422
NW137	NORTH WEST	nnnnnnnnnnnnnnnnnnnnnnnnnnnnnnnnoooonnnnnnn	53	T1	777777777760771	2	2	4	2	8	4	3	1	1	2	2	4	1	2	6	1	4	3	3	2	2	5	1	2	224284311224126143322512
NW138	NORTH WEST	nnnnoooonnnnnnnnnnnnnnnnnnnnnnnnoooonnnnnnn	N/A	N/A	741777777760771	2	2	4	3	1	3	3	2	2	8	3	4	2	2	6	1	5	3	3	3	5	4	2	2	224313322834226153335422
NW139	NORTH WEST	nnnnnnnnnnnnnnnnnnnnnnnnnnnnnnnnoooonnnnnnn	53	T1	777777777760771	2	2	4	3	4	3	3	1	2	4	4	4	2	2	5	1	5	2	2	3	3	9	2	2	224343312444225152233922
NW140	NORTH WEST	oooooooooooooooooooooooooooooooooonnnnnnnnn	1	BEIJING	000000000003771	2	2	4	5	3	2	3	1	2	2	2	4	1	2	6	1	5	3	3	2	2	6	3	2	224532312224126153322632
NW141	NORTH WEST	nnnnonnnnnnonnnnnnnnnnnnnnnnoooononnnnnonnn	1649	EAI1_SOM	757677777413731	2	2	4	5	3	3	3	5	2	11	4	3	2	4	6	2	3	3	3	5	2	5	1	1	2245333521143246233352511
NW142	NORTH WEST	nnnnnnnnnnnnnnnnnonnnnnnnnnnnnnnoooonnoooon	137	X2	777776777760601	2	2	4	5	3	5	3	5	2	11	4	3	2	4	6	2	3	3	3	5	2	5	1	1	2245353521143246233352511
NW143	NORTH WEST	nnnnonnnnnnonnnnnnnnnnnnnnnnoooononnnnnonnn	1649	EAI1_SOM	757677777413731	2	2	4	5	3	5	3	10	2	11	4	3	2	4	6	2	3	3	3	5	2	2	1	1	22453531021143246233352211
NW144	NORTH WEST	nnnnnnnnoonnonnnnnnnnnnnnnnnnnnnoooonnnnnnn	71	S	776337777760771	2	2	4	5	3	5	3	10	2	9	4	3	2	4	6	2	3	3	3	5	2	5	1	1	2245353102943246233352511
NW145	NORTH WEST	nnnnonnnnnnonnnnnnnnnnnnnnnnoooononnnnnonnn	1649	EAI1_SOM	757677777413731	2	2	4	5	3	5	3	12	2	11	4	3	2	4	6	2	3	3	3	5	2	5	1	1	22453531221143246233352511
NW146	NORTH WEST	nnnnonnnnnnonnnnnnnnnnnnnnnnoooononnnnnnnnn	N/A	N/A	757677777413771	2	2	4	5	3	5	3	10	2	11	4	3	2	4	6	2	3	3	3	5	2	7	1	1	22453531021143246233352711
NW147	NORTH WEST	nnnnonnnnnnnnnnnnnnnnnnnnnnnoooononnnnnonnn	806	EAI1_SOM	757777777413731	2	2	4	5	4	4	3	4	2	9	6	3	2	4	6	2	2	3	1	4	2	5	1	1	224544342963246223142511
NW148	NORTH WEST	nnnnnnnnnnnnnnnnnnnoonnnnnnnnnnnoooonnnnnnn	451	H37RV	777777477760771	2	2	4	3s	1	3	2	2	2	5	3	4	2	3	6	1	3	3	3	3	5	2	2	2	2243s13222534236133335222
NW149	NORTH WEST	nnnooooooooonnnnnonnnnnnnnnnnnnnoooonnnnnnn	92	X3	700076777760771	2	3	3	2	4	4	2	3	2	9	3	4	4	2	5	1	5	3	3	3	2	8	3	2	233244232934425153332832
NW150	NORTH WEST	nnnnnnnnoonnnnnnnnnnnnnnnnnnnnnnoooonnnnnnn	34	S	776377777760771	2	3	3	3	4	3	3	1	2	8	3	4	2	2	5	1	4	3	2	3	3	10	2	2	2333433128342251432331022
NW151	NORTH WEST	nnnnnnnnnnnnnnnnnnnnnnnnnnnnnnonoooonnnnnnn	50	H3	777777777720771	2	3	4	2	1	3	2	2	2	8	2	4	2	2	6	1	4	3	3	3	6	1	2	2	234213222824226143336122
NW152	NORTH WEST	nnnnnnnnnnnnonnnnnnnnnnnnnnnnnnnooooonnonnn	N/A	N/A	777737777760331	2	3	4	2	1	4	3	2	1	4	3	4	4	3	5	1	6	3	2	2	2	8	3	2	234214321434435163222832
NW153	NORTH WEST	oooooooooooooooooooooooooooooooooonnnnnnnnn	1	BEIJING	000000000003771	2	3	4	2	3	2	3	5	2	8	4	4	4	2	5	1	12	3	4	5	3	8	2	3	2342323528444251123453823
NW154	NORTH WEST	nnonnnnnnnnnnnnnnnnnnnnnnnnnnnnnoooonnnnnnn	196	T1	677777777760771	2	3	4	2	3	3	1	2	2	2	3	4	2	2	5	1	5	3	3	3	1	4	2	2	234233122234225153331422
NW155	NORTH WEST	oooooooooooooooooooooooooooooooooonnnnnnnnn	1	BEIJING	000000000003771	2	3	4	2	3	3	3	4	1	8	4	4	4	2	5	1	8	3	3	4	3	2	2	3	234233341844425183343223
NW156	NORTH WEST	oooooooooooooooooooooooooooooooooonnnnnnnnn	1	BEIJING	000000000003771	2	3	4	2	3	3	3	5	1	8	4	4	4	2	5	1	1	3	3	5	3	2	2	3	234233351844425113353223
NW157	NORTH WEST	oooooooooooooooooooooooooooooooooonnnnnnnnn	1	BEIJING	000000000003771	2	3	4	2	3	3	3	5	1	8	4	4	4	2	5	1	8	3	3	5	3	2	2	3	234233351844425183353223
NW158	NORTH WEST	nnnnonnnnnnnnnnnnnnnnnnnnnnnnnnnoooonnnnnnn	154	T1	757777777760771	2	3	4	2	3	3	3	5	2	4	4	4	4	2	5	1	6	3	4	5	3	8	2	3	234233352444425163453823
NW159	NORTH WEST	oooooooooooooooooooooooooooooooooonnnnnnnnn	1	BEIJING	000000000003771	2	3	4	2	3	3	3	5	2	4	4	4	4	2	5	1	12	3	4	5	3	8	2	3	2342333524444251123453823
NW160	NORTH WEST	oooooooooooooooooooooooooooooooooonnnnnnnnn	1	BEIJING	000000000003771	2	3	4	2	3	3	3	5	2	4	4	4	4	2	5	1	12	3	4	5	3	8	2	3	2342333524444251123453823
NW161	NORTH WEST	oooooooooooooooooooooooooooooooooonnnnnnnnn	1	BEIJING	000000000003771	2	3	4	2	3	3	3	5	2	7	4	4	4	2	5	1	7	3	4	5	3	8	2	3	234233352744425173453823
NW162	NORTH WEST	oooooooooooooooooooooooooooooooooonnnnnnnnn	1	BEIJING	000000000003771	2	3	4	2	3	3	3	5	2	8	4	4	4	2	5	1	12	3	4	5	3	2	2	3	2342333528444251123453223
NW163	NORTH WEST	oooooooooooooooooooooooooooooooooonnnnnnnnn	1	BEIJING	000000000003771	2	3	4	2	3	3	3	5	2	8	4	4	4	2	5	1	12	3	4	5	3	2	2	3	2342333528444251123453223
NW164	NORTH WEST	oooooooooooooooooooooooooooooooooonnnnnnnnn	1	BEIJING	000000000003771	2	3	4	2	3	3	3	5	2	8	4	4	4	2	5	1	12	3	4	5	3	2	2	3	2342333528444251123453223
NW165	NORTH WEST	oooooooooooooooooooooooooooooooooonnnnnnnnn	1	BEIJING	000000000003771	2	3	4	2	3	3	3	5	2	8	4	4	4	2	5	1	12	3	4	5	3	8	2	3	2342333528444251123453823
NW166	NORTH WEST	nnonnnnnnnnnnnnnnnnnnnnnnnnnnnnnoooonnnnnnn	196	T1	677777777760771	2	3	4	2	4	3	1	2	2	2	3	3	2	2	5	1	5	3	3	3	1	4	2	2	234243122233225153331422
NW167	NORTH WEST	nnnnnnnnnnnnnnnnnnnnnnnnnnnnnnnnoooonnnnnnn	53	T1	777777777760771	2	3	4	2	4	3	1	2	2	2	3	4	2	2	5	1	5	3	3	3	1	2	2	2	234243122234225153331222
NW168	NORTH WEST	nnnnnnnnoonnnnnnnnonnnnnnnnnnnnnoooonnnnnnn	466	S	776377377760771	2	3	4	2	4	3	3	1	2	4	4	4	2	2	5	1	6	3	2	3	3	2	2	2	234243312444225163233222
NW169	NORTH WEST	oooooooooooooooooooooooooooooooooonnnnnnnnn	1	BEIJING	000000000003771	2	3	4	3	3	3	3	1	2	8	2	4	2	2	5	1	5	3	2	3	3	2	2	2	234333312824225153233222
NW170	NORTH WEST	nnnnnnnnoonnnnnnnnnnnnnnnnnnnnnnoooonnnnnnn	34	S	776377777760771	2	3	4	3	4	2	3	1	2	4	4	4	2	2	5	1	5	3	2	3	3	10	2	2	2343423124442251532331022
NW171	NORTH WEST	nnnnnnnnoonnnnnnnnnnnnnnnnnnnnnnoooonnnnnnn	34	S	776377777760771	2	3	4	3	4	2	3	1	2	8	4	4	2	2	5	1	3	3	2	3	3	2	2	2	234342312844225133233222
NW172	NORTH WEST	nnnnnnnnnnnnnnnnnnnnnnnnnnnnnnnnoonnnnnnnnn	54	MANU2	777777777763771	2	3	4	3	4	2	3	7	2	4	4	4	2	2	5	1	5	3	2	3	3	9	2	2	234342372444225153233922
NW173	NORTH WEST	nnnnnnnnoonnnnnnnnnnnnnnnnnnonnnoooonnnnnnn	N/A	N/A	776376777560771	2	3	4	3	4	3	2	1	2	4	4	4	2	2	6	1	5	3	2	3	4	10	2	2	2343432124442261532341022
NW174	NORTH WEST	nnnnnonnnnnnnnnnnnnnnnnnnoooooonoooonnnnnnn	N/A	S	767777774020771	2	3	4	3	4	3	2	1	2	4	4	4	2	4	6	1	5	3	1	3	3	10	2	2	2343432124442461531331022
NW175	NORTH WEST	nnnnnnnnonnnnnnnnnnnnnnnnnnnnnnnnnooooooooo	N/A	N/A	776777777774000	2	3	4	3	4	3	2	1	2	8	4	4	2	2	5	1	6	3	2	3	2	7	2	2	234343212844225163232722
NW176	NORTH WEST	nnnnnnnnoonnoonnnnnnnnnnnnnnnnnnoooonnnnnnn	N/A	S	776317777760771	2	3	4	3	4	3	3	1	2	2	3	4	2	2	5	1	5	3	2	4	3	8	2	2	234343312234225153243822
NW177	NORTH WEST	nnnnnnnnoonnonnnnnnnnnnnnnnnnnnnoooonnnnnnn	71	S	776337777760771	2	3	4	3	4	3	3	1	2	4	4	4	2	2	5	1	5	2	2	3	3	8	2	2	234343312444225152233822
NW178	NORTH WEST	nnnnnnnnoonnonnnnnnnnnnnnnnnnnnnoooonnnnnnn	71	S	776337777760771	2	3	4	3	4	3	3	1	2	4	4	4	2	2	5	1	5	2	2	3	3	8	2	2	234343312444225152233822
NW179	NORTH WEST	nnnnnnnnoonnnnnnnnnnnnnnnnnnnnnnoooonnnnnnn	34	S	776377777760771	2	3	4	3	4	3	3	1	2	4	4	4	2	2	5	1	5	3	2	3	3	2	2	2	234343312444225153233222
NW180	NORTH WEST	nnnnnnnnnnnnnnnnnnnnoooonooooonnoooonnnonnn	811	LAM4	777777604060731	2	3	4	3	4	3	3	1	2	4	4	4	2	2	5	1	5	3	2	3	3	9	2	2	234343312444225153233922
NW181	NORTH WEST	nnnnnnnnoonnoonnnnnnnnnnnnnnnnnnoooonnnnnnn	N/A	N/A	776317777760771	2	3	4	3	4	3	3	1	2	8	3	4	2	2	5	1	5	3	2	4	3	8	2	2	234343312834225153243822
NW182	NORTH WEST	nnnnnnnnoonnnnnnnnnnnnnnnnnnnnnnoooonnnnnnn	34	S	776377777760771	2	3	4	3	4	3	3	1	2	8	4	4	2	2	5	1	5	2	2	3	3	2	2	2	234343312844225152233222
NW183	NORTH WEST	nnnnnnnnnnnnnnnnnnnnnnnnnnnnoooononnnnnonnn	48	EAI1_SOM	777777777413731	2	3	4	3	4	3	3	1	2	8	4	4	2	2	5	1	5	2	2	3	3	9	2	2	234343312844225152233922
NW184	NORTH WEST	nnnnnnnnoonnnnnnnnnnnnnnnnnnnnnnoooonnnonnn	784	T2-S	776377777760731	2	3	4	3	4	3	3	1	2	8	4	4	2	2	5	1	5	2	2	3	3	10	2	2	2343433128442251522331022
NW185	NORTH WEST	nnnnnnnnoonnnnnnnnnnnnnnnnnnnnnnnooonnnnnnn	34	S	776377777760771	2	3	4	3	4	3	3	1	2	8	4	4	2	2	5	1	5	3	2	3	3	2	2	2	234343312844225153233222
NW186	NORTH WEST	nnnnnnnnoonnnnnnnnnnnnnnnnnnnnnnoooonnnnnnn	34	S	776377777760771	2	3	4	3	4	3	3	1	2	8	4	4	2	2	5	1	5	3	2	3	3	2	2	2	234343312844225153233222
NW187	NORTH WEST	nnnnnnnnnnnnnnnnnnnnnnnnnnnnoooononnnnnonnn	48	EAI1_SOM	777777777413731	2	3	4	3	4	3	3	1	2	8	4	4	2	2	5	1	5	3	2	3	3	5	2	2	234343312844225153233522
NW188	NORTH WEST	nnnnnnnnoonnnnnnnnnnnnnnnnnnnnnnoooonnnnnnn	34	S	776377777760771	2	3	4	3	4	3	3	1	2	8	4	4	2	2	5	1	5	3	2	3	3	9	2	2	234343312844225153233922
NW189	NORTH WEST	nnnnnnnnoonnnnnnnnnnnnnnnnnnnnnnoooonnnnnnn	34	S	776377777760771	2	3	4	3	4	3	3	1	2	8	4	4	2	2	5	1	5	3	2	3	3	9	2	2	234343312844225153233922
NW190	NORTH WEST	nnnnnnnnoonnnnnnnnnnnnnnnnnnnnnnoooonnnnnnn	34	S	776377777760771	2	3	4	3	4	3	3	1	2	8	4	4	2	2	5	1	5	3	2	3	3	10	2	2	2343433128442251532331022
NW191	NORTH WEST	oooooooooooooooooooooonnnnnnnnoooonnnnnnnnn	N/A	N/A	000000037703771	2	3	4	3	4	3	3	1	2	8	4	4	2	2	6	1	5	3	2	3	3	2	2	2	234343312844226153233222
NW192	NORTH WEST	nnnnnnnnoonnnnnnnnnnnnnnnnnnnnnnoooonnnnnnn	34	S	776377777760771	2	3	4	3	4	4	3	1	2	4	4	4	2	2	5	1	5	3	2	3	3	10	2	2	2343443124442251532331022
NW193	NORTH WEST	nnnnnnnnoonnnnnnnnnnnnnnnnnnnnnnoooonnnnnnn	34	S	776377777760771	2	3	4	3	5	3	3	1	2	8	3	4	2	2	5	1	5	3	2	3	3	2	2	2	234353312834225153233222
NW194	NORTH WEST	nnnnnnnnoonnnnnnnnnnnnnnnnnnnnnnoooonnnnnnn	34	S	776377777760771	2	3	4	3	5	3	3	1	2	8	4	4	2	2	5	1	5	3	2	3	3	9	2	2	234353312844225153233922
NW195	NORTH WEST	nnnnnnnnoonnonnnnnnnnnnnnnnnnnnnoooonnnnnnn	71	S	776337777760771	2	3	4	4	4	3	3	1	2	4	4	4	2	2	5	1	5	3	2	3	3	10	2	2	2344433124442251532331022
NW196	NORTH WEST	oooooooooooooooooooooooooooooooooonnnnnnnnn	1	BEIJING	000000000003771	2	3	5	2	1	3	3	4	2	6	4	4	4	2	5	1	6	3	3	5	3	8	3	3	235213342644425163353833
NW197	NORTH WEST	oooooooooooooooooooooooooooooooooonnnnnnnnn	1	BEIJING	000000000003771	2	3	5	2	1	3	3	4	2	6	4	4	4	2	5	1	6	3	3	5	3	9	3	3	235213342644425163353933
NW198	NORTH WEST	oooooooooooooooooooooooooooooooooonnnnnnnnn	1	BEIJING	000000000003771	2	3	5	2	1	3	3	4	2	7	3	4	4	2	5	1	6	2	3	5	3	9	4	3	235213342734425162353943
NW199	NORTH WEST	nnnnnnnnnonnnoonnnnnnnnnnnnnnnnnoonnnnnnnnn	N/A	N/A	777347777763771	2	3	5	2	1	3	3	4	2	7	3	4	4	2	5	1	2	3	3	5	3	9	3	3	235213342734425123353933
NW200	NORTH WEST	oooooooooooooooooooooooooooooooooonnnnnnnnn	1	BEIJING	000000000003771	2	3	5	2	1	3	3	4	2	8	3	4	4	2	5	1	6	3	3	5	3	9	3	3	235213342834425163353933
NW201	NORTH WEST	oooooooooooooooooooooooooooooooooonnnnnnnnn	1	BEIJING	000000000003771	2	3	5	2	1	3	3	4	2	8	3	4	4	2	5	1	6	3	3	5	3	9	3	3	235213342834425163353933
NW202	NORTH WEST	nnnnnnnnoonnnnnnnnnnnnnnnnnnnnnnoooonnnnnnn	34	S	776377777760771	2	3	5	2	1	3	3	4	2	6	4	4	4	2	5	1	6	3	3	3	3	8	3	3	235213342644425163333833
NW203	NORTH WEST	oooooooooooooooooooooooooooooooooonnnnnnnnn	1	BEIJING	000000000003771	2	3	5	2	1	3	3	4	2	8	4	4	4	2	5	1	6	3	3	5	3	9	3	3	235213342844425163353933
NW204	NORTH WEST	oooooooooooooooooooooooooooooooooonnnnnnnnn	1	BEIJING	000000000003771	2	3	5	2	1	3	3	4	2	8	4	4	4	2	5	1	6	3	3	5	3	9	3	3	235213342844425163353933
NW205	NORTH WEST	oooooooooooooooooooooooooooooooooonnnnnnnnn	1	BEIJING	000000000003771	2	3	5	2	1	3	3	4	2	8	4	4	4	2	5	1	6	3	3	5	3	9	3	3	235213342844425163353933
NW206	NORTH WEST	oooooooooooooooooooooooooooooooooonnnnnnnnn	1	BEIJING	000000000003771	2	3	5	2	1	3	3	4	2	8	4	4	4	2	5	1	6	3	3	5	3	9	3	3	235213342844425163353933
NW207	NORTH WEST	oooooooooooooooooooooooooooooooooonnnnnnnnn	1	BEIJING	000000000003771	2	3	5	2	1	3	3	4	2	8	4	4	4	2	5	1	6	3	3	5	3	9	3	3	235213342844425163353933
NW208	NORTH WEST	oooooooooooooooooooooooooooooooooonnnnnnnnn	1	BEIJING	000000000003771	2	3	5	2	1	3	3	4	2	8	4	4	4	2	5	1	6	3	3	5	3	9	3	3	235213342844425163353933
NW209	NORTH WEST	oooooooooooooooooooooooooooooooooonnnnnnnnn	1	BEIJING	000000000003771	2	3	5	2	1	3	3	4	2	8	4	4	4	2	5	1	6	3	3	5	3	9	4	3	235213342844425163353943
NW210	NORTH WEST	oooooooooooooooooooooooooooooooooonnnnnnnnn	1	BEIJING	000000000003771	2	3	5	2	1	3	3	4	2	8	4	4	4	2	5	1	7	3	3	5	3	1	3	3	235213342844425173353133
NW211	NORTH WEST	nnnnnnnnnnnnnnnnnnnnnnnnnnnnnnnnoonnnnnnnnn	54	MANU2	777777777763771	2	3	5	2	2	4	3	4	3	2	3	4	4	2	5	1	5	3	3	2	4	2	3	2	235224343234425153324232
NW212	NORTH WEST	nnnnnnnnoonnnnnnnnnnnnnnnnnnnnnnoooonnnnnnn	34	S	776377777760771	2	3	5	3	4	3	3	1	2	4	4	4	2	2	5	1	5	3	2	3	3	8	2	2	235343312444225153233822
NW213	NORTH WEST	nnnnnnnnnnnnnnnnnonnnnnnnnnnnnnnoooonnnnnnn	119	X1	777776777760771	2	4	1	2	3	5	3	4	2	8	3	4	4	2	5	1	5	3	3	2	2	6	3	2	241235342834425153322632
NW214	NORTH WEST	oooooooooooooooooooooooooooooooooonnnnnnnnn	1	BEIJING	000000000003771	2	4	2	2	4	4	3	3	2	3	3	4	4	2	5	1	4	3	3	3	3	2	3	2	242244332334425143333232
NW215	NORTH WEST	nnnoooonnonnnnnnnnnoooooooooooooooonnnnnooo	N/A	N/A	703377400001740	2	4	2	2	4	7	4	2	2	2	4	4	2	2	5	1	1	2	3	4	2	1	4	3	242247422244225112342143
NW216	NORTH WEST	nnnoooonnonnnnnnnnnoooooooooooooooonnnnnooo	N/A	N/A	703377400001740	2	4	2	2	4	7	4	2	2	2	4	4	2	2	5	1	1	2	3	4	2	5	4	3	242247422244225112342543
NW217	NORTH WEST	nnnoooonnonnnnnnnnnoooooooooooooooonnnnnnnn	21	CAS1_KILI	703377400001771	2	4	2	2	4	7	4	3	2	1	4	4	2	2	5	1	1	3	3	4	2	4	4	3	242247432144225113342443
NW218	NORTH WEST	nnnoooonnonnnnnnnnnoooooooooooooooonnnnnnnn	21	CAS1_KILI	703377400001771	2	4	2	2	4	7	4	3	2	2	4	4	2	2	5	1	1	2	3	4	2	1	4	3	242247432244225112342143
NW219	NORTH WEST	nnnoooonnonnnnnnnnnooooooooooooooooonnnnnnn	N/A	N/A	703377400000771	2	4	2	2	4	7	4	3	2	2	4	4	2	2	5	1	1	3	3	4	2	4	4	3	242247432244225113342443
NW220	NORTH WEST	nnnoooonnonnnnnnnnnoooooooooooooooonnnnnnnn	21	CAS1_KILI	703377400001771	2	4	2	2	4	7	4	3	2	2	4	4	2	2	5	1	1	3	3	4	2	5	4	3	242247432244225113342543
NW221	NORTH WEST	nnnoooonnonnnnnnnnnoooooooooooooooonnnnnnnn	21	CAS1_KILI	703377400001771	2	4	2	2	4	7	4	3	2	2	4	4	2	2	5	1	1	3	3	4	2	5	4	3	242247432244225113342543
NW222	NORTH WEST	nnnoooonnonnnnnnnnnoooooooooooooooonnnnnnnn	21	CAS1_KILI	703377400001771	2	4	2	2	4	7	4	3	2	2	4	4	2	2	5	1	1	4	3	4	2	5	4	3	242247432244225114342543
NW223	NORTH WEST	nnnooooooooonnnnnonnnnnnnnnnnnnnoooonnnnnnn	92	X3	700076777760771	2	4	3	2	1	4	3	2	2	2	3	4	4	2	5	1	3	3	3	3	4	9	3	2	243214322234425133334932
NW224	NORTH WEST	nnnnnnnnnnnnnnnnnonnnnnnnnnnnnnnoooonnnnnnn	119	X1	777776777760771	2	4	3	2	1	4	3	4	1	4	3	4	4	3	5	1	5	3	2	3	3	8	4	2	243214341434435153233842
NW225	NORTH WEST	nnnnnnnnooonnnnnnnnnoooonnnnnnnnoooonnnnnnn	33	LAM3	776177607760771	2	4	3	2	3	3	3	4	2	3	2	3	2	2	6	1	5	3	1	3	1	9	2	2	243233342323226153131922
NW226	NORTH WEST	nnnnnonnnnnnnnnnnnnnnnnnnoooooonoooonnnnnnn	N/A	H	767777774020771	2	4	3	2	3	4	3	3	2	3	3	4	4	2	5	1	5	3	2	2	4	8	3	2	243234332334425153224832
NW227	NORTH WEST	nnnnnnnnooonnnnnnnnnoooonnnnnnnnoooonnnnnnn	33	LAM3	776177607760771	2	4	3	2	3	4	3	4	2	3	2	3	2	2	6	1	5	3	1	3	1	9	2	2	243234342323226153131922
NW228	NORTH WEST	nnnnnnnnooonnnnnnnnnoooonnnnnnnnoooonnnnnnn	33	LAM3	776177607760771	2	4	3	2	3	4	3	4	2	3	2	3	2	2	6	1	5	3	1	3	1	9	2	2	243234342323226153131922
NW229	NORTH WEST	nnnnnnnnooonnnnnnnnnoooonnnnnnnnoooonnnnnnn	33	LAM3	776177607760771	2	4	3	2	3	4	3	4	2	3	2	4	2	2	6	1	5	2	1	3	1	7	2	2	243234342324226152131722
NW230	NORTH WEST	nnnnnnnnooonnnnnnnnnoooonnnnnnnnoooonnnnnnn	33	LAM3	776177607760771	2	4	3	2	3	4	3	4	2	3	2	4	2	2	6	1	5	3	1	3	1	7	2	2	243234342324226153131722
NW231	NORTH WEST	nnnnnnnnooonnnnnnnnnoooonnnnnnnnoooonnnnnnn	33	LAM3	776177607760771	2	4	3	2	3	4	3	4	2	3	2	4	2	2	6	1	5	3	1	3	1	7	2	2	243234342324226153131722
NW232	NORTH WEST	nnnnnnnnooonnnnnnnnnoooonnnnnnnnoooonnnnnnn	33	LAM3	776177607760771	2	4	3	2	3	4	3	4	2	3	2	4	2	2	6	1	5	3	1	3	1	7	2	2	243234342324226153131722
NW233	NORTH WEST	nnnnnnnnooonnnnnnnnnoooonnnnnnnnoooonnnnnnn	33	LAM3	776177607760771	2	4	3	2	3	4	3	4	2	3	2	4	2	2	6	1	5	3	1	3	1	7	2	2	243234342324226153131722
NW234	NORTH WEST	nnnnnnnnooonnnnnnnnnoooonnnnnnnnoooonnnnnnn	33	LAM3	776177607760771	2	4	3	2	3	4	3	4	2	8	2	4	2	2	6	1	5	2	1	3	1	7	2	2	243234342824226152131722
NW235	NORTH WEST	nnnnnnnnooonnnnnnnnnoooonnnnnnnnoooonnnnnnn	33	LAM3	776177607760771	2	4	3	2	3	4	3	7	2	3	2	4	2	2	6	1	5	3	1	3	1	7	2	2	243234372324226153131722
NW236	NORTH WEST	onnooooooooonnnnnonnnnnnnnnnnnnnoooonnnnnnn	N/A	N/A	300076777760771	2	4	3	2	4	2	3	3	2	3	3	4	4	2	5	1	5	3	3	3	4	8	3	2	243242332334425153334832
NW237	NORTH WEST	nnnnnnnnnnnnnnnnnnnnnnnnnnnnnnnnoooonnnnnnn	53	T1	777777777760771	2	4	3	2	4	4	2	3	2	3	3	4	4	2	5	1	5	3	3	3	3	4	3	2	243244232334425153333432
NW238	NORTH WEST	nnnnnnnnnnnnnnnnnnnnnnnnnnnnoooononnnnnonnn	48	EAI1_SOM	777777777413731	2	4	3	2	4	4	3	3	2	2	3	4	4	2	5	1	4	2	3	3	3	8	3	2	243244332234425142333832
NW239	NORTH WEST	nnnooooooooonnnnnonnnnnnnnnnnnnnoooonnnoooo	200	X3	700076777760700	2	4	3	2	4	4	3	3	2	2	3	4	4	2	5	1	5	2	3	3	3	8	3	2	243244332234425152333832
NW240	NORTH WEST	nnnooooooooonnnnnonnnnnnnnnnnnnnoooonnnnnnn	92	X3	700076777760771	2	4	3	2	4	4	3	3	2	2	3	4	4	2	5	1	5	3	3	3	3	9	3	2	243244332234425153333932
NW241	NORTH WEST	nnnooooooooonnnnnonnnnnnnnnnnnnnoooonnnnnnn	92	X3	700076777760771	2	4	3	2	4	4	3	3	2	3	3	4	4	2	5	1	5	3	2	2	4	8	3	2	243244332334425153224832
NW242	NORTH WEST	nnnooooooooonnnnnonnnnnnnnnnnnnnoooonnnnnnn	92	X3	700076777760771	2	4	3	2	4	4	3	3	2	3	3	4	4	2	5	1	5	3	2	2	4	8	3	2	243244332334425153224832
NW243	NORTH WEST	nnnooooooooonnnnnonnnnnnnnnnnnnnoooonnnnnnn	92	X3	700076777760771	2	4	3	2	4	4	3	3	2	3	3	4	4	2	5	1	5	3	2	2	4	8	3	2	243244332334425153224832
NW244	NORTH WEST	nnnnnnnnnnnnnnnnnnnnnnnnnnnnnnnnoooonnnnnnn	92	X3	700076777760771	2	4	3	2	4	4	3	3	2	3	3	4	4	2	5	1	5	3	2	2	4	8	3	2	243244332334425153224832
NW245	NORTH WEST	nnnooooooooonnnnnonnnnnnnnnnnnnnoooonnnnnnn	92	X3	700076777760771	2	4	3	2	4	4	3	3	2	3	3	4	4	2	5	1	5	3	2	2	4	8	3	2	243244332334425153224832
NW246	NORTH WEST	nnnooooooooonnnnnonnnnnnnnnnnnnnoooonnnnnnn	92	X3	700076777760771	2	4	3	2	4	4	3	3	2	3	3	4	4	2	5	1	5	3	2	2	4	8	3	2	243244332334425153224832
NW247	NORTH WEST	nnnooooooooooonnnonnnnnnnnnnnnnnoooonnnnnnn	N/A	N/A	700016777760771	2	4	3	2	4	4	3	3	2	4	3	4	4	2	5	1	5	3	3	3	4	8	3	2	243244332434425153334832
NW248	NORTH WEST	nnnooooooooonnnnnonnnnnnnnnnnnnnoooonnnnnnn	92	X3	700076777760771	2	4	3	2	4	4	3	3	2	3	3	4	4	2	5	1	5	3	3	3	4	8	3	2	243244332334425153334832
NW249	NORTH WEST	nnnooooooooonnnnnonnnnnnnnnnnnnnoooonnnnnnn	92	X3	700076777760771	2	4	3	2	4	4	3	3	2	3	3	4	4	2	5	1	5	3	3	3	4	8	3	2	243244332334425153334832
NW250	NORTH WEST	nnnooooooooonnnnnonnnnnnnnnnnnnnoooonnnnnnn	92	X3	700076777760771	2	4	3	2	4	4	3	3	2	3	3	4	4	2	5	1	5	3	3	3	4	8	3	2	243244332334425153334832
NW251	NORTH WEST	nnnooooooooooonnnonnnnnnnnnnnnnnoooonnnnnnn	N/A	N/A	700016777760771	2	4	3	2	4	4	3	3	2	9	3	4	4	2	5	1	4	3	3	3	4	9	3	2	243244332934425143334932
NW252	NORTH WEST	nnnooooooooonnnnnonnnnnnnnnnnnnnoooonnnnnnn	92	X3	700076777760771	2	4	3	2	4	4	3	3	2	9	3	4	4	2	5	1	5	3	2	2	4	8	3	2	243244332934425153224832
NW253	NORTH WEST	nnnooooooooonnnnnonnnnnnnnnnnnnnoooonnnnnnn	92	X3	700076777760771	2	4	3	2	4	4	3	3	2	9	3	4	4	4	5	1	5	3	3	3	4	8	3	2	243244332934445153334832
NW254	NORTH WEST	nnnooooooooonnnnnonnnnnnnnnnnnnnoooonnnoooo	200	X3	700076777760700	2	4	3	2	4	4	3	4	2	2	3	4	4	2	5	1	5	3	3	3	3	10	3	2	2432443422344251533331032
NW255	NORTH WEST	nnnnnnnnnnnnnnnnnnnnnnnnnnnnoooononnnnnonnn	48	EAI1_SOM	777777777413731	2	4	3	2	4	5	3	3	2	3	3	4	4	2	5	1	5	3	3	3	4	2	3	2	243245332334425153334232
[truncated: 111 more rows]

## Sheet: Western Cape
Lab No	Distrct	Spoligotyping pattern	Octal code	SIT	Family	154	424	577	580	802	960	1644	1955	2059	2163b	2165	2347	2401	2461	2531	2687	2996	3007	3171	3192	3690	4052	4156	4348	24-MIRU-VNTR loci
WC1	CAPE WINELANDS	nnnnnoooonnnnnooooooonoonnnnnnoooooonnnnnnn	760760047700771	N/A	N/A	1	3	2	2	4	4	3	3	2	2	2	4	1	2	6	1	5	3	3	2	2	6	2	2	132244332224126153322622
WC2	CAPE WINELANDS	nnnnnnnnnnnnnnnnnnnnoooonnnnnnnnoooonnnonnn	777777607760731	60	LAM4	1	3	4	2	4	4	3	3	2	2	2	4	1	2	6	1	5	3	3	3	2	8	3	2	134244332224126153332832
WC3	CAPE WINELANDS	nnnnnnnnnnnnnnnnnnnnoooonnnnnnoooooonnnnnnn	777777607700771	1241	U	1	3	4	2	6	4	3	2	2	2	1	4	1	2	6	1	5	3	3	1	2	11	2	2	1342643222141261533121122
WC4	CAPE WINELANDS	nnnnnnnnooonoonnnnnnoooonnnnnnnnoooonnnnnnn	776117607760771	N/A	N/A	1	4	4	2	3	3	3	5	2	4	2	4	2	2	6	1	5	3	1	3	1	7	3	2	144233352424226153131732
WC5	CAPE WINELANDS	nnnnnnnnnnnnnnnnnnnnnnoonnnnnnnnoonnnnnnnnn	777777747763771	N/A	N/A	2	1	4	2	1	3	3	3	2	4	2	4	1	2	5	1	4	3	3	3	2	9	2	2	214213332424125143332922
WC6	CAPE WINELANDS	oooooooooooooooooooooooooooooooooonnnnnnnnn	000000000003771	1	BEIJING	2	2	2	2	2	5	4	2	2	1	2	4	2	2	5	1	5	3	3	3	3	5	2	2	222225422124225153333522
WC7	CAPE WINELANDS	nnnnnnnnnnnnonnnnnnnnnnnnnnnnnnnoooonnnnnnn	777737777760771	37	T3	2	2	3	2	3	3	4	2	1	4	2	4	2	2	5	1	5	3	3	3	3	5	2	2	223233421424225153333522
WC8	CAPE WINELANDS	nnnnnnnnnnnnonnnnnnnnnnnnoooooonoooonnnnnnn	777737774020771	218	H1	2	2	3	2	3	5	3	1	2	3	3	4	4	2	5	1	5	3	3	2	3	4	2	2	223235312334425153323422
WC9	CAPE WINELANDS	nnnnnnnnnnnnonnnnnnnnnnnnoooooonoooonnnnnnn	777737774020771	218	H1	2	2	3	2	3	5	3	3	2	3	3	4	4	2	5	1	5	3	3	2	3	4	3	2	223235332334425153323432
WC10	CAPE WINELANDS	nnnnnnnnnnnnonnnnnnnnnnnnnnnnnonoooonnnnnnn	777737777720771	36	H3-T3	2	2	3	2	3	5	3	3	2	4	3	4	2	2	5	1	5	3	3	4	3	6	3	2	223235332434225153343632
WC11	CAPE WINELANDS	nnnooooooooonnnnnonnnnnnnnnnnnnnoooonnnnnnn	700076777760771	92	X3	2	2	3	2	4	4	3	3	2	3	3	4	4	2	5	1	5	3	3	3	4	8	3	2	223244332334425153334832
WC12	CAPE WINELANDS	nnnooooooooonnnnnonnnnnnnnnnnnnnoooonnnnnnn	700076777760771	92	X3	2	2	3	2	4	4	3	3	2	3	3	4	4	2	5	1	5	3	3	3	4	8	3	2	223244332334425153334832
WC13	CAPE WINELANDS	nnnooooooooonnnnnonnnnnnnnnnnnnnoooonnnnnnn	700076777760771	92	X3	2	2	3	2	4	4	3	3	2	3	3	4	4	2	5	1	5	3	3	3	5	8	3	2	223244332334425153335832
WC14	CAPE WINELANDS	nnnnnnnnnnnnnnnnnonnnnnnnnnnnnnnoooonnoooon	777776777760601	137	X2	2	2	3	2	5	4	3	4	2	4	3	4	4	2	5	1	4	3	3	3	4	5	3	2	223254342434425143334532
WC15	CAPE WINELANDS	nnnnnnnnnnnnnnnnnonnnnnnnnnnnnnnoooonnnnnnn	777776777760771	119	X1	2	2	3	2	5	4	3	4	2	4	3	4	4	2	5	1	4	3	3	3	4	5	3	2	223254342434425143334532
WC16	CAPE WINELANDS	nnnnnnnnnnnnnnnnnnonnnoonnnnnnnnoooonoonnnn	777777347760471	39	T4_CEU1	2	2	3	2	5	4	3	4	2	5	3	4	4	2	5	1	4	3	3	3	3	5	3	2	223254342534425143333532
WC17	CAPE WINELANDS	nnnnnnnnnnnnnnnnnnnnnnnnnnnnnnnnoooonnnnnnn	777777777760771	53	T1	2	2	4	2	1	3	3	2	2	3	3	4	2	2	6	1	5	3	3	3	6	4	2	2	224213322334226153336422
WC18	CAPE WINELANDS	nnnnnnnnnnnnnnnnnnnnnnnnnnnnnnnnoooonnnnnnn	777777777760771	53	T1	2	2	4	2	1	3	3	2	2	5	3	4	2	2	6	1	5	3	3	3	3	4	2	2	224213322534226153333422
WC19	CAPE WINELANDS	nnnnnnnnnnnnnnnnnnnnnnnnnnnnnnnnoooonnnnnnn	777777777760771	53	T1	2	2	4	2	2	3	1	2	2	3	2	4	2	2	5	1	5	3	3	3	5	4	2	2	224223122324225153335422
WC20	CAPE WINELANDS	nnnnnnnnnnnnnnnnnnnnnnnnnnnnnnnnoooonnnnnnn	777777777760771	53	T1	2	2	4	2	2	3	3	2	2	5	3	4	2	2	6	1	5	3	3	3	3	4	2	2	224223322534226153333422
WC21	CAPE WINELANDS	nnnnnnnnnnnnnnnnnnnnnnonnnnnnnnnoooonnnnnnn	777777757760771	44	T5	2	2	4	2	2	3	4	2	2	4	2	4	2	2	5	1	5	3	3	2	3	5	2	2	224223422424225153323522
WC22	CAPE WINELANDS	nnnnnnnnnnnnonnnnonnnnnnnnnnnnnnoooonnoooon	777736777760601	347	X2	2	2	4	2	2	4	3	4	2	4	3	4	4	2	5	1	2	3	3	4	4	9	3	2	224224342434425123344932
WC23	CAPE WINELANDS	nnnnnnnnnnnnnnnnnnnnnnnonnnnnnnnoooonnnnnnn	777777767760771	373	T1	2	2	4	2	3	3	3	2	2	4	3	4	2	2	5	1	5	3	3	3	3	5	2	2	224233322434225153333522
WC24	CAPE WINELANDS	nnnnnnnnnnnnonnnnonnnnnnnnnnnnnnoooonnoooon	777736777760601	347	X2	2	2	5	2	2	4	3	4	2	4	3	4	4	2	5	1	2	3	3	4	7	9	3	2	225224342434425123347932
WC25	CAPE WINELANDS	nnnnnnnnnnnnonnnnonnnnnnnnnnnnnnoooonnoooon	777736777760601	347	X2	2	2	5	2	2	4	3	4	2	4	3	4	4	2	5	1	2	3	3	4	7	9	3	2	225224342434425123347932
WC26	CAPE WINELANDS	nnnnnnnnoonnonnnnnnnnnnnnnnnnnnnoooonnnnnnn	776337777760771	71	S	2	3	4	2	4	3	3	1	2	4	4	4	2	2	5	1	5	3	2	3	1	9	2	2	234243312444225153231922
WC27	CAPE WINELANDS	nnnnnnnnnnnnnnnnnnnnoooonnnnnnoooooonnnnnnn	777777607700771	1241	U	2	3	4	2	4	4	3	2	2	2	1	4	1	2	6	1	5	3	3	1	2	8	2	2	234244322214126153312822
WC28	CAPE WINELANDS	nnonnnnnoonnnnnnnnnnnnnnnnnnnnnnoooonnnnnnn	676377777760771	789	S	2	3	4	3	4	3	3	1	2	4	3	4	2	2	5	1	5	3	2	3	3	6	2	2	234343312434225153233622
WC29	CAPE WINELANDS	nnnnnnnnoonnonnnnnnnnnnnnnnnnnnnoooonnnnnnn	776337777760771	71	S	2	3	4	3	4	3	3	1	2	4	4	4	2	2	5	1	5	3	2	3	3	4	2	2	234343312444225153233422
WC30	CAPE WINELANDS	nnnnnnnnoonnnnnnnnnnnnnnnnnnnnnnoooonnnnnnn	776377777760771	34	S	2	3	4	3	4	3	3	1	2	4	4	4	2	2	5	1	5	3	2	3	3	10	2	2	2343433124442251532331022
WC31	CAPE WINELANDS	nnnnnnnnooonnnnnnnnooooonnnnnnnnoooonnnnnnn	776177407760771	719	T1	2	3	4	3	5	3	2	1	2	4	4	4	2	2	5	1	5	3	2	3	3	9	2	2	234353212444225153233922
WC32	CAPE WINELANDS	oooooooooooooooooooooooooooooooooonnnnnnnnn	000000000003771	1	BEIJING	2	3	5	1	1	3	3	4	2	3	4	4	4	2	5	1	6	3	3	5	3	8	2	2	235113342344425163353822
WC33	CAPE WINELANDS	oooooooooooooooooooooooooooooooooonnnnnnnnn	000000000003771	1	BEIJING	2	3	5	1	1	3	3	4	2	6	4	4	4	2	5	1	6	3	3	5	3	8	3	2	235113342644425163353832
WC34	CAPE WINELANDS	oooooooooooooooooooooooooooooooooonnnnnnnnn	000000000003771	1	BEIJING	2	3	5	1	1	3	3	4	2	6	4	4	4	2	5	1	6	3	3	5	3	8	3	2	235113342644425163353832
WC35	CAPE WINELANDS	oooooooooooooooooooooooooooooooooonnnnnnnnn	000000000003771	1	BEIJING	2	3	5	1	1	3	3	4	2	6	4	4	4	2	5	1	6	3	3	5	3	8	3	2	235113342644425163353832
WC36	CAPE WINELANDS	oooooooooooooooooooooooooooooooooonnnnnnnnn	000000000003771	1	BEIJING	2	3	5	1	1	3	3	4	2	6	4	4	4	2	5	1	6	3	3	5	3	8	3	2	235113342644425163353832
WC37	CAPE WINELANDS	oooooooooooooooooooooooooooooooooonnnnnnnnn	000000000003771	1	BEIJING	2	3	5	1	1	3	3	4	2	6	4	4	4	2	5	1	6	3	3	5	3	8	3	2	235113342644425163353832
WC38	CAPE WINELANDS	oooooooooooooooooooooooooooooooooonnnnnnnnn	000000000003771	1	BEIJING	2	3	5	2	1	3	3	4	2	6	4	4	4	2	5	1	6	3	3	5	3	9	3	3	235213342644425163353933
WC39	CAPE WINELANDS	oooooooooooooooooooooooooooooooooonnnnnnnnn	000000000003771	1	BEIJING	2	3	5	2	1	3	3	4	2	6	4	4	4	2	5	1	6	3	3	5	3	11	3	3	2352133426444251633531133
WC40	CAPE WINELANDS	oooooooooooooooooooooooooooooooooonnnnnnnnn	000000000003771	1	BEIJING	2	3	5	2	1	3	3	4	2	6	4	4	4	2	5	1	6	3	3	5	3	11	3	3	2352133426444251633531133
WC41	CAPE WINELANDS	nnnoooononnnnnnnnnnnnnoooooooooooonnnnnnnnn	702777740003771	1092	CAS1_DELHI	2	4	2	2	3	4	3	4	2	*	1	4	2	2	5	1	7	3	3	5	3	7	4	3	242234342?14225173353743
WC42	CAPE WINELANDS	nnnoooononnnnnnnnnnnnnoooooooooooonnnnnnnnn	702777740003771	1092	CAS1_DELHI	2	4	2	2	3	4	3	4	2	1(7)	*	4	2	2	5	1	7	3	3	5	3	7	4	3	2422343421(7)?4225173353743
WC43	CAPE WINELANDS	nnnoooonnnnnnnnnnnnnnnoooooooooooonnnnnnnnn	702777740003771	26	CAS1_DELHI	2	4	2	2	3	6	4	3	2	2	4	4	2	2	5	1	7	3	3	5	3	10	4	3	2422364322442251733531043
WC44	CAPE WINELANDS	nnnoooonnonnnnnnnnnoooooooooooooooonnnnnnnn	703377400001771	21	CAS1_KILI	2	4	2	2	4	7	4	2	2	2	4	4	2	2	5	1	1	4	3	4	2	5	2	3	242247422244225114342523
WC45	CAPE WINELANDS	nnnnnnnnnnnnnnnnnonnnnnnnnnnnnnnoooonnnnnnn	777776777760771	119	X1	2	4	3	2	2	4	3	3	2	3	2	4	4	2	5	1	4	1	4	3	3	8	3	2	243224332324425141433832
WC46	CAPE WINELANDS	nnnnnnnnnnnnnnnnnonnnnnnnnnnnnnnoooonnnnnnn	777776777760771	119	X1	2	4	3	2	2	4	3	3	2	3	2	4	4	2	5	1	5	3	3	3	3	8	3	2	243224332324425153333832
WC47	CAPE WINELANDS	nnnnnnnnnnnnnnnnnonnnnnnnnnnnnnnoooonnnnnnn	777776777760771	119	X1	2	4	3	2	2	4	3	3	2	3	3	4	4	2	5	1	5	3	3	3	3	7	2	2	243224332334425153333722
WC48	CAPE WINELANDS	nnnnnnnnnnnnnnnnnonnnnnnnnnnnnnnoooonnnnnnn	777776777760771	119	X1	2	4	3	2	2	4	3	3	2	3	3	4	4	2	5	1	5	3	3	3	3	7	3	2	243224332334425153333732
WC49	CAPE WINELANDS	nnnonnnnnnnnnnnnnonnnnnnnnnnonnnoooonnnnnnn	737776777560771	N/A	N/A	2	4	3	2	2	4	3	3	2	4	3	4	4	2	5	1	5	3	3	3	3	7	3	2	243224332434425153333732
WC50	CAPE WINELANDS	nnnonnnnnnnnnnnnnonnnnnnnnnnonnnoooonnnnnnn	737776777560771	N/A	N/A	2	4	3	2	3	2	3	5	2	6	3	4	4	2	5	1	7	3	3	5	4	7	2	4	243232352634425173354724
WC51	CAPE WINELANDS	nnnnnnnnnnnnnnnnnonnnnnnnnnnnnnnoooonnnnnnn	777776777760771	119	X1	2	4	3	2	4	3	3	3	2	4	3	4	4	2	5	1	4	3	3	3	3	5	3	2	243243332434425143333532
WC52	CAPE WINELANDS	onnooooooooonnnnnonnnnnnnnnnnnnnoooonnnnnnn	300076777760771	N/A	N/A	2	4	3	2	4	4	3	3	2	3	3	4	4	2	5	1	5	3	3	3	4	8	3	2	243244332334425153334832
WC53	CAPE WINELANDS	onnooooooooonnnnnonnnnnnnnnnnnnnoooonnnnnnn	300076777760771	N/A	#N/A	2	4	3	2	4	4	3	3	2	3	3	4	4	2	5	1	5	3	3	3	4	8	3	2	243244332334425153334832
WC54	CAPE WINELANDS	onnooooooooonnnnnonnnnnnnnnnnnnnoooonnnnnnn	300076777760771	N/A	N/A	2	4	3	2	4	4	3	7	2	3	3	4	4	2	5	1	5	3	3	3	4	8	3	2	243244372334425153334832
WC55	CAPE WINELANDS	nnnnnnnnnnnnonnnnonnnnnnnnnnnnnnoooonnonnnn	777736777760671	348	X1	2	4	3	2	6	5	3	7	2	3	3	4	4	2	5	1	5	3	3	2	3	8	3	2	243265372334425153323832
WC56	CAPE WINELANDS	oooooooooooooooooooooooooooooooooonnnnnnnnn	000000000003771	1	BEIJING	2	4	4	2	1	3	3	5	2	4	4	4	4	2	5	1	7	1	3	5	3	8	2	3	244213352444425171353823
WC57	CAPE WINELANDS	oooooooooooooooooooooooooooooooooonnnnnnnnn	000000000003771	1	BEIJING	2	4	4	2	1	3	3	5	2	4	4	4	4	2	5	1	7	1	3	5	3	8	2	3	244213352444425171353823
WC58	CAPE WINELANDS	nonnnnnnnnnnnnnnnnnnoooonnoooonnoooonnnnnnn	577777606060771	N/A	N/A	2	4	4	2	1	4	1	3	3	5	2	4	1	1	6	1	5	2	5	3	2	2	2	2	244214133524116152532222
WC59	CAPE WINELANDS	oooooooooooooooooooooooooooooooooonnnnnnnnn	000000000003771	1	BEIJING	2	4	4	2	2	3	3	5	2	6	4	4	4	2	5	1	8	3	3	5	3	8	2	3	244223352644425183353823
WC60	CAPE WINELANDS	oooooooooooooooooooooooooooooooooonnnnnnnnn	000000000003771	1	BEIJING	2	4	4	2	3	2	2	5	2	6	4	4	4	2	5	1	7	3	3	5	4	6	2	4	244232252644425173354624
WC61	CAPE WINELANDS	oooooooooooooooooooooooooooooooooonnnnnnnnn	000000000003771	1	BEIJING	2	4	4	2	3	2	3	3	2	6	4	4	4	2	5	1	7	3	3	5	4	6	2	4	244232332644425173354624
WC62	CAPE WINELANDS	oooooooooooooooooooooooooooooooooonnnnnnnnn	000000000003771	1	BEIJING	2	4	4	2	3	2	3	5	2	5	4	4	4	2	5	1	7	3	3	5	4	6	2	4	244232352544425173354624
WC63	CAPE WINELANDS	oooooooooooooooooooooooooooooooooonnnnnnnnn	000000000003771	1	BEIJING	2	4	4	2	3	2	3	5	2	5	4	4	4	2	5	1	7	3	3	5	4	6	2	4	244232352544425173354624
WC64	CAPE WINELANDS	oooooooooooooooooooooooooooooooooonnnnnnnnn	000000000003771	1	BEIJING	2	4	4	2	3	2	3	5	2	5	4	4	4	2	5	1	7	3	3	5	4	6	2	4	244232352544425173354624
WC65	CAPE WINELANDS	oooooooooooooooooooooooooooooooooonnnnnnnnn	000000000003771	1	BEIJING	2	4	4	2	3	2	3	5	2	5	4	4	4	2	5	1	7	3	3	5	4	6	2	4	244232352544425173354624
WC66	CAPE WINELANDS	oooooooooooooooooooooooooooooooooonnnnnnnnn	000000000003771	1	BEIJING	2	4	4	2	3	2	3	5	2	6	4	4	4	2	5	1	7	3	3	5	2	6	2	4	244232352644425173352624
WC67	CAPE WINELANDS	oooooooooooooooooooooooooooooooooonnnnnnnnn	000000000003771	1	BEIJING	2	4	4	2	3	2	3	5	2	6	4	4	4	2	5	1	7	3	3	5	4	6	2	1	244232352644425173354621
WC68	CAPE WINELANDS	oooooooooooooooooooooooooooooooooonnnnnnnnn	000000000003771	1	BEIJING	2	4	4	2	3	2	3	5	2	6	4	4	4	2	5	1	7	3	3	5	4	6	2	4	244232352644425173354624
WC69	CAPE WINELANDS	oooooooooooooooooooooooooooooooooonnnnnnnnn	000000000003771	1	BEIJING	2	4	4	2	3	2	3	5	2	6	4	4	4	2	5	1	7	3	3	5	4	6	2	4	244232352644425173354624
WC70	CAPE WINELANDS	oooooooooooooooooooooooooooooooooonnnnnnnnn	000000000003771	1	BEIJING	2	4	4	2	3	2	3	5	2	6	4	4	4	2	5	1	7	3	3	5	4	6	2	4	244232352644425173354624
WC71	CAPE WINELANDS	oooooooooooooooooooooooooooooooooonnnnnnnnn	000000000003771	1	BEIJING	2	4	4	2	3	2	3	5	2	6	4	4	4	2	5	1	7	3	3	5	4	6	2	4	244232352644425173354624
WC72	CAPE WINELANDS	nnnooooooooonnnnnonnnnnnnnnnnnnnoonnnnnnnnn	700076777763771	N/A	N/A	2	4	4	2	3	2	3	5	2	6	4	4	4	2	5	1	7	3	3	5	4	7	2	4	244232352644425173354724
WC73	CAPE WINELANDS	oooooooooooooooooooooooooooooooooonnnnnnnnn	000000000003771	1	BEIJING	2	4	4	2	3	2	3	5	2	6	4	4	4	2	5	1	7	3	3	5	4	6	2	4	244232352644425173354624
WC74	CAPE WINELANDS	oooooooooooooooooooooooooooooooooonnnnnnnnn	000000000003771	1	BEIJING	2	4	4	2	3	2	3	5	2	6	4	4	4	2	5	1	10	3	3	5	4	6	2	4	2442323526444251103354624
WC75	CAPE WINELANDS	oooooooooooooooooooooooooooooooooonnnnnnnnn	000000000003771	1	BEIJING	2	4	4	2	3	2	3	5	2	6	4	4	4	2	5	1	7	3	3	5	4	6	2	4	244232352644425173354624
WC76	CAPE WINELANDS	oooooooooooooooooooooooooooooooooonnnnnnnnn	000000000003771	1	BEIJING	2	4	4	2	3	2	3	6	2	6	4	4	4	2	5	1	7	4	3	6	4	6	2	4	244232362644425174364624
WC77	CAPE WINELANDS	oooooooooooooooooooooooooooooooooonnnnnnnnn	000000000003771	1	BEIJING	2	4	4	2	3	3	1	15	2	6	4	4	4	2	5	1	13	3	3	5	0	8	2	3	24423311526444251133350823
WC78	CAPE WINELANDS	oooooooooooooooooooooooooooooooooonnnnnnnnn	000000000003771	1	BEIJING	2	4	4	2	3	3	3	3	2	6	4	4	4	2	5	1	8	3	3	5	3	8	2	3	244233332644425183353823
WC79	CAPE WINELANDS	oooooooooooooooooooooooooooooooooonnnnnnnnn	000000000003771	1	BEIJING	2	4	4	2	3	3	3	3	2	6	4	4	4	2	5	1	8	3	3	5	3	8	2	3	244233332644425183353823
WC80	CAPE WINELANDS	oooooooooooooooooooooooooooooooooonnnnnnnnn	000000000003771	1	BEIJING	2	4	4	2	3	3	3	4	2	5	3	4	4	2	5	1	7	3	3	5	3	8	2	3	244233342534425173353823
WC81	CAPE WINELANDS	oooooooooooooooooooooooooooooooooonnnnnnnnn	000000000003771	1	BEIJING	2	4	4	2	3	3	3	5	2	2	4	2	4	2	5	1	7	3	3	5	3	8	2	4	244233352242425173353824
WC82	CAPE WINELANDS	oooooooooooooooooooooooooooooooooonnnnnnnnn	000000000003771	1	BEIJING	2	4	4	2	3	3	3	5	2	2	4	2	4	2	5	1	7	3	3	5	3	8	2	4	244233352242425173353824
WC83	CAPE WINELANDS	oooooooooooooooooooooooooooooooooonnnnnnnnn	000000000003771	1	BEIJING	2	4	4	2	3	3	3	5	2	2	4	2	4	2	5	1	7	3	3	5	3	8	2	4	244233352242425173353824
WC84	CAPE WINELANDS	oooooooooooooooooooooooooooooooooonnnnnnnnn	000000000003771	1	BEIJING	2	4	4	2	3	3	3	5	2	2	4	2	4	2	5	1	7	3	3	5	3	8	2	4	244233352242425173353824
WC85	CAPE WINELANDS	oooooooooooooooooooooooooooooooooonnnnnnnnn	000000000003771	1	BEIJING	2	4	4	2	3	3	3	5	2	2	4	2	4	3	5	1	7	3	3	5	3	8	2	4	244233352242435173353824
WC86	CAPE WINELANDS	oooooooooooooooooooooooooooooooooonnnnnnnnn	000000000003771	1	BEIJING	2	4	4	2	3	3	3	5	2	4	4	4	4	2	5	1	8	3	1	5	3	8	2	3	244233352444425183153823
WC87	CAPE WINELANDS	oooooooooooooooooooooooooooooooooonnnnnnnnn	000000000003771	1	BEIJING	2	4	4	2	3	3	3	5	2	5	3	4	4	2	5	1	7	3	3	5	3	8	2	3	244233352534425173353823
WC88	CAPE WINELANDS	oooooooooooooooooooooooooooooooooonnnnnnnnn	000000000003771	1	BEIJING	2	4	4	2	3	3	3	5	2	6	4	4	4	2	5	1	8	3	2	5	3	8	2	3	244233352644425183253823
WC89	CAPE WINELANDS	oooooooooooooooooooooooooooooooooonnnnnnnnn	000000000003771	1	BEIJING	2	4	4	2	3	3	3	5	2	6	4	4	4	2	5	1	8	3	3	5	3	8	2	3	244233352644425183353823
WC90	CAPE WINELANDS	oooooooooooooooooooooooooooooooooonnnnnnnnn	000000000003771	1	BEIJING	2	4	4	2	3	3	3	5	2	6	4	4	4	2	5	1	8	3	3	5	3	8	2	3	244233352644425183353823
WC91	CAPE WINELANDS	oooooooooooooooooooooooooooooooooonnnnnnnnn	000000000003771	1	BEIJING	2	4	4	2	3	3	3	5	2	6	4	4	4	2	5	1	8	3	3	5	3	8	2	3	244233352644425183353823
WC92	CAPE WINELANDS	oooooooooooooooooooooooooooooooooonnnnnnnnn	000000000003771	1	BEIJING	2	4	4	2	3	3	3	5	2	6	4	4	4	2	5	1	8	3	3	5	3	8	2	3	244233352644425183353823
WC93	CAPE WINELANDS	oooooooooooooooooooooooooooooooooonnnnnnnnn	000000000003771	1	BEIJING	2	4	4	2	3	3	3	5	2	6	4	4	4	2	5	1	8	3	3	5	3	8	2	3	244233352644425183353823
WC94	CAPE WINELANDS	oooooooooooooooooooooooooooooooooonnnnnnnnn	000000000003771	1	BEIJING	2	4	4	2	3	3	3	5	2	6	4	4	4	2	5	1	8	3	3	5	3	8	2	3	244233352644425183353823
WC95	CAPE WINELANDS	oooooooooooooooooooooooooooooooooonnnnnnnnn	000000000003771	1	BEIJING	2	4	4	2	3	3	3	5	2	6	4	4	4	2	5	1	8	3	3	5	3	8	2	3	244233352644425183353823
WC96	CAPE WINELANDS	oooooooooooooooooooooooooooooooooonnnnnnnnn	000000000003771	1	BEIJING	2	4	4	2	3	3	3	5	2	6	4	4	4	2	5	1	8	3	3	5	3	8	2	3	244233352644425183353823
WC97	CAPE WINELANDS	oooooooooooooooooooooooooooooooooonnnnnnnnn	000000000003771	1	BEIJING	2	4	4	2	3	3	3	5	2	6	4	4	4	2	5	1	8	3	3	5	3	8	2	3	244233352644425183353823
WC98	CAPE WINELANDS	oooooooooooooooooooooooooooooooooonnnnnnnnn	000000000003771	1	BEIJING	2	4	4	2	3	3	3	5	2	6	4	4	4	2	5	1	8	3	3	5	3	8	2	3	244233352644425183353823
WC99	CAPE WINELANDS	oooooooooooooooooooooooooooooooooonnnnnnnnn	000000000003771	1	BEIJING	2	4	4	2	3	3	3	5	2	6	4	4	4	2	5	1	8	3	3	5	3	8	2	3	244233352644425183353823
WC100	CAPE WINELANDS	oooooooooooooooooooooooooooooooooonnnnnnnnn	000000000003771	1	BEIJING	2	4	4	2	3	3	3	5	2	6	4	4	4	2	5	1	8	3	3	5	3	8	2	3	244233352644425183353823
WC101	CAPE WINELANDS	oooooooooooooooooooooooooooooooooonnnnnnnnn	000000000003771	1	BEIJING	2	4	4	2	3	3	3	5	2	6	4	4	4	2	5	1	8	3	3	5	3	8	2	3	244233352644425183353823
WC102	CAPE WINELANDS	oooooooooooooooooooooooooooooooooonnnnnnnnn	000000000003771	1	BEIJING	2	4	4	2	3	3	3	5	2	6	4	4	4	2	5	1	8	3	3	5	3	8	2	3	244233352644425183353823
WC103	CAPE WINELANDS	oooooooooooooooooooooooooooooooooonnnnnnnnn	000000000003771	1	BEIJING	2	4	4	2	3	3	3	5	2	6	4	4	4	2	5	1	8	3	3	5	3	8	2	3	244233352644425183353823
WC104	CAPE WINELANDS	oooooooooooooooooooooooooooooooooonnnnnnnnn	000000000003771	1	BEIJING	2	4	4	2	3	3	3	5	2	6	4	4	4	2	5	1	8	3	3	5	3	8	2	3	244233352644425183353823
WC105	CAPE WINELANDS	oooooooooooooooooooooooooooooooooonnnnnnnnn	000000000003771	1	BEIJING	2	4	4	2	3	3	3	5	2	6	4	4	4	2	5	1	8	3	3	5	3	8	2	3	244233352644425183353823
WC106	CAPE WINELANDS	oooooooooooooooooooooooooooooooooonnnnnnnnn	000000000003771	1	BEIJING	2	4	4	2	3	3	3	5	2	6	4	4	4	2	5	1	8	3	3	5	3	8	2	3	244233352644425183353823
WC107	CAPE WINELANDS	oooooooooooooooooooooooooooooooooonnnnnnnnn	000000000003771	1	BEIJING	2	4	4	2	3	3	3	5	2	6	4	4	4	2	5	1	8	3	3	5	3	8	2	3	244233352644425183353823
WC108	CAPE WINELANDS	oooooooooooooooooooooooooooooooooonnnnnnnnn	000000000003771	1	BEIJING	2	4	4	2	3	3	3	5	2	6	4	4	4	2	5	1	8	3	3	5	3	8	2	3	244233352644425183353823
WC109	CAPE WINELANDS	oooooooooooooooooooooooooooooooooonnnnnnnnn	000000000003771	1	BEIJING	2	4	4	2	3	3	3	5	2	6	4	4	4	2	5	1	8	3	3	5	3	8	2	3	244233352644425183353823
WC110	CAPE WINELANDS	oooooooooooooooooooooooooooooooooonnnnnnnnn	000000000003771	1	BEIJING	2	4	4	2	3	3	3	5	2	6	4	4	4	2	5	1	8	3	3	5	3	8	2	3	244233352644425183353823
WC111	CAPE WINELANDS	oooooooooooooooooooooooooooooooooonnnnnnnnn	000000000003771	1	BEIJING	2	4	4	2	3	3	3	5	2	6	4	4	4	2	5	1	8	3	3	5	3	8	2	2	244233352644425183353822
WC112	CAPE WINELANDS	oooooooooooooooooooooooooooooooooonnnnnnnnn	000000000003771	1	BEIJING	2	4	4	2	3	3	3	5	2	6	4	4	4	2	5	1	8	3	3	5	3	8	2	3	244233352644425183353823
WC113	CAPE WINELANDS	oooooooooooooooooooooooooooooooooonnnnnnnnn	000000000003771	1	BEIJING	2	4	4	2	3	3	3	5	2	6	4	4	4	2	5	1	8	3	3	5	3	8	2	3	244233352644425183353823
WC114	CAPE WINELANDS	oooooooooooooooooooooooooooooooooonnnnnnnnn	000000000003771	1	BEIJING	2	4	4	2	3	3	3	5	2	6	4	4	4	2	5	1	8	3	3	5	3	8	2	3	244233352644425183353823
WC115	CAPE WINELANDS	oooooooooooooooooooooooooooooooooonnnnnnnnn	000000000003771	1	BEIJING	2	4	4	2	3	3	3	5	2	6	4	4	4	2	5	1	8	3	3	5	3	8	2	3	244233352644425183353823
WC116	CAPE WINELANDS	oooooooooooooooooooooooooooooooooonnnnnnnnn	000000000003771	1	BEIJING	2	4	4	2	3	3	3	5	2	6	4	4	4	2	5	1	8	3	3	5	3	8	2	3	244233352644425183353823
WC117	CAPE WINELANDS	oooooooooooooooooooooooooooooooooonnnnnnnnn	000000000003771	1	BEIJING	2	4	4	2	3	3	3	5	2	6	4	4	4	2	5	1	8	3	3	5	3	8	2	3	244233352644425183353823
WC118	CAPE WINELANDS	oooooooooooooooooooooooooooooooooonnnnnnnnn	000000000003771	1	BEIJING	2	4	4	2	3	3	3	5	2	6	4	4	4	2	5	1	8	3	3	5	3	8	2	3	244233352644425183353823
WC119	CAPE WINELANDS	oooooooooooooooooooooooooooooooooonnnnnnnnn	000000000003771	1	BEIJING	2	4	4	2	3	3	3	5	2	6	4	4	4	2	5	1	8	3	3	5	3	8	2	3	244233352644425183353823
WC120	CAPE WINELANDS	oooooooooooooooooooooooooooooooooonnnnnnnnn	000000000003771	1	BEIJING	2	4	4	2	3	3	3	5	2	6	4	4	4	2	5	1	8	3	3	5	3	8	2	3	244233352644425183353823
WC121	CAPE WINELANDS	oooooooooooooooooooooooooooooooooonnnnnnnnn	000000000003771	1	BEIJING	2	4	4	2	3	3	3	5	2	6	4	4	4	2	5	1	8	3	3	5	3	8	2	3	244233352644425183353823
WC122	CAPE WINELANDS	oooooooooooooooooooooooooooooooooonnnnnnnnn	000000000003771	1	BEIJING	2	4	4	2	3	3	3	5	2	6	4	4	4	2	5	1	8	3	3	5	3	8	2	3	244233352644425183353823
WC123	CAPE WINELANDS	oooooooooooooooooooooooooooooooooonnnnnnnnn	000000000003771	1	BEIJING	2	4	4	2	3	3	3	5	2	6	4	4	4	2	5	1	8	3	3	5	3	8	2	3	244233352644425183353823
WC124	CAPE WINELANDS	oooooooooooooooooooooooooooooooooonnnnnnnnn	000000000003771	1	BEIJING	2	4	4	2	3	3	3	5	2	6	4	4	4	2	5	1	8	3	3	5	3	8	2	3	244233352644425183353823
WC125	CAPE WINELANDS	oooooooooooooooooooooooooooooooooonnnnnnnnn	000000000003771	1	BEIJING	2	4	4	2	3	3	3	5	2	6	4	4	4	2	5	1	8	3	3	5	3	8	2	3	244233352644425183353823
WC126	CAPE WINELANDS	oooooooooooooooooooooooooooooooooonnnnnnnnn	000000000003771	1	BEIJING	2	4	4	2	3	3	3	5	2	6	4	4	4	2	5	1	8	3	3	5	3	8	2	3	244233352644425183353823
WC127	CAPE WINELANDS	oooooooooooooooooooooooooooooooooonnnnnnnnn	000000000003771	1	BEIJING	2	4	4	2	3	3	3	5	2	6	4	4	4	2	5	1	8	3	3	5	3	8	2	3	244233352644425183353823
WC128	CAPE WINELANDS	oooooooooooooooooooooooooooooooooonnnnnnnnn	000000000003771	1	BEIJING	2	4	4	2	3	3	3	5	2	6	4	4	4	2	5	1	8	3	3	5	3	8	2	3	244233352644425183353823
WC129	CAPE WINELANDS	oooooooooooooooooooooooooooooooooonnnnnnnnn	000000000003771	1	BEIJING	2	4	4	2	3	3	3	5	2	6	4	4	4	2	5	1	8	3	3	5	3	8	2	3	244233352644425183353823
WC130	CAPE WINELANDS	oooooooooooooooooooooooooooooooooonnnnnnnnn	000000000003771	1	BEIJING	2	4	4	2	3	3	3	5	2	6	4	4	4	2	5	1	8	3	3	5	3	8	2	3	244233352644425183353823
WC131	CAPE WINELANDS	oooooooooooooooooooooooooooooooooonnnnnnnnn	000000000003771	1	BEIJING	2	4	4	2	3	3	3	5	2	6	4	4	4	2	5	1	8	3	3	5	3	8	2	3	244233352644425183353823
WC132	CAPE WINELANDS	oooooooooooooooooooooooooooooooooonnnnnnnnn	000000000003771	1	BEIJING	2	4	4	2	3	3	3	5	2	6	4	4	4	2	5	1	8	3	3	5	3	8	2	3	244233352644425183353823
WC133	CAPE WINELANDS	oooooooooooooooooooooooooooooooooonnnnnnnnn	000000000003771	1	BEIJING	2	4	4	2	3	3	3	5	2	8	4	4	4	2	5	1	7	3	3	4	3	8	2	3	244233352844425173343823
WC134	CAPE WINELANDS	oooooooooooooooooooooooooooooooooonnnnnnnnn	000000000003771	1	BEIJING	2	4	4	2	3	3	3	5	2	8	4	4	4	2	5	1	8	3	3	5	3	8	2	3	244233352844425183353823
WC135	CAPE WINELANDS	oooooooooooooooooooooooooooooooooonnnnnnnnn	000000000003771	1	BEIJING	2	4	4	2	3	3	3	9	2	2	4	2	4	2	5	1	7	3	3	5	3	8	2	4	244233392242425173353824
WC136	CAPE WINELANDS	nnonnnnnooonnnnnnnnnoooonnnnnnnnoooonnnnnnn	676177607760771	1293	LAM3	2	4	4	2	3	4	3	3	2	4	2	4	2	2	6	1	5	3	1	3	1	7	2	2	244234332424226153131722
WC137	CAPE WINELANDS	nnnnnnnnooonnnnnnnnnoooonnnnnnnnoooonnnnnnn	776177607760771	33	LAM3	2	4	4	2	3	4	3	3	2	4	2	4	2	2	6	1	5	3	1	3	1	7	2	2	244234332424226153131722
WC138	CAPE WINELANDS	nnonnnnnooonnnnnnnnnoooonnnnnnnnoooonnnnnnn	676177607760771	1293	LAM3	2	4	4	2	3	4	3	3	2	4	2	4	2	2	6	1	5	3	1	3	1	7	2	2	244234332424226153131722
WC139	CAPE WINELANDS	nnonnnnnooonnnnnnnnnoooonnnnnnnnoooonnnnnoo	676177607760760	N/A	#N/A	2	4	4	2	3	4	3	3	2	4	2	4	4	2	6	1	5	3	1	3	1	7	2	2	244234332424426153131722
WC140	CAPE WINELANDS	nnnnnnnnooonnnnnnnnnoooonnnnnnnooooonnnnnnn	776177607740771	1841	U	2	4	4	2	3	4	3	4	2	2	2	4	2	2	6	1	5	3	1	3	1	6	2	2	244234342224226153131622
WC141	CAPE WINELANDS	nnnnnnnnooonnnnnnnnnoooonnnnnnnnoooonnnnnnn	776177607760771	33	LAM3	2	4	4	2	3	4	3	4	2	3	2	4	2	2	6	1	5	3	1	3	1	7	2	2	244234342324226153131722
WC142	CAPE WINELANDS	nnnnnnnnooonnnnnnnnnoooonnnnnnnnoooonnnnnnn	776177607760771	33	LAM3	2	4	4	2	3	4	3	4	2	4	2	4	2	2	6	1	4	3	1	3	1	7	2	2	244234342424226143131722
WC143	CAPE WINELANDS	nnnnnnnnooonnnnnnnnnoooonnnnnnnnoooonnnnnnn	776177607760771	33	LAM3	2	4	4	2	3	4	3	4	2	4	2	4	2	2	6	1	5	2	1	3	1	7	2	2	244234342424226152131722
WC144	CAPE WINELANDS	nnnnnnnoooonnnnnnnnooooonnnnnnnnoooonnnnnnn	774177407760771	1294	T1	2	4	4	2	3	4	3	4	2	4	2	4	2	2	6	1	5	3	1	3	1	7	2	2	244234342424226153131722
WC145	CAPE WINELANDS	nnnnnnnnooonnnnnnnnnoooonnnnnnnnoooonnnnnnn	776177607760771	33	LAM3	2	4	4	2	3	4	3	4	2	4	2	4	2	2	6	1	5	3	1	3	1	7	2	2	244234342424226153131722
WC146	CAPE WINELANDS	nnnnnnnnooonnnnnnnnnoooonnnnnnnnoooonnnnnnn	776177607760771	33	LAM3	2	4	4	2	3	4	3	4	2	4	2	4	2	2	6	1	5	3	1	3	1	7	2	2	244234342424226153131722
WC147	CAPE WINELANDS	nnnnnnnnooonnnnnnnnnoooonnnnnnnnoooonnnnnnn	776177607760771	33	LAM3	2	4	4	2	3	4	3	4	2	4	2	4	2	2	6	1	5	3	1	3	1	7	2	2	244234342424226153131722
WC148	CAPE WINELANDS	nnnnnnnnooonnnnnnnnooooonnnnnnnnoooonnnnnnn	776177407760771	719	T1	2	4	4	2	3	4	3	4	2	4	2	4	2	2	6	1	5	3	1	3	1	7	2	2	244234342424226153131722
WC149	CAPE WINELANDS	oooooooooooooooooooooooooooooooooonnnnnnnnn	000000000003771	1	BEIJING	2	4	4	2	3	4	3	4	2	4	2	4	2	2	6	1	7	3	1	3	1	3	2	2	244234342424226173131322
WC150	CAPE WINELANDS	nnnnnnnnooonnnnnnnnooooonnnnnnnnoooonnnnnnn	776177407760771	719	T1	2	4	4	2	3	4	3	4	2	4	2	4	2	2	6	1	7	3	1	3	1	3	2	2	244234342424226173131322
WC151	CAPE WINELANDS	nnnnnnnnooonnnnnnnnnoooonnnnnnnnoooonnnnnnn	776177607760771	33	LAM3	2	4	4	2	3	4	3	4	2	4	2	4	2	2(5)	6	1	5	3	1	3	1(2)	7	2	2	24423434242422(5)6153131(2)722
WC152	CAPE WINELANDS	oooooooooooooooooooooooooooooooooonnnnnnnnn	000000000003771	1	BEIJING	2	4	4	2	3	4	3	5	2	4	2	4	2	2	6	1	7	3	1	3	1	7	2	2	244234352424226173131722
WC153	CAPE WINELANDS	oooooooooooooooooooooooooooooooooonnnnnnnnn	000000000003771	1	BEIJING	2	4	4	2	4	3	3	4	2	6	4	4	4	2	5	1	8	3	3	5	3	2	2	3	244243342644425183353223
WC154	CAPE WINELANDS	oooooooooooooooooooooooooooooooooonnnnnnnnn	000000000003771	1	BEIJING	2	4	4	2	4	3	3	4	2	6	4	4	4	2	5	1	8	3	3	5	3	8	2	3	244243342644425183353823
WC155	CAPE WINELANDS	nnnnnnnnoonnonnnnnnnnnnnnnnnnnnnoooonnnnnnn	776337777760771	71	S	2	4	4	3	4	3	3	1	2	4	4	4	2	2	5	1	5	3	2	3	3	10	1	2	2443433124442251532331012
WC156	CAPE WINELANDS	nnnnnnnnoonnonnnnnnnnnnnnnnnnnnnoooonnnnnnn	776337777760771	71	S	2	4	4	3	4	3	3	1	2	4	4	4	2	2	5	1	5	3	2	3	3	10	1	2	2443433124442251532331012
WC157	CAPE WINELANDS	nnnooooooooonnnnnonnnnnnnnnnnnnnoooonnnnnnn	700076777760771	92	X3	2	5	3	2	5	4	3	3	2	3	3	3	4	2	5	1	5	3	3	2	3	8	3	2	253254332333425153323832
WC158	CAPE WINELANDS	oooooooooooooooooooooooooooooooooonnnnnnnnn	000000000003771	1	BEIJING	2	5	4	2	3	3	3	5	1	5	3	4	4	2	5	1	6	3	3	5	3	7	2	3	254233351534425163353723
WC159	CAPE WINELANDS	nnnnnnnnoonnnnnnnnnnnnnnnnnnnnnnoooonnnnnnn	776377777760771	34	S	3	3	4	3	4	3	2	1	2	3	4	4	2	2	5	1	4	3	2	3	3	9	2	2	334343212344225143233922
WC160	CAPE WINELANDS	oooooooooooooooooooooooooooooooooonnnnnnnnn	000000000003771	1	BEIJING	3	4	4	2	3	2	3	4	2	3	2	4	2	2	6	1	5	3	1	3	1	7	2	2	344232342324226153131722
WC161	CAPE WINELANDS	oooooooooooooooooooooooooooooooooonnnnnnnnn	000000000003771	1	BEIJING	3	4	4	2	3	3	3	5	2	6	4	4	4	2	5	1	8	3	3	5	3	8	1	3	344233352644425183353813
WC162	CITY OF CAPE TOWN METRO	nnnnnoooooooooooooooooooooooonnnoooonnnnnnn	760000000160771	N/A	N/A	1	1	2	2	4	4	3	3	2	2	2	4	1	2	6	1	5	3	3	2	2	6	2	2	112244332224126153322622
WC163	CITY OF CAPE TOWN METRO	oooooooooooooooooooooooooooooooooonnnnnnnnn	000000000003771	1	BEIJING	1	1	4	2	5	4	3	3	2	2	2	4	1	2	5	1	5	3	2	3	2	8	3	2	114254332224125153232832
WC164	CITY OF CAPE TOWN METRO	nnnnnnnnnnnnnnnnnnnnnnnnnnnnoooononnnnnonnn	777777777413731	48	EAI1_SOM	1	2	2	5	3	4	3	11	2	2	10	3	2	4	6	2	2	3	3	5	7	3	1	1	12253431122103246223357311
WC165	CITY OF CAPE TOWN METRO	nnnnnnnnnnnnnnnnnnnnnnnonnnnnnnnoooonnnnnnn	777777767760771	373	T1	1	2	4	2	3	3	3	2	2	4	3	4	2	2	5	1	5	3	3	3	3	5	2	2	124233322434225153333522
WC166	CITY OF CAPE TOWN METRO	nnnnnnnnnnnnnnoooooooooonnnnnnnnoooonnnonnn	777760007760731	N/A	#N/A	1	3	2	2	4	3	3	3	2	2	2	4	1	2	6	1	5	3	3	2	2	4	2	2	132243332224126153322422
WC167	CITY OF CAPE TOWN METRO	nnnnnnnnnnnnnnoooooooooonnnnnnnnoooonnnnnnn	777760007760771	254	T5_RUS1	1	3	2	2	4	4	3	3	2	2	2	4	1	2	6	1	5	2	3	2	2	5	2	2	132244332224126152322522
WC168	CITY OF CAPE TOWN METRO	nnnnnoooonnnnnooooooonoonnnnnnoooooonnnnnnn	760760047700771	N/A	N/A	1	3	2	2	4	4	3	3	2	2	2	4	1	2	6	1	5	3	3	2	2	6	2	2	132244332224126153322622
WC169	CITY OF CAPE TOWN METRO	nnnnnnnnnnnnnnnnnnnnoooonnnnnnnnoooonnnonnn	777777607760731	60	LAM4	1	3	4	2	4	4	3	3	2	2	2	4	1	2	6	1	5	3	3	3	2	8	3	2	134244332224126153332832
WC170	CITY OF CAPE TOWN METRO	nnnnnnnnnnnnnnnnnnnnoooonnnnnnnnoooonnnonnn	777777607760731	60	LAM4	1	3	4	2	4	4	3	3	2	2	2	4	1	2	6	1	5	3	3	3	2	8	3	2	134244332224126153332832
WC171	CITY OF CAPE TOWN METRO	nnnnnnnnnnnnnnnnnnnnoooonnnnnnnnoooonnnonnn	777777607760731	60	LAM4	1	3	4	2	5	4	3	3	2	2	2	4	1	2	6	1	5	3	3	3	2	8	3	2	134254332224126153332832
WC172	CITY OF CAPE TOWN METRO	oooooooooooooooooooooooooooooooooonnnnnnnnn	000000000003771	1	BEIJING	1	4	4	2	3	3	3	5	2	6	4	4	4	2	5	1	8	3	3	5	3	8	2	3	144233352644425183353823
WC173	CITY OF CAPE TOWN METRO	nnnnnnnnnnnnnnnnnnnnoooonnnnnnnnoooonnnonnn	777777607760731	60	LAM4	1	4	4	2	3	4	3	4	2	4	2	4	2	2	6	1	5	3	1	2	1	7	2	2	144234342424226153121722
WC174	CITY OF CAPE TOWN METRO	nnnnnnnnooonnnnnnnnnoooonnnnnnnnoooonnnonnn	776177607760731	130	LAM3	1	4	4	2	3	4	3	4	2	4	2	4	2	2	6	1	5	3	1	2	1	7	2	2	144234342424226153121722
WC175	CITY OF CAPE TOWN METRO	oooooooooooooooooooooooooooooooooonnnnnnnnn	000000000003771	1	BEIJING	1	4	4	2	3	4	3	4	2	4	2	4	2	2	6	1	5	3	1	2	1	7	2	2	144234342424226153121722
WC176	CITY OF CAPE TOWN METRO	nnonnnnnnnnnnnnnnnnnoooonnnnnnnnoooonnnnnnn	677777607760771	20	LAM1	2	1	4	2	1	3	2	3	2	2	2	5	1	2	6	1	5	2	3	3	2	4	0	2	214213232225126152332402
WC177	CITY OF CAPE TOWN METRO	nnonnnnnnnnnnnnnnnnnoooonnnnnnnnoooonnnnnnn	677777607760771	20	LAM1	2	1	4	2	1	3	2	3	2	2	2	5	1	2	6	1	5	3	3	3	2	4	0	2	214213232225126153332402
WC178	CITY OF CAPE TOWN METRO	nnonnnnnnnnnnnnnnnnnoooonnnnnnnnoooonnnnnnn	677777607760771	20	LAM1	2	1	4	2	1	3	2	3	2	2	2	5	1	2	6	1	5	3	3	3	2	4	0	2	214213232225126153332402
WC179	CITY OF CAPE TOWN METRO	nnonnnnnnnnnnnnnnnnnoooonnnnnnnnoooonnnnnnn	677777607760771	20	LAM1	2	1	4	2	1	4	2	7	2	3	2	4	1	2	6	1	5	2	3	3	1	8	2	2	214214272324126152331822
WC180	CITY OF CAPE TOWN METRO	oooooooooooooooooooooooooooooooooonnnnnnnnn	000000000003771	1	BEIJING	2	1	4	2	2	2	3	5	2	6	4	4	4	2	5	1	8	3	3	5	3	4	2	3	214222352644425183353423
WC181	CITY OF CAPE TOWN METRO	nnnnnnnnnnnnnnnnnnnnnnnnnnnnoooononnnnnonnn	777777777413731	48	EAI1_SOM	2	2	2	2	3	4	3	4	2	3	5	3	2	4	6	2	2	3	3	5	6	3	1	1	222234342353246223356311
WC182	CITY OF CAPE TOWN METRO	nnnnnnnnnnnnnnnnnnnnnnnnnnnnoooononnnnnonnn	777777777413731	48	EAI1_SOM	2	2	2	5	3	4	2	11	2	3	9	3	2	4	6	2	2	3	3	4	7	2	1	1	2225342112393246223347211
WC183	CITY OF CAPE TOWN METRO	nnnnnnnnnnnnnnnnnnnnnnnnnnnnoooononnnnnonoo	777777777413720	N/A	N/A	2	2	2	5	3	4	3	11	2	3	4	3	2	4	6	2	2	3	3	5	7	3	1	1	2225343112343246223357311
WC184	CITY OF CAPE TOWN METRO	nnnonnnnnnnnnnnnnnnnnnnonoooooonoooonnnnnnn	737777764020771	N/A	N/A	2	2	3	2	3	4	3	3	2	5	3	4	4	2	5	1	5	3	3	4	3	2	3	2	223234332534425153343232
WC185	CITY OF CAPE TOWN METRO	nnnnnnnnnnnnnnnnnnnnnnnnnnnnnnnnoooonnnnnnn	777777777760771	53	T1	2	2	3	2	3	4	3	4	2	3	3	4	4	2	2	1	6	3	3	3	3	4	1	2	223234342334422163333412
WC186	CITY OF CAPE TOWN METRO	nnnnnnnnnnnooooonnnooooononnnnnnoooonoonnnn	777603405760471	136	T1	2	2	3	2	3	4	3	4	2	6	3	4	4	2	5	1	4	3	3	3	3	8	3	2	223234342634425143333832
WC187	CITY OF CAPE TOWN METRO	nnnnnnnnnnnooooonnnooooononnnnnnoooonoonnnn	777603405760471	136	T1	2	2	3	2	3	4	3	4	2	6	3	4	4	2	5	1	4	3	3	3	3	8	3	2	223234342634425143333832
WC188	CITY OF CAPE TOWN METRO	nnnnnnnnnnnnnnnnnnnnnnnnnnnnnnonoooonnnnnnn	777777777720771	50	H3	2	2	3	2	3	5	3	2	1	4	3	2	4	2	3	1	5	3	3	3	3	6	2	2	223235321432423153333622
WC189	CITY OF CAPE TOWN METRO	nnnnnnnnnnnnnnnnnnnnnnnnnnnnnnonoooonnnnnnn	777777777720771	50	H3	2	2	3	2	3	5	3	2	1	4	3	2	4	2	3	1	5	3	3	3	3	6	2	2	223235321432423153333622
WC190	CITY OF CAPE TOWN METRO	nnnnnnnnnnnnnnnnnnnnnnnnnnnnnnonoooonnnnnnn	777777777720771	50	H3	2	2	3	2	3	5	3	2	1	4	3	2	4	2	3	1	5	3	3	3	3	6	2	2	223235321432423153333622
WC191	CITY OF CAPE TOWN METRO	nnnnnnnnnnnnnnnnnnnnnnnnnnnnnnonoooonnnnnnn	777777777720771	50	H3	2	2	3	2	3	5	3	3	2	5	3	4	4	2	5	1	5	3	3	3	3	7	3	2	223235332534425153333732
WC192	CITY OF CAPE TOWN METRO	oooooooooooooooooooooooooooooooooonnnnnnnnn	000000000003771	1	BEIJING	2	2	3	2	4	5	4	3	2	2	3	4	4	2	5	1	8	3	3	3	3	7	3	2	223245432234425183333732
WC193	CITY OF CAPE TOWN METRO	nnnooooooooonnnnnonnnnnnnnnnnnnnoooonnnnnnn	700076777760771	92	X3	2	2	3	2	6	4	3	3	2	3	3	4	4	2	5	1	5	3	3	3	2	8	2	2	223264332334425153332822
WC194	CITY OF CAPE TOWN METRO	nnnnnnnnnnnnnnnnnnnnnnnnnnnnnnnnoooonnnnnnn	777777777760771	53	T1	2	2	3	2	4	5	3	4	2	4	3	4	2	2	5	1	4	3	3	2	3	9	3	2	223245342434225143323932
WC195	CITY OF CAPE TOWN METRO	nnnnnnnnnnnnnnnnnnnnnnnnnnnnnnnnoooonnnnnnn	777777777760771	53	T1	2	2	4	1	4	3	3	2	2	3	3	4	2	2	6	1	4	3	3	3	2	5	2	2	224143322334226143332522
WC196	CITY OF CAPE TOWN METRO	nnnnnnnnnnnnnnnnnnnnnnnnnnnnnnnnoooonnnnnnn	777777777760771	53	T1	2	2	4	2	1	2	3	2	2	5	3	4	2	2	6	1	5	3	3	3	5	4	1	2	224212322534226153335412
WC197	CITY OF CAPE TOWN METRO	nnnnnnnnnnnnnnnnnnnnnnnnnnnnnnnnoooonnnnnnn	777777777760771	53	T1	2	2	4	2	1	3	3	2	2	3	3	4	2	2	6	1	5	3	3	3	5	4	1	2	224213322334226153335412
WC198	CITY OF CAPE TOWN METRO	nnnnnnnnnnnnnnnnnnnnnnnnnnnnnnnnoooonnnnnnn	777777777760771	53	T1	2	2	4	2	1	3	3	2	2	5	3	4	2	2	6	1	5	3	3	3	3	4	2	2	224213322534226153333422
WC199	CITY OF CAPE TOWN METRO	nnnnnoonnnnnnnoonnnnnnnnooooooonoooonnnnnnn	763763770020771	N/A	N/A	2	2	4	2	1	3	5	2	2	1	3	4	2	3	6	1	5	3	3	3	5	4	2	2	224213522134236153335422
WC200	CITY OF CAPE TOWN METRO	nnnnnoonnnnnnnoonnnnnnnnooooooonoooonnnnnnn	763763770020771	N/A	N/A	2	2	4	2	1	3	5	2	2	1	3	4	2	3	6	1	5	3	5	3	5	4	2	2	224213522134236153535422
WC201	CITY OF CAPE TOWN METRO	nnonnnnnnnnnnnnnnnnnoooonnoooonnoooonnnnnnn	677777606060771	N/A	N/A	2	2	4	2	1	4	1	3	2	2	2	4	1	1	6	1	5	2	5	3	2	7	2	1	224214132224116152532721
WC202	CITY OF CAPE TOWN METRO	nnonnnnnnnnnnnnnnnnnoooonnoooonnoooonnnnnnn	677777606060771	N/A	N/A	2	2	4	2	1	4	1	3	2	2	2	4	1	1	6	1	5	2	5	3	2	7	2	1	224214132224116152532721
WC203	CITY OF CAPE TOWN METRO	nnnnnnnonnnnnnnnnnnnoooonnoooonnoooonnnonnn	775777606060731	1549	LAM11_ZWE	2	2	4	2	1	4	1	3	2	3	2	4	1	1	6	1	5	1	5	3	2	7	2	2	224214132324116151532722
WC204	CITY OF CAPE TOWN METRO	nnnnnnnnnnnnnnnnnnnnnnnnnnnnnnnnoooonnnnnnn	777777777760771	53	T1	2	2	4	2	2	3	1	2	2	4	1	4	2	2	5	1	3	3	3	2	5	2	2	2	224223122414225133325222
WC205	CITY OF CAPE TOWN METRO	nnnnnnnnnnnnnnnnnnnnnnnnnnnnnnnnoooonnnnnnn	777777777760771	53	T1	2	2	4	2	2	3	1	2	2	4	2	4	2	2	5	1	5	3	3	3	5	4	2	2	224223122424225153335422
WC206	CITY OF CAPE TOWN METRO	onnnnnooonnnnnnnnnnnnnnnnnnnnnnnoooonnnnnnn	370777777760771	N/A	N/A	2	2	4	2	2	3	2	2	2	3	2	4	2	2	5	1	5	3	3	3	3	5	2	2	224223222324225153333522
WC207	CITY OF CAPE TOWN METRO	nnnnnnnnnnnnnnnnnonnnnnnnnnnnnnnoooonnnnnnn	777776777760771	119	X1	2	2	4	2	2	3	3	3	2	3	3	4	2	2	6	1	5	3	3	3	5	4	1	2	224223332334226153335412
WC208	CITY OF CAPE TOWN METRO	nnnnnnnnnnnnnnnnnnnnnnnnnnnnnnnnoooonnnnnnn	777777777760771	53	T1	2	2	4	2	2	3	4	2(7)	2	4	2	4	2	2	5	1	5	3	3	2	3	5	2	2	22422342(7)2424225153323522
WC209	CITY OF CAPE TOWN METRO	nnnnnnnnnnnnnnnnnnnnnnnnnnnnnnnnoooonnnnnnn	777777777760771	53	T1	2	2	4	2	2	4	1	4	2	4	2	4	2	2	6	1	5	3	1	3	1	7	2	2	224224142424226153131722
WC210	CITY OF CAPE TOWN METRO	nnnnnnnnnnnnonnnnonnnnnnnnnnnnnnoooonnoooon	777736777760601	347	X2	2	2	4	2	2	4	3	4	2	4	3	4	4	2	5	1	2	3	3	4	4	9	3	2	224224342434425123344932
WC211	CITY OF CAPE TOWN METRO	nnnnnnnnooonnnnnnnnnoooonnnnnnnnoooonnnnnnn	776177607760771	33	LAM3	2	2	4	2	3	4	3	4	2	2	2	4	2	1	6	1	5	2	1	3	1	7	2	2	224234342224216152131722
WC212	CITY OF CAPE TOWN METRO	nnonnnnnnnnnnnnnnonnnnnnnnnnnnnnoooonnoooon	677776777760601	18	X2	2	2	4	2	3	4	3	4	2	3	3	4	4	2	5	1	5	3	3	3	4	8	3	2	224234342334425153334832
WC213	CITY OF CAPE TOWN METRO	nnonnnnnnnnnnnnnnonnnnnnnnnnnnnnoooonnoooon	677776777760601	18	X2	2	2	4	2	3	4	3	4	2	3	3	4	4	2	5	1	5	3	3	3	4	8	3	2	224234342334425153334832
WC214	CITY OF CAPE TOWN METRO	nnnnnnnnooonnnnnnnnnoooonnnnnnnnoooonnnnnnn	776177607760771	33	LAM3	2	2	4	2	3	4	3	4	2	4	2	4	2	1	6	1	5	2	1	3	1	7	2	2	224234342424216152131722
WC215	CITY OF CAPE TOWN METRO	nnnnnnnnooonnnnnnnnnoooonnnnnnnnoooonnnnnnn	776177607760771	33	LAM3	2	2	4	2	3	4	3	4	2	4	2	4	2	1	6	1	5	2	1	3	1	7	2	2	224234342424216152131722
WC216	CITY OF CAPE TOWN METRO	nnnnnnnnooonnnnnnnnnoooonnnnnnnnoooonnnnnnn	776177607760771	33	LAM3	2	2	4	2	3	4	3	4	2	4	2	4	2	1	6	1	5	2	1	3	1	7	2	2	224234342424216152131722
WC217	CITY OF CAPE TOWN METRO	nnnnnnnnnnnnnnnnnnnnnnnnnnnnnnnnoooonnnnnnn	777777777760771	53	T1	2	2	4	2	4	2	1	2	2	2	2	4	2	3	5	1	5	3	3	3	5	5	2	2	224242122224235153335522
WC218	CITY OF CAPE TOWN METRO	nnnnnnoonnnnnnnnnnnnnnnnnnnnnnnnoooonnnnnnn	771777777760771	1069	T1	2	2	4	2	4	3	1	2	2	2	2	4	2	3	5	1	2	3	3	3	8	5	2	2	224243122224235123338522
WC219	CITY OF CAPE TOWN METRO	nnnnnnnnnnnnnnnnnnnnnnnnnnnnnnnnoooonnoonnn	777777777760631	888	T1	2	2	4	2	4	3	1	2	2	2	3	4	2	2	5	1	5	3	3	3	1	4	2	2	224243122234225153331422
WC220	CITY OF CAPE TOWN METRO	nnnnnnnnnnnnnnnnnnnnnnnnnnnnnnnnoooonnnnnnn	777777777760771	53	T1	2	2	4	2	4	3	1	2	2	2	3	4	2	2	5	1	5	3	3	3	1	4	2	2	224243122234225153331422
WC221	CITY OF CAPE TOWN METRO	nnnnnnnnnnnnnnnnnnnnnnnnnnnnnnnnoooonnnnnnn	777777777760771	53	T1	2	2	4	2	4	3	1	2	2	2	3	4	2	2	5	1	5	3	3	3	1	4	2	2	224243122234225153331422
WC222	CITY OF CAPE TOWN METRO	nnnnnnnnnnnnnnnnnnnnnnonnnnnnnnnoooonnnnnnn	777777757760771	44	T5	2	2	4	2	4	3	3	2	2	3	3	4	2	2	6	1	5	3	1	2	3	5	2	2	224243322334226153123522
WC223	CITY OF CAPE TOWN METRO	nnnnnnnnnnnnnnnnnnnnnnonnnnnnnnnoooonnnnnnn	777777757760771	44	T5	2	2	4	2	4	4	3	4	2	2	3	4	4	2	5	1	4	3	3	3	4	9	3	2	224244342234425143334932
WC224	CITY OF CAPE TOWN METRO	nnnnnnnnnnnnnnnnnnnnnnnnnnnnnnnnoooonnnnnnn	777777777760771	53	T1	2	2	4	2	5	2	1	2	2	2	5	4	2	2	5	1	5	3	3	3	1	4	2	2	224252122254225153331422
WC225	CITY OF CAPE TOWN METRO	nnnnnnnnnnnnnnnnnnnnnnnnnnnnnnnnoooonnoonnn	777777777760631	888	T1	2	2	4	2	5	3	1	2	2	2	3	4	2	2	5	1	5	3	3	3	1	4	2	2	224253122234225153331422
WC226	CITY OF CAPE TOWN METRO	nnnnnnnnnnnnnnnnnnnnnnnnnnnnnnnnoooonnnnnnn	777777777760771	53	T1	2	2	4	2	5	3	1	2	2	4	3	4	2	2	5	1	5	2	3	3	6	5	2	2	224253122434225152336522
WC227	CITY OF CAPE TOWN METRO	nnnnnnnnnnnnnnnnnnnnnnonnnnnnnnnoooonnnnnnn	777777757760771	44	T5	2	2	4	2	5	3	3	2	2	3	3	4	2	2	6	1	4	3	1	3	3	5	2	2	224253322334226143133522
WC228	CITY OF CAPE TOWN METRO	nnnnnnnnnnnnnnnnnnnnnnonnnnnnnnnoooonnnnnnn	777777757760771	44	T5	2	2	4	2	5	3	3	2	2	3	3	4	2	2	6	1	4	3	1	3	3	5	2	2	224253322334226143133522
WC229	CITY OF CAPE TOWN METRO	nnnnnnnnnnnnnnnnnnnnnnonnnnnnnnnoooonnnnnnn	777777757760771	N/A	N/A	2	2	4	2	5	3	3	2	2	3	3	4	2	2	6	1	4	3	1	3	3	5	2	2	224253322334226143133522
WC230	CITY OF CAPE TOWN METRO	nnnnnnnnoonnnnnnnnnnnnnnnnnnnnnnoooonnnnnnn	776377777760771	34	S	2	2	4	3	6	3	3	1	2	4	4	4	2	1	5	1	4	3	2	3	3	7	2	2	224363312444215143233722
WC231	CITY OF CAPE TOWN METRO	nnnnnnnnnnnnonnnnnnnnnnnnnnnnnonoooonnnnnnn	777737777720771	36	H3-T3	2	3	3	2	3	5	3	3	2	4	3	4	2	2	5	1	5	3	3	4	3	7	3	2	233235332434225153343732
WC232	CITY OF CAPE TOWN METRO	oooooooooooooooooooooooooooooooooonnnnnnnnn	000000000003771	1	BEIJING	2	3	3	2	4	4	3	3	2	3	3	4	4	2	5	1	5	3	3	2	4	8	3	2	233244332334425153324832
WC233	CITY OF CAPE TOWN METRO	nnnooooooooonnnnnonnnnnnnnnnnnnnoooonnnnnnn	700076777760771	92	X3	2	3	3	2	5	4	3	3	2	2	3	4	4	2	5	1	5	3	3	2	4	7	3	2	233254332234425153324732
WC234	CITY OF CAPE TOWN METRO	nnnooooooooonnnnnonnnnnnnnnnnnnnoooonnnnnnn	700076777760771	92	X3	2	3	3	2	5	4	3	3	2	3	3	3	4	2	5	1	5	3	3	2	3	8	3	2	233254332333425153323832
WC235	CITY OF CAPE TOWN METRO	nnnnnnnnoonnnnnnnnnnnnnnnnnnnnnnoooonnnnnnn	776377777760771	34	S	2	3	3	3	4	3	3	1	2	4	3	4	2	2	5	1	4	3	2	3	3	10	2	2	2333433124342251432331022
WC236	CITY OF CAPE TOWN METRO	nnnnnnnnoonnnnnnnnnnnnnnnnnnnnnnoooonnnnnnn	776377777760771	34	S	2	3	3	3	4	3	3	1	2	4	3	4	2	2	5	1	4	3	2	3	3	10	2	2	2333433124342251432331022
WC237	CITY OF CAPE TOWN METRO	nnnnnnnnoonnnnnnnnnnnnnnnnnnnnnnoooonnnnnnn	776377777760771	34	S	2	3	3	3	4	3	3	1	2	4	3	4	2	2	5	1	4	3	2	3	3	10	2	2	2333433124342251432331022
WC238	CITY OF CAPE TOWN METRO	nnnnnnnnoonnnnnnnnnnnnnnnnnnnnnnoooonnnnnnn	776377777760771	34	S	2	3	3	3	4	3	3	6	2	4	3	4	2	2	5	1	4	3	2	3	3	10	2	2	2333433624342251432331022
WC239	CITY OF CAPE TOWN METRO	nnnnnnnnnoooooooonnnoooonooooonnoooonnnonnn	777001604060731	N/A	#N/A	2	3	4	2	1	3	1	3	2	3	2	4	1	1	6	1	5	2	5	3	2	10	2	2	2342131323241161525321022
WC240	CITY OF CAPE TOWN METRO	nnnnnnnnnnnnonnnnnnnnnnnnnnnnnnnoooonnnonnn	777737777760731	73	T2-T3	2	3	4	2	1	4	3	2	1	3	3	4	4	3	5	1	6	3	2	2	2	8	3	2	234214321334435163222832
WC241	CITY OF CAPE TOWN METRO	nnnnnnnnnnnnonnnnnnnnnnnnnnnnnnnoooonnnonnn	777737777760731	73	T2-T3	2	3	4	2	1	4	3	2	1	4	3	4	4	3	5	1	6	3	2	2	2	8	3	2	234214321434435163222832
WC242	CITY OF CAPE TOWN METRO	nnnnnnnnnnnnnnnnnnnnoooonnnnnnoooooonnnnnnn	777777607700771	1241	U	2	3	4	2	3	3	1	2	2	2	3	4	2	2	5	1	6	3	3	3	1	4	2	2	234233122234225163331422
WC243	CITY OF CAPE TOWN METRO	oooooooooooooooooooooooooooooooooonnnnnnnnn	000000000003771	1	BEIJING	2	3	4	2	3	3	3	5	2	4	4	4	4	2	5	1	7	3	4	5	3	8	2	3	234233352444425173453823
WC244	CITY OF CAPE TOWN METRO	oooooooooooooooooooooooooooooooooonnnnnnnnn	000000000003771	1	BEIJING	2	3	4	2	3	3	3	5	2	4	4	4	4	2	5	1	7	3	4	5	3	8	2	3	234233352444425173453823
WC245	CITY OF CAPE TOWN METRO	oooooooooooooooooooooooooooooooooonnnnnnnnn	000000000003771	1	BEIJING	2	3	4	2	3	3	3	5	2	4	4	4	4	2	5	1	7	3	4	5	3	8	2	3	234233352444425173453823
WC246	CITY OF CAPE TOWN METRO	oooooooooooooooooooooooooooooooooonnnnnnnnn	000000000003771	1	BEIJING	2	3	4	2	3	3	3	5	2	4	4	4	4	2	5	1	8	3	4	5	3	8	2	3	234233352444425183453823
WC247	CITY OF CAPE TOWN METRO	oooooooooooooooooooooooooooooooooonnnnnnnnn	000000000003771	1	BEIJING	2	3	4	2	3	3	3	5	2	6	4	4	4	2	5	1	8	3	3	5	3	8	2	3	234233352644425183353823
WC248	CITY OF CAPE TOWN METRO	oooooooooooooooooooooooooooooooooonnnnnnnnn	000000000003771	1	BEIJING	2	3	4	2	3	3	3	5	2	6	4	4	4	2	5	1	8	3	3	5	3	8	2	3	234233352644425183353823
WC249	CITY OF CAPE TOWN METRO	oooooooooooooooooooooooooooooooooonnnnnnnnn	000000000003771	1	BEIJING	2	3	4	2	3	3	3	5	2	6	4	4	4	2	5	1	8	3	3	5	3	8	2	3	234233352644425183353823
WC250	CITY OF CAPE TOWN METRO	nnnnnnnnnnnnnnnnnonnnnnnnnnnnnnnoooonnoooon	777776777760601	137	X2	2	3	4	2	3	3	3	5	2	6	4	4	4	2	5	1	8	3	3	5	3	8	2	3	234233352644425183353823
WC251	CITY OF CAPE TOWN METRO	nnnnnnonnnnnnnnnnnnnnnnnnnnnnnnnoooonnnnnnn	773777777760771	926	T1	2	3	4	2	4	3	1	2	2	8	2	4	2	3	5	1	5	3	3	3	8	5	2	2	234243122824235153338522
WC252	CITY OF CAPE TOWN METRO	nnnnnnnnoonnnnnnnnnnnnnnnnnnnnnnoooonnnnnnn	776377777760771	34	S	2	3	4	3	4	3	2	1	2	4	4	4	2	2	5	1	4	3	2	3	4	10	2	2	2343432124442251432341022
WC253	CITY OF CAPE TOWN METRO	nnnnnnnnoonnnnnnnnnnnnnnnnnnnnnnoooonnnnnnn	776377777760771	34	S	2	3	4	3	4	3	2	1	2	4	4	4	2	2	5	1	4	3	2	3	4	10	2	2	2343432124442251432341022
WC254	CITY OF CAPE TOWN METRO	nnnnnnnnoonnnnnnnnnnnnnnnnnnnnnooooonnnnnnn	776377777740771	790	U	2	3	4	3	4	3	3	1	2	4	4	4	2	2	5	1	5	3	2	3	3	9	2	2	234343312444225153233922
WC255	CITY OF CAPE TOWN METRO	nnnnnnnnoonnnnnnnnnnnnnnnnnnnnnnoooonnnnnnn	776377777760771	34	S	2	3	4	3	4	3	3	1	2	5	4	4	2	2	5	1	5	2	2	3	3	6	2	2	234343312544225152233622
WC256	CITY OF CAPE TOWN METRO	nnnnnnnnoonnnnnnnnnnnnnnnnnnnnnooooonnnnnnn	776377777740771	790	U	2	3	4	3	4	3	3	6	2	4	4	4	2	2	5	1	4	3	2	3	3	4	2	2	234343362444225143233422
WC257	CITY OF CAPE TOWN METRO	nnnnnnnnoonnonnnnnnnnnnnnnnnnnnnoonnnnnnnnn	777157777763771	N/A	N/A	2	3	4	3	5	3	3	1	2	4	4	4	2	2	5	1	5	3	2	3	3	10	2	2	2343533124442251532331022
WC258	CITY OF CAPE TOWN METRO	nnnnnnnnoonnnnnnnnnnnnnnnnnnnnnooooonnnnnnn	776377777740771	790	U	2	3	4	2(3)	4	3	3	1	2	4	4	4	2	2	5	1	5	3	2	3	3	7	2	2	2342(3)43312444225153233722
WC259	CITY OF CAPE TOWN METRO	oooooooooooooooooooooooooooooooooonnnnnnnnn	000000000003771	1	BEIJING	2	3	4	2(6)	5	3	3	1	2	4	4	4	2	2	5	1	4	3	2	3	3	10	2	2	2342(6)533124442251432331022
WC260	CITY OF CAPE TOWN METRO	oooooooooooooooooooooooooooooooooonnnnnnnnn	000000000003771	1	BEIJING	2	3	5	2	1	3	3	4	2	5	4	4	4	2	5	1	2	3	3	5	3	9	3	3	235213342544425123353933
WC261	CITY OF CAPE TOWN METRO	oooooooooooooooooooooooooooooooooonnnnnnnnn	000000000003771	1	BEIJING	2	3	5	2	1	3	3	4	2	6	4	4	4	2	5	1	2	3	3	5	3	9	3	3	235213342644425123353933
WC262	CITY OF CAPE TOWN METRO	oooooooooooooooooooooooooooooooooonnnnnnnnn	000000000003771	1	BEIJING	2	3	5	2	1	3	3	4	2	6	4	4	4	2	5	1	6	3	3	5	3	9	3	3	235213342644425163353933
WC263	CITY OF CAPE TOWN METRO	oooooooooooooooooooooooooooooooooonnnnnnnnn	000000000003771	1	BEIJING	2	3	5	2	1	3	3	4	2	6	4	4	4	2	5	1	6	3	3	5	3	9	3	3	235213342644425163353933
WC264	CITY OF CAPE TOWN METRO	oooooooooooooooooooooooooooooooooonnnnnnnnn	000000000003771	1	BEIJING	2	3	5	2	1	3	3	4	2	6	4	4	4	2	5	1	6	3	3	5	3	9	3	3	235213342644425163353933
WC265	CITY OF CAPE TOWN METRO	oooooooooooooooooooooooooooooooooonnnnnnnnn	000000000003771	1	BEIJING	2	3	5	2	1	3	3	4	2	6	4	4	4	2	5	1	6	3	3	5	3	9	3	3	235213342644425163353933
WC266	CITY OF CAPE TOWN METRO	oooooooooooooooooooooooooooooooooonnnnnnnnn	000000000003771	1	BEIJING	2	3	5	2	1	3	3	4	2	6	4	4	4	2	5	1	6	3	3	5	3	9	3	3	235213342644425163353933
WC267	CITY OF CAPE TOWN METRO	oooooooooooooooooooooooooooooooooonnnnnnnnn	000000000003771	1	BEIJING	2	3	5	2	1	3	3	4	2	6	4	4	4	2	5	1	6	3	3	5	3	9	3	3	235213342644425163353933
WC268	CITY OF CAPE TOWN METRO	oooooooooooooooooooooooooooooooooonnnnnnnnn	000000000003771	1	BEIJING	2	3	5	2	1	3	3	4	2	6	4	4	4	2	5	1	6	3	3	5	3	9	3	3	235213342644425163353933
WC269	CITY OF CAPE TOWN METRO	oooooooooooooooooooooooooooooooooonnnnnnnnn	000000000003771	1	BEIJING	2	3	5	2	1	3	3	4	2	6	4	4	4	2	5	1	6	3	3	5	3	9	3	3	235213342644425163353933
WC270	CITY OF CAPE TOWN METRO	oooooooooooooooooooooooooooooooooonnnnnnnnn	000000000003771	1	BEIJING	2	3	5	2	1	3	3	4	2	6	4	4	4	2	5	1	6	3	3	5	3	9	3	3	235213342644425163353933
WC271	CITY OF CAPE TOWN METRO	oooooooooooooooooooooooooooooooooonnnnnnnnn	000000000003771	1	BEIJING	2	3	5	2	1	3	3	4	2	6	4	4	4	2	5	1	6	3	3	5	3	9	3	3	235213342644425163353933
WC272	CITY OF CAPE TOWN METRO	oooooooooooooooooooooooooooooooooonnnnnnnnn	000000000003771	1	BEIJING	2	3	5	2	1	3	3	4	2	6	4	4	4	2	5	1	6	3	3	5	3	11	2	3	2352133426444251633531123
WC273	CITY OF CAPE TOWN METRO	oooooooooooooooooooooooooooooooooonnnnnnnnn	000000000003771	1	BEIJING	2	3	5	2	1	3	3	4	2	6	4	4	4	2	5	1	6	3	3	5	3	11	3	3	2352133426444251633531133
WC274	CITY OF CAPE TOWN METRO	oooooooooooooooooooooooooooooooooonnnnnnnnn	000000000003771	1	BEIJING	2	3	5	2	1	3	3	4	2	6	4	4	4	2	5	1	6	3	3	5	3	11	3	3	2352133426444251633531133
WC275	CITY OF CAPE TOWN METRO	oooooooooooooooooooooooooooooooooonnnnnnnnn	000000000003771	1	BEIJING	2	3	5	2	1	3	3	4	2	6	4	4	4	2	5	1	6	3	3	5	3	9	3	3	235213342644425163353933
WC276	CITY OF CAPE TOWN METRO	oooooooooooooooooooooooooooooooooonnnnnnnnn	000000000003771	1	BEIJING	2	3	5	2	1	3	3	4	2	8	3	4	4	2	5	1	2	3	3	5	3	2	3	3	235213342834425123353233
WC277	CITY OF CAPE TOWN METRO	oooooooooooooooooooooooooooooooooonnnnnnnnn	000000000003771	1	BEIJING	2	3	5	2	1	3	3	4	2	8	3	4	4	2	5	1	2	3	3	5	3	9	3	3	235213342834425123353933
WC278	CITY OF CAPE TOWN METRO	oooooooooooooooooooooooooooooooooonnnnnnnnn	000000000003771	1	BEIJING	2	3	5	2	1	3	3	4	2	8	3	4	4	2	5	1	2	3	3	5	3	9	3	3	235213342834425123353933
WC279	CITY OF CAPE TOWN METRO	oooooooooooooooooooooooooooooooooonnnnnnnnn	000000000003771	1	BEIJING	2	3	5	2	1	3	3	4	2	8	3	4	4	2	5	1	2	3	3	5	3	9	3	3	235213342834425123353933
WC280	CITY OF CAPE TOWN METRO	oooooooooooooooooooooooooooooooooonnnnnnnnn	000000000003771	1	BEIJING	2	3	5	2	1	3	3	4	2	8	3	4	4	2	5	1	2	3	3	5	3	9	3	3	235213342834425123353933
WC281	CITY OF CAPE TOWN METRO	oooooooooooooooooooooooooooooooooonnnnnnnnn	000000000003771	1	BEIJING	2	3	5	2	1	3	3	4	2	8	3	4	4	2	5	1	2	3	3	5	3	9	3	3	235213342834425123353933
WC282	CITY OF CAPE TOWN METRO	oooooooooooooooooooooooooooooooooonnnnnnnnn	000000000003771	1	BEIJING	2	3	5	2	1	3	3	4	2	8	3	4	4	2	5	1	2	3	3	5	3	9	3	3	235213342834425123353933
WC283	CITY OF CAPE TOWN METRO	oooooooooooooooooooooooooooooooooonnnnnnnnn	000000000003771	1	BEIJING	2	3	5	2	1	3	3	4	2	8	3	4	4	2	5	1	2	3	3	5	3	9	3	3	235213342834425123353933
WC284	CITY OF CAPE TOWN METRO	oooooooooooooooooooooooooooooooooonnnnnnnnn	000000000003771	1	BEIJING	2	3	5	2	1	3	3	4	2	8	3	4	4	2	5	1	6	3	3	5	3	9	3	3	235213342834425163353933
WC285	CITY OF CAPE TOWN METRO	oooooooooooooooooooooooooooooooooonnnnnnnnn	000000000003771	1	BEIJING	2	3	5	2	1	3	3	4	2	8	3	4	4	2	5	1	6	3	3	5	3	9	3	3	235213342834425163353933
WC286	CITY OF CAPE TOWN METRO	oooooooooooooooooooooooooooooooooonnnnnnnnn	000000000003771	1	BEIJING	2	3	5	2	1	3	3	4	2	8	3	4	4	2	5	1	6	3	3	5	3	9	3	3	235213342834425163353933
WC287	CITY OF CAPE TOWN METRO	oooooooooooooooooooooooooooooooooonnnnnnnnn	000000000003771	1	BEIJING	2	3	5	2	1	3	3	4	2	8	3	4	4	2	5	1	6	3	3	5	3	9	3	3	235213342834425163353933
WC288	CITY OF CAPE TOWN METRO	oooooooooooooooooooooooooooooooooonnnnnnnnn	000000000003771	1	BEIJING	2	3	5	2	1	3	3	4	2	8	4	4	4	2	5	1	6	3	3	5	3	9	3	3	235213342844425163353933
WC289	CITY OF CAPE TOWN METRO	oooooooooooooooooooooooooooooooooonnnnnnnnn	000000000003771	1	BEIJING	2	3	5	2	1	3	3	5	2	6	4	4	4	2	5	1	1	3	3	5	3	9	2	3	235213352644425113353923
WC290	CITY OF CAPE TOWN METRO	oooooooooooooooooooooooooooooooooonnnnnnnnn	000000000003771	1	BEIJING	2	4	2	1	4	7	4	3	2	2	4	4	2	2	5	1	1	3	3	4	2	5	4	3	242147432244225113342543
WC291	CITY OF CAPE TOWN METRO	nnnoooononnnnnnnnnnnnnoooooooooooonnnnnnnnn	702777740003771	1092	CAS1_DELHI	2	4	2	2	3	4	3	4	2	8	1	4	3	2	5	1	7	3	3	5	3	7	4	3	242234342814325173353743
WC292	CITY OF CAPE TOWN METRO	nnnoooononnnnnnnnnnnnnoooooooooooonnnnnnnnn	702777740003771	1092	CAS1_DELHI	2	4	2	2	3	4	3	4	2	*	1	4	2	2	5	1	7	3	3	5	3	7	4	3	24223434214225173353743
WC293	CITY OF CAPE TOWN METRO	nnnnnnnnnnnnnnnnnonnnnnnnnnnnnnnoooonnnnnnn	777776777760771	119	X1	2	4	3	2	2	3	3	1	2	3	3	4	4	2	5	1	5	3	3	3	3	7	3	2	243223312334425153333732
WC294	CITY OF CAPE TOWN METRO	nnnnnnnnnnnnnnnnnonnnnnnnnnnnnnnoooonnnnnnn	777776777760771	119	X1	2	4	3	2	2	4	3	3	2	3	2	4	4	2	5	1	3	3	4	3	4	7	3	2	243224332324425133434732
WC295	CITY OF CAPE TOWN METRO	nnnnnnnnnnnnnnnnnonnnnnnnnnnnnnnoooonnnnnnn	777776777760771	119	X1	2	4	3	2	2	4	3	3	2	3	2	4	4	2	5	1	5	3	3	3	3	7	3	2	243224332324425153333732
WC296	CITY OF CAPE TOWN METRO	nnnnnnnnnnnnnnnnnonnnnnnnnnnnnnnoooonnnnnnn	777776777760771	119	X1	2	4	3	2	2	4	3	3	2	3	3	4	4	2	5	1	5	3	3	3	3	7	3	2	243224332334425153333732
WC297	CITY OF CAPE TOWN METRO	nnnnnnnnnnnnnnnnnonnnnnnnnnnnnnnoooonnnnnnn	777776777760771	119	X1	2	4	3	2	2	4	3	3	2	3	3	4	4	2	5	1	5	3	3	3	3	7	3	2	243224332334425153333732
WC298	CITY OF CAPE TOWN METRO	nnnnnnnnnnnnnnnnnonnnnnnnnnnnnnnoooonnnnnnn	777776777760771	119	X1	2	4	3	2	2	4	3	3	2	3	3	4	4	2	5	1	5	3	3	3	3	7	3	2	243224332334425153333732
WC299	CITY OF CAPE TOWN METRO	nnnnnnnnnnnnnnnnnonnnnnnnnnnnnnnoooonnnnnnn	777776777760771	119	X1	2	4	3	2	2	4	3	3	2	3	3	4	4	2	5	1	5	3	3	3	3	7	3	2	243224332334425153333732
WC300	CITY OF CAPE TOWN METRO	nnnnnnnnnnnnnnnnnonnnnnnnnnnnnnnoooonnnnnnn	777776777760771	119	X1	2	4	3	2	2	4	3	3	2	3	3	4	4	2	5	1	5	3	3	3	3	7	3	2	243224332334425153333732
WC301	CITY OF CAPE TOWN METRO	nnnnnnnnnnnnnnnnnonnnnnnnnnnnnnnoooonnnnnnn	777776777760771	119	X1	2	4	3	2	2	4	3	3	2	3	3	4	4	2	5	1	5	3	3	3	3	7	3	2	243224332334425153333732
WC302	CITY OF CAPE TOWN METRO	nnnnnnnnnnnnnnnnnonnnnnnnnnnnnnnoooonnnnnnn	777776777760771	119	X1	2	4	3	2	2	4	3	3	2	3	3	4	4	2	5	1	5	3	3	3	3	7	3	2	243224332334425153333732
WC303	CITY OF CAPE TOWN METRO	nnnnnnnnnnnnnnnnnonnnnnnnnnnnnnnoooonnnnnnn	777776777760771	119	X1	2	4	3	2	2	4	3	3	2	3	3	4	4	2	5	1	5	3	3	3	3	7	3	2	243224332334425153333732
WC304	CITY OF CAPE TOWN METRO	nnnnnnnnnnnnnnnnnonnnnnnnnnnnnnnoooonnnnnnn	777776777760771	119	X1	2	4	3	2	2	4	3	3	2	3	3	4	4	2	5	1	5	3	3	3	3	7	3	2	243224332334425153333732
WC305	CITY OF CAPE TOWN METRO	nnnnnnnnnnnnnnnnnonnnnnnnnnnnnnnoooonnnnnnn	777776777760771	119	X1	2	4	3	2	2	4	3	3	2	3	3	4	4	2	5	1	5	3	3	3	3	7	3	2	243224332334425153333732
WC306	CITY OF CAPE TOWN METRO	nnnnnnnnnnnnnnnnnonnnnnnnnnnnnnnoooonnnnnnn	777776777760771	119	X1	2	4	3	2	2	4	3	3	2	3	3	4	4	2	5	1	5	3	3	3	3	7	3	2	243224332334425153333732
WC307	CITY OF CAPE TOWN METRO	nnnnnnnnnnnnooooooonnnnnnnnnnnnnoooonnnnnnn	777700377760771	501	T1	2	4	3	2	2	4	3	3	2	3	3	4	4	2	5	1	5	3	3	3	3	7	3	2	243224332334425153333732
WC308	CITY OF CAPE TOWN METRO	nnnnnnnnnnnnnnnnnonnnnnnnnnnnnnnoooonnnnnnn	777776777760771	119	X1	2	4	3	2	2	4	3	3	2	3	3	4	4	2	5	1	5	3	3	3	3	7	3	2	243224332334425153333732
WC309	CITY OF CAPE TOWN METRO	nnnnnnnnnnnnnnnnnonnnnnnnnnnnnnnoooonnnnnnn	777776777760771	119	X1	2	4	3	2	2	4	3	3	2	3	3	4	4	2	5	1	5	3	3	3	3	7	3	2	243224332334425153333732
WC310	CITY OF CAPE TOWN METRO	nnnnnnnnnnnnnnnnnonnnnnnnnnnnnnnoooonnnnnnn	777776777760771	119	X1	2	4	3	2	2	4	3	3	2	4	3	4	4	2	5	1	5	3	3	3	3	7	3	2	243224332434425153333732
WC311	CITY OF CAPE TOWN METRO	nnnnnnnnnnnnnnnnnonnnnnnnnnnnnnnoooonnnnnnn	777776777760771	119	X1	2	4	3	2	2	4	3	3	2	4	3	4	4	2	5	1	5	3	3	3	3	7	3	2	243224332434425153333732
WC312	CITY OF CAPE TOWN METRO	oooooooooooooooooooooooooooooooooonnnnnnnnn	000000000003771	1	BEIJING	2	4	3	2	2	4	3	3	2	4	3	4	4	2	5	1	5	3	3	3	3	7	3	2	243224332434425153333732
WC313	CITY OF CAPE TOWN METRO	nnnnnnnnnnnnnnnnnonnnnnnnnnnnnnnoooonnnnnnn	777776777760771	119	X1	2	4	3	2	2	4	3	3	2	4	3	4	4	2	5	1	5	3	3	3	3	7	3	2	243224332434425153333732
WC314	CITY OF CAPE TOWN METRO	oooooooooooooooooooooooooooooooooonnnnnnnnn	000000000003771	1	BEIJING	2	4	3	2	2	4	3	7	2	4	3	4	4	2	5	1	5	3	3	3	3	7	2	2	243224372434425153333722
WC315	CITY OF CAPE TOWN METRO	nnnnnnnnnnnnnnnnnonnnnnnnnnnnnnnoooonnnnnnn	777776777760771	119	X1	2	4	3	2	2	4	3	3	2	3	3	4	4	2	5	1	5	3	3	3	3	4	2	2	243224332334425153333422
WC316	CITY OF CAPE TOWN METRO	nnnnnnnnooonnnnnnnnnoooonnnnnnnnoooonnnnnnn	776177607760771	33	LAM3	2	4	3	2	3	4	3	4	2	4	2	4	2	2	6	1	5	3	1	3	1	5	2	2	243234342424226153131522
WC317	CITY OF CAPE TOWN METRO	nnnnnnnnooonnnnnnnnnoooonnnnnnnnoooonnnnnnn	776177607760771	33	LAM3	2	4	3	2	3	4	3	4	2	4	2	4	2	2	6	1	5	3	1	3	1	5	2	2	243234342424226153131522
WC318	CITY OF CAPE TOWN METRO	nnnnnnnnnnnnnnnnnonnnnnnnnnnnnnnoooonnnnnnn	777776777760771	119	X1	2	4	3	2	4	3	3	3	2	4	3	4	4	2	5	1	4	3	3	3	3	5	3	2	243243332434425143333532
WC319	CITY OF CAPE TOWN METRO	nnnnnnnnnnnnnnnnnonnnnnnnnnnnnnnoooonnnnnnn	777776777760771	119	X1	2	4	3	2	4	3	3	3	2	4	3	4	4	2	5	1	4	3	3	3	3	5	3	2	243243332434425143333532
WC320	CITY OF CAPE TOWN METRO	nnnnnnnnnnnnnnnnnonnnnnnnnnnnnnnoooonnnnnnn	777776777760771	119	X1	2	4	3	2	4	3	3	3	2	4	3	4	4	2	5	1	4	3	3	3	3	5	3	2	243243332434425143333532
WC321	CITY OF CAPE TOWN METRO	nnnooooooooonnnnnonnnnnnnnnnnnnnoooonnnnnnn	700076777760771	92	X3	2	4	3	2	4	4	3	3	2	2	3	4	4	2	5	1	5	3	3	3	4	9	3	2	243244332234425153334932
WC322	CITY OF CAPE TOWN METRO	nnnooooooooonnnnnonnnnnnnnnnnnnnoooonnnnnnn	700076777760771	92	X3	2	4	3	2	4	4	3	3	2	3	2	4	4	2	5	1	5	3	3	3	4	8	3	2	243244332324425153334832
WC323	CITY OF CAPE TOWN METRO	onnooooooooonnnnnonnnnnnnnnnnnnnoooonnnnnnn	300076777760771	N/A	#N/A	2	4	3	2	4	4	3	3	2	3	3	4	4	2	5	1	5	3	3	3	4	8	3	2	243244332334425153334832
WC324	CITY OF CAPE TOWN METRO	onnooooooooonnnnnonnnnnnnnnnnnnnoooonnnnnnn	300076777760771	N/A	N/A	2	4	3	2	4	4	3	3	2	3	3	4	4	2	5	1	5	3	3	3	4	8	3	2	243244332334425153334832
WC325	CITY OF CAPE TOWN METRO	nnnooooooooonnnnnonnnnnnnnnnnnnnoooonnnnnnn	700076777760771	92	X3	2	4	3	2	4	4	3	3	2	3	3	4	4	2	5	1	5	3	3	3	4	8	3	2	243244332334425153334832
WC326	CITY OF CAPE TOWN METRO	onnooooooooonnnnnonnnnnnnnnnnnnnoooonnnnnnn	300076777760771	N/A	N/A	2	4	3	2	4	4	3	3	2	3	3	4	4	2	5	1	5	3	3	3	4	8	3	2	243244332334425153334832
WC327	CITY OF CAPE TOWN METRO	onnooooooooonnnnnonnnnnnnnnnnnnnoooonnnnnnn	300076777760771	N/A	N/A	2	4	3	2	4	4	3	3	2	3	3	4	4	2	5	1	5	3	3	3	4	8	3	2	243244332334425153334832
WC328	CITY OF CAPE TOWN METRO	onnooooooooonnnnnonnnnnnnnnnnnnnoooonnnnnnn	300076777760771	N/A	N/A	2	4	3	2	4	4	3	3	2	3	3	4	4	2	5	1	5	3	3	3	4	8	3	2	243244332334425153334832
WC329	CITY OF CAPE TOWN METRO	onnooooooooonnnnnonnnnnnnnnnnnnnoooonnnnnnn	300076777760771	N/A	N/A	2	4	3	2	4	4	3	3	2	3	3	4	4	2	5	1	5	3	3	3	4	8	3	2	243244332334425153334832
WC330	CITY OF CAPE TOWN METRO	onnooooooooonnnnnonnnnnnnnnnnnnnoooonnnnnnn	300076777760771	N/A	N/A	2	4	3	2	4	4	3	3	2	3	3	4	4	2	5	1	5	3	3	3	6	8	3	2	243244332334425153336832
WC331	CITY OF CAPE TOWN METRO	nnnooooooooonnnnnonnnnnnnnnnnnnnoooonnnnnnn	700076777760771	92	X3	2	4	3	2	4	4	3	3	2	3	3	4	4	2	5	2	5	3	3	3	5	8	3	2	243244332334425253335832
WC332	CITY OF CAPE TOWN METRO	nnnnnnnnnnnnnnnnnonnnnnnnnnnnnnnoooonnnnooo	777776777760740	N/A	N/A	2	4	3	2	4	4	3	3	2	4	3	4	2	2	5	1	5	3	3	3	3	5	3	2	243244332434225153333532
WC333	CITY OF CAPE TOWN METRO	nnnnnnnnnnnnnnnnnonnnnnnnnnnnnnnoooonnnnnnn	777776777760771	119	X1	2	4	3	2	4	4	3	3	2	4	3	4	4	2	5	1	5	3	3	3	3	8	3	2	243244332434425153333832
WC334	CITY OF CAPE TOWN METRO	oooooooooooooooooooooooooooooooooonnnnnnnnn	000000000003771	1	BEIJING	2	4	4	0	3	3	3	5	2	5	4	4	3	2	5	1	7	3	3	5	3	8	2	3	244033352544325173353823
WC335	CITY OF CAPE TOWN METRO	oooooooooooooooooooooooooooooooooonnnnnnnnn	000000000003771	1	BEIJING	2	4	4	0	3	3	3	5	2	5	4	4	4	2	5	1	7	3	3	5	3	8	2	3	244033352544425173353823
WC336	CITY OF CAPE TOWN METRO	oooooooooooooooooooooooooooooooooonnnnnnnnn	000000000003771	1	BEIJING	2	4	4	0	3	3	3	5	2	5	4	4	4	2	5	1	7	3	3	5	3	8	2	3	244033352544425173353823
WC337	CITY OF CAPE TOWN METRO	oooooooooooooooooooooooooooooooooonnnnnnnnn	000000000003771	1	BEIJING	2	4	4	0	3	3	3	5	2	5	4	4	4	2	5	1	7	3	3	5	3	8	2	3	244033352544425173353823
WC338	CITY OF CAPE TOWN METRO	oooooooooooooooooooooooooooooooooonnnnnnnnn	000000000003771	1	BEIJING	2	4	4	0	3	3	3	5	2	5	4	4	4	2	5	1	7	3	3	5	3	8	2	3	244033352544425173353823
WC339	CITY OF CAPE TOWN METRO	oooooooooooooooooooooooooooooooooonnnnnnnnn	000000000003771	1	BEIJING	2	4	4	0	3	3	3	5	2	5	4	4	4	4	5	1	7	3	3	5	3	8	2	3	244033352544445173353823
WC340	CITY OF CAPE TOWN METRO	nnnnnnnnnnnnnnnnnnnnoooonooooonnoooonnnonnn	777777604060731	811	LAM4	2	4	4	2	1	3	1	3	2	4	2	4	1	1	6	1	5	2	5	3	2	9	2	2	244213132424116152532922
WC341	CITY OF CAPE TOWN METRO	nnnnnnnnnnnnnnnnnonnnnnnnnnnnnnnoooonnnnnnn	777776777760771	119	X1	2	4	4	2	1	3	3	6	2	5	3	4	4	2	5	1	7	1	3	5	3	8	2	3	244213362534425171353823
WC342	CITY OF CAPE TOWN METRO	nnnnnnnnnnnnnnnnnnnnoooonnoooonnoooonnnnnnn	777777606060771	59	LAM11_ZWE	2	4	4	2	1	4	1	3	2	4	2	4	1	1	6	1	5	2	5	3	2	8	2	2	244214132424116152532822
WC343	CITY OF CAPE TOWN METRO	nnnnnnnnnnnnnnnnnnnnoooonnoooonnoooonnnnnnn	777777606060771	59	LAM11_ZWE	2	4	4	2	1	4	1	3	2	4	2	4	1	1	6	1	6	2	5	3	2	5	2	2	244214132424116162532522
WC344	CITY OF CAPE TOWN METRO	nnnoooonnonnnnnnnnnoooooooooooooooonnnnnnnn	703377400001771	21	CAS1_KILI	2	4	4	2	2	3	3	5	2	6	4	4	4	2	5	1	8	3	3	5	3	8	2	3	244223352644425183353823
WC345	CITY OF CAPE TOWN METRO	oooooooooooooooooooooooooooooooooonnnnnnnnn	000000000003771	1	BEIJING	2	4	4	2	2	3	3	5	2	6	4	4	4	2	5	1	8	3	3	5	3	8	2	3	244223352644425183353823
WC346	CITY OF CAPE TOWN METRO	oooooooooooooooooooooooooooooooooonnnnnnnnn	000000000003771	1	BEIJING	2	4	4	2	2	3	3	5	2	6	4	4	4	2	5	1	8	3	3	5	3	8	2	3	244223352644425183353823
WC347	CITY OF CAPE TOWN METRO	oooooooooooooooooooooooooooooooooonnnnnnnnn	000000000003771	1	BEIJING	2	4	4	2	2	3	3	5	2	6	4	4	4	2	5	1	8	3	3	5	3	8	2	3	244223352644425183353823
WC348	CITY OF CAPE TOWN METRO	oooooooooooooooooooooooooooooooooonnnnnnnnn	000000000003771	1	BEIJING	2	4	4	2	2	3	3	5	2	6	4	4	4	2	5	1	8	3	3	5	3	8	2	3	244223352644425183353823
WC349	CITY OF CAPE TOWN METRO	nnnnnnnnnnnnnnnnnonnnnnnnnnnnnnnoooonnnnnnn	777776777760771	119	X1	2	4	4	2	3	2	2	5	2	8	4	4	4	2	5	1	7	4	3	5	4	6	2	4	244232252844425174354624
WC350	CITY OF CAPE TOWN METRO	oooooooooooooooooooooooooooooooooonnnnnnnnn	000000000003771	1	BEIJING	2	4	4	2	3	2	3	5	2	5	4	4	4	2	5	1	7	4	3	5	4	6	2	4	244232352544425174354624
WC351	CITY OF CAPE TOWN METRO	oooooooooooooooooooooooooooooooooonnnnnnnnn	000000000003771	1	BEIJING	2	4	4	2	3	2	3	5	2	6	4	4	4	2	5	1	2	3	3	5	4	6	2	2	244232352644425123354622
WC352	CITY OF CAPE TOWN METRO	oooooooooooooooooooooooooooooooooonnnnnnnnn	000000000003771	1	BEIJING	2	4	4	2	3	2	3	5	2	6	4	4	4	2	5	1	7	2	3	5	4	6	2	4	244232352644425172354624
WC353	CITY OF CAPE TOWN METRO	oooooooooooooooooooooooooooooooooonnnnnnnnn	000000000003771	1	BEIJING	2	4	4	2	3	2	3	5	2	6	4	4	4	2	5	1	7	2	3	5	4	6	2	4	244232352644425172354624
WC354	CITY OF CAPE TOWN METRO	oooooooooooooooooooooooooooooooooonnnnnnnnn	000000000003771	1	BEIJING	2	4	4	2	3	2	3	5	2	6	4	4	4	2	5	1	7	2	3	5	4	6	2	4	244232352644425172354624
WC355	CITY OF CAPE TOWN METRO	oooooooooooooooooooooooooooooooooonnnnnnnnn	000000000003771	1	BEIJING	2	4	4	2	3	2	3	5	2	6	4	4	4	2	5	1	7	2	3	5	4	6	2	4	244232352644425172354624
WC356	CITY OF CAPE TOWN METRO	oooooooooooooooooooooooooooooooooonnnnnnnnn	000000000003771	1	BEIJING	2	4	4	2	3	2	3	5	2	6	4	4	4	2	5	1	7	2	3	5	4	6	2	4	244232352644425172354624
WC357	CITY OF CAPE TOWN METRO	oooooooooooooooooooooooooooooooooonnnnnnnnn	000000000003771	1	BEIJING	2	4	4	2	3	2	3	5	2	6	4	4	4	2	5	1	7	2	3	5	4	6	2	4	244232352644425172354624
WC358	CITY OF CAPE TOWN METRO	oooooooooooooooooooooooooooooooooonnnnnnnnn	000000000003771	1	BEIJING	2	4	4	2	3	2	3	5	2	6	4	4	4	2	5	1	7	3	3	5	4	6	2	4	244232352644425173354624
WC359	CITY OF CAPE TOWN METRO	oooooooooooooooooooooooooooooooooonnnnnnnnn	000000000003771	1	BEIJING	2	4	4	2	3	2	3	5	2	6	4	4	4	2	5	1	7	3	3	5	4	6	2	4	244232352644425173354624
WC360	CITY OF CAPE TOWN METRO	oooooooooooooooooooooooooooooooooonnnnnnnnn	000000000003771	1	BEIJING	2	4	4	2	3	2	3	5	2	6	4	4	4	2	5	1	7	3	3	5	4	6	2	4	244232352644425173354624
WC361	CITY OF CAPE TOWN METRO	oooooooooooooooooooooooooooooooooonnnnnnnnn	000000000003771	1	BEIJING	2	4	4	2	3	2	3	5	2	6	4	4	4	2	5	1	7	3	3	5	4	6	2	4	244232352644425173354624
WC362	CITY OF CAPE TOWN METRO	oooooooooooooooooooooooooooooooooonnnnnnnnn	000000000003771	1	BEIJING	2	4	4	2	3	2	3	5	2	6	4	4	4	2	5	1	7	3	3	5	4	6	2	4	244232352644425173354624
WC363	CITY OF CAPE TOWN METRO	oooooooooooooooooooooooooooooooooonnnnnnnnn	000000000003771	1	BEIJING	2	4	4	2	3	2	3	5	2	6	4	4	4	2	5	1	7	3	3	5	4	6	2	4	244232352644425173354624
WC364	CITY OF CAPE TOWN METRO	oooooooooooooooooooooooooooooooooonnnnnnnnn	000000000003771	1	BEIJING	2	4	4	2	3	2	3	5	2	6	4	4	4	2	5	1	7	3	3	5	4	6	2	4	244232352644425173354624
WC365	CITY OF CAPE TOWN METRO	oooooooooooooooooooooooooooooooooonnnnnnnnn	000000000003771	1	BEIJING	2	4	4	2	3	2	3	5	2	6	4	4	4	2	5	1	7	3	3	5	4	6	2	4	244232352644425173354624
WC366	CITY OF CAPE TOWN METRO	oooooooooooooooooooooooooooooooooonnnnnnnnn	000000000003771	1	BEIJING	2	4	4	2	3	2	3	5	2	6	4	4	4	2	5	1	7	3	3	5	4	6	2	4	244232352644425173354624
WC367	CITY OF CAPE TOWN METRO	oooooooooooooooooooooooooooooooooonnnnnnnnn	000000000003771	1	BEIJING	2	4	4	2	3	2	3	5	2	6	4	4	4	2	5	1	7	3	3	5	4	6	2	4	244232352644425173354624
WC368	CITY OF CAPE TOWN METRO	oooooooooooooooooooooooooooooooooonnnnnnnnn	000000000003771	1	BEIJING	2	4	4	2	3	2	3	5	2	6	4	4	4	2	5	1	7	3	3	5	4	6	2	4	244232352644425173354624
WC369	CITY OF CAPE TOWN METRO	oooooooooooooooooooooooooooooooooonnnnnnnnn	000000000003771	1	BEIJING	2	4	4	2	3	2	3	5	2	6	4	4	4	2	5	1	7	3	3	5	4	6	2	4	244232352644425173354624
WC370	CITY OF CAPE TOWN METRO	oooooooooooooooooooooooooooooooooonnnnnnnnn	000000000003771	1	BEIJING	2	4	4	2	3	2	3	5	2	6	4	4	4	2	5	1	7	3	3	5	4	6	2	4	244232352644425173354624
WC371	CITY OF CAPE TOWN METRO	oooooooooooooooooooooooooooooooooonnnnnnnnn	000000000003771	1	BEIJING	2	4	4	2	3	2	3	5	2	6	4	4	4	2	5	1	7	3	3	5	4	6	2	4	244232352644425173354624
WC372	CITY OF CAPE TOWN METRO	oooooooooooooooooooooooooooooooooonnnnnnnnn	000000000003771	1	BEIJING	2	4	4	2	3	2	3	5	2	6	4	4	4	2	5	1	7	3	3	5	4	6	2	4	244232352644425173354624
WC373	CITY OF CAPE TOWN METRO	oooooooooooooooooooooooooooooooooonnnnnnnnn	000000000003771	1	BEIJING	2	4	4	2	3	2	3	5	2	6	4	4	4	2	5	1	7	3	3	5	4	6	2	4	244232352644425173354624
WC374	CITY OF CAPE TOWN METRO	oooooooooooooooooooooooooooooooooonnnnnnnnn	000000000003771	1	BEIJING	2	4	4	2	3	2	3	5	2	6	4	4	4	2	5	1	7	3	3	5	4	6	2	4	244232352644425173354624
WC375	CITY OF CAPE TOWN METRO	oooooooooooooooooooooooooooooooooonnnnnnnnn	000000000003771	1	BEIJING	2	4	4	2	3	2	3	5	2	6	4	4	4	2	5	1	7	3	3	5	4	6	2	4	244232352644425173354624
WC376	CITY OF CAPE TOWN METRO	oooooooooooooooooooooooooooooooooonnnnnnnnn	000000000003771	1	BEIJING	2	4	4	2	3	2	3	5	2	6	4	4	4	2	5	1	7	3	3	5	4	6	2	4	244232352644425173354624
WC377	CITY OF CAPE TOWN METRO	oooooooooooooooooooooooooooooooooonnnnnnnnn	000000000003771	1	BEIJING	2	4	4	2	3	2	3	5	2	6	4	4	4	2	5	1	7	3	3	5	4	6	2	4	244232352644425173354624
WC378	CITY OF CAPE TOWN METRO	oooooooooooooooooooooooooooooooooonnnnnnnnn	000000000003771	1	BEIJING	2	4	4	2	3	2	3	5	2	6	4	4	4	2	5	1	7	3	3	5	4	6	2	4	244232352644425173354624
WC379	CITY OF CAPE TOWN METRO	oooooooooooooooooooooooooooooooooonnnnnnnnn	000000000003771	1	BEIJING	2	4	4	2	3	2	3	5	2	6	4	4	4	2	5	1	7	3	3	5	4	6	2	4	244232352644425173354624
WC380	CITY OF CAPE TOWN METRO	oooooooooooooooooooooooooooooooooonnnnnnnnn	000000000003771	1	BEIJING	2	4	4	2	3	2	3	5	2	6	4	4	4	2	5	1	7	3	3	5	4	6	2	4	244232352644425173354624
WC381	CITY OF CAPE TOWN METRO	oooooooooooooooooooooooooooooooooonnnnnnnnn	000000000003771	1	BEIJING	2	4	4	2	3	2	3	5	2	6	4	4	4	2	5	1	7	3	3	5	4	6	2	4	244232352644425173354624
WC382	CITY OF CAPE TOWN METRO	oooooooooooooooooooooooooooooooooonnnnnnnnn	000000000003771	1	BEIJING	2	4	4	2	3	2	3	5	2	6	4	4	4	2	5	1	7	3	3	5	4	6	2	4	244232352644425173354624
WC383	CITY OF CAPE TOWN METRO	oooooooooooooooooooooooooooooooooonnnnnnnnn	000000000003771	1	BEIJING	2	4	4	2	3	2	3	5	2	6	4	4	4	2	5	1	7	3	3	5	4	6	2	4	244232352644425173354624
WC384	CITY OF CAPE TOWN METRO	oooooooooooooooooooooooooooooooooonnnnnnnnn	000000000003771	1	BEIJING	2	4	4	2	3	2	3	5	2	6	4	4	4	2	5	1	7	3	3	5	4	6	2	4	244232352644425173354624
WC385	CITY OF CAPE TOWN METRO	oooooooooooooooooooooooooooooooooonnnnnnnnn	000000000003771	1	BEIJING	2	4	4	2	3	2	3	5	2	6	4	4	4	2	5	1	7	3	3	5	4	6	2	4	244232352644425173354624
WC386	CITY OF CAPE TOWN METRO	oooooooooooooooooooooooooooooooooonnnnnnnnn	000000000003771	1	BEIJING	2	4	4	2	3	2	3	5	2	6	4	4	4	2	5	1	7	3	3	5	4	6	2	4	244232352644425173354624
WC387	CITY OF CAPE TOWN METRO	oooooooooooooooooooooooooooooooooonnnnnnnnn	000000000003771	1	BEIJING	2	4	4	2	3	2	3	5	2	6	4	4	4	2	5	1	7	3	5	5	4	6	2	4	244232352644425173554624
WC388	CITY OF CAPE TOWN METRO	oooooooooooooooooooooooooooooooooonnnnnnnnn	000000000003771	1	BEIJING	2	4	4	2	3	2	3	5	2	6	4	4	4	2	5	1	7	4	3	5	4	6	2	4	244232352644425174354624
WC389	CITY OF CAPE TOWN METRO	oooooooooooooooooooooooooooooooooonnnnnnnnn	000000000003771	1	BEIJING	2	4	4	2	3	2	3	5	2	6	4	4	4	2	5	1	7	4	3	5	4	6	2	4	244232352644425174354624
WC390	CITY OF CAPE TOWN METRO	oooooooooooooooooooooooooooooooooonnnnnnnnn	000000000003771	1	BEIJING	2	4	4	2	3	2	3	5	2	6	4	4	4	2	5	1	7	4	3	5	4	6	2	4	244232352644425174354624
WC391	CITY OF CAPE TOWN METRO	oooooooooooooooooooooooooooooooooonnnnnnnnn	000000000003771	1	BEIJING	2	4	4	2	3	2	3	5	2	6	4	4	4	2	5	1	7	4	3	5	4	6	2	4	244232352644425174354624
WC392	CITY OF CAPE TOWN METRO	oooooooooooooooooooooooooooooooooonnnnnnnnn	000000000003771	1	BEIJING	2	4	4	2	3	2	3	5	2	6	4	4	4	2	5	1	7	4	3	5	4	6	2	4	244232352644425174354624
WC393	CITY OF CAPE TOWN METRO	oooooooooooooooooooooooooooooooooonnnnnnnnn	000000000003771	1	BEIJING	2	4	4	2	3	2	3	5	2	6	4	4	4	2	5	1	7	4	3	5	4	6	2	4	244232352644425174354624
WC394	CITY OF CAPE TOWN METRO	oooooooooooooooooooooooooooooooooonnnnnnnnn	000000000003771	1	BEIJING	2	4	4	2	3	2	3	5	2	6	4	4	4	2	5	1	7	4	3	5	4	6	2	4	244232352644425174354624
WC395	CITY OF CAPE TOWN METRO	oooooooooooooooooooooooooooooooooonnnnnnnnn	000000000003771	1	BEIJING	2	4	4	2	3	2	3	5	2	6	4	4	4	2	5	1	7	4	3	5	4	6	2	4	244232352644425174354624
WC396	CITY OF CAPE TOWN METRO	oooooooooooooooooooooooooooooooooonnnnnnnnn	000000000003771	1	BEIJING	2	4	4	2	3	2	3	5	2	6	4	4	4	2	5	1	7	4	3	5	4	6	2	4	244232352644425174354624
WC397	CITY OF CAPE TOWN METRO	oooooooooooooooooooooooooooooooooonnnnnnnnn	000000000003771	1	BEIJING	2	4	4	2	3	2	3	5	2	6	4	4	4	2	5	1	7	4	3	5	4	6	2	4	244232352644425174354624
WC398	CITY OF CAPE TOWN METRO	oooooooooooooooooooooooooooooooooonnnnnnnnn	000000000003771	1	BEIJING	2	4	4	2	3	2	3	5	2	6	4	4	4	2	5	1	7	4	3	5	4	6	2	4	244232352644425174354624
WC399	CITY OF CAPE TOWN METRO	oooooooooooooooooooooooooooooooooonnnnnnnnn	000000000003771	1	BEIJING	2	4	4	2	3	2	3	5	2	6	4	4	4	2	5	1	7	4	3	6	4	6	2	4	244232352644425174364624
WC400	CITY OF CAPE TOWN METRO	oooooooooooooooooooooooooooooooooonnnnnnnnn	000000000003771	1	BEIJING	2	4	4	2	3	2	3	5	2	6	4	4	4	2	5	1	7	4	3	6	4	6	2	4	244232352644425174364624
WC401	CITY OF CAPE TOWN METRO	oooooooooooooooooooooooooooooooooonnnnnnnnn	000000000003771	1	BEIJING	2	4	4	2	3	2	3	5	2	6	4	4	4	2	5	1	7	4	3	6	4	6	2	4	244232352644425174364624
WC402	CITY OF CAPE TOWN METRO	oooooooooooooooooooooooooooooooooonnnnnnnnn	000000000003771	1	BEIJING	2	4	4	2	3	2	3	5	2	6	4	4	4	2	5	1	7	4	3	6	4	6	2	4	244232352644425174364624
WC403	CITY OF CAPE TOWN METRO	oooooooooooooooooooooooooooooooooonnnnnnnnn	000000000003771	1	BEIJING	2	4	4	2	3	2	3	5	2	6	4	4	4	2	5	1	7	3	3	5	4	6	2	4	244232352644425173354624
WC404	CITY OF CAPE TOWN METRO	oooooooooooooooooooooooooooooooooonnnnnnnnn	000000000003771	1	BEIJING	2	4	4	2	3	2	3	5	2	6	4	4	4	2	5	1	8	3	3	5	3	8	2	3	244232352644425183353823
WC405	CITY OF CAPE TOWN METRO	oooooooooooooooooooooooooooooooooonnnnnnnnn	000000000003771	1	BEIJING	2	4	4	2	3	2	3	5	2	6	4	4	4	2	5	1	8	3	3	5	4	6	2	4	244232352644425183354624
WC406	CITY OF CAPE TOWN METRO	oooooooooooooooooooooooooooooooooonnnnnnnnn	000000000003771	1	BEIJING	2	4	4	2	3	2	3	5	2	6	4	4	4	2	5	1	9	3	3	5	4	6	2	2	244232352644425193354622
WC407	CITY OF CAPE TOWN METRO	oooooooooooooooooooooooooooooooooonnnnnnnnn	000000000003771	1	BEIJING	2	4	4	2	3	2	3	5	2	6	4	4	4	2	5	1	9	3	3	5	4	6	2	2	244232352644425193354622
WC408	CITY OF CAPE TOWN METRO	oooooooooooooooooooooooooooooooooonnnnnnnnn	000000000003771	1	BEIJING	2	4	4	2	3	2	3	5	2	6	4	4	4	2	5	1	9	3	3	5	4	6	2	3	244232352644425193354623
WC409	CITY OF CAPE TOWN METRO	oooooooooooooooooooooooooooooooooonnnnnnnnn	000000000003771	1	BEIJING	2	4	4	2	3	2	3	5	2	6	4	4	4	2	5	1	9	3	3	5	4	6	2	3	244232352644425193354623
WC410	CITY OF CAPE TOWN METRO	oooooooooooooooooooooooooooooooooonnnnnnnnn	000000000003771	1	BEIJING	2	4	4	2	3	2	3	5	2	6	4	4	4	2	5	2	7	3	3	4	4	6	2	4	244232352644425273344624
WC411	CITY OF CAPE TOWN METRO	oooooooooooooooooooooooooooooooooonnnnnnnnn	000000000003771	1	BEIJING	2	4	4	2	3	2	3	5	2	6	8	4	4	2	5	1	7	3	3	5	4	6	2	4	244232352684425173354624
WC412	CITY OF CAPE TOWN METRO	oooooooooooooooooooooooooooooooooonnnnnnnnn	000000000003771	1	BEIJING	2	4	4	2	3	2	3	5	2	6	8	4	4	2	5	1	7	3	3	5	4	6	2	4	244232352684425173354624
WC413	CITY OF CAPE TOWN METRO	oooooooooooooooooooooooooooooooooonnnnnnnnn	000000000003771	1	BEIJING	2	4	4	2	3	2	3	5	2	8	4	4	4	2	5	1	7	4	3	5	4	6	2	4	244232352844425174354624
WC414	CITY OF CAPE TOWN METRO	oooooooooooooooooooooooooooooooooonnnnnnnnn	000000000003771	1	BEIJING	2	4	4	2	3	2	3	5	2	8	4	4	4	2	5	1	7	4	3	5	4	6	2	4	244232352844425174354624
WC415	CITY OF CAPE TOWN METRO	oooooooooooooooooooooooooooooooooonnnnnnnnn	000000000003771	1	BEIJING	2	4	4	2	3	2	3	5	2	6	4	1	4	2	5	1	7	3	3	5	4	6	2	4	244232352641425173354624
WC416	CITY OF CAPE TOWN METRO	oooooooooooooooooooooooooooooooooonnnnnnnnn	000000000003771	1	BEIJING	2	4	4	2	3	2	3	5	2	6	4	4	4	2	5	1	7	3	3	5	4	6	2	4	244232352644425173354624
WC417	CITY OF CAPE TOWN METRO	oooooooooooooooooooooooooooooooooonnnnnnnnn	000000000003771	1	BEIJING	2	4	4	2	3	2	3	5	2	8	4	4	4	2	5	1	7	4	3	5	4	6	2	4	244232352844425174354624
WC418	CITY OF CAPE TOWN METRO	oooooooooooooooooooooooooooooooooonnnnnnnnn	000000000003771	1	BEIJING	2	4	4	2	3	3	2	3	2	5	4	4	4	2	5	1	7	2	3	5	3	8	2	3	244233232544425172353823
WC419	CITY OF CAPE TOWN METRO	oooooooooooooooooooooooooooooooooonnnnnnnnn	000000000003771	1	BEIJING	2	4	4	2	3	3	2	3	2	5	4	4	4	2	5	1	7	2	3	5	3	8	2	3	244233232544425172353823
WC420	CITY OF CAPE TOWN METRO	oooooooooooooooooooooooooooooooooonnnnnnnnn	000000000003771	1	BEIJING	2	4	4	2	3	3	2	5	2	6	4	4	4	2	5	1	7	3	3	5	3	6	2	3	244233252644425173353623
WC421	CITY OF CAPE TOWN METRO	nnonnnnnnnnnnnnnnnnnnnnnnnnnnnnnoonnnnnnnnn	677777777763771	N/A	#N/A	2	4	4	2	3	3	3	2	2	5	4	4	4	2	5	1	7	3	3	3(5)	3	8	2	3	24423332254442517333(5)3823
WC422	CITY OF CAPE TOWN METRO	oooooooooooooooooooooooooooooooooonnnnnnnnn	000000000003771	1	BEIJING	2	4	4	2	3	3	3	2	2	6	4	4	4	2	5	1	8	3	3	5	3	8	2	3	244233322644425183353823
WC423	CITY OF CAPE TOWN METRO	oooooooooooooooooooooooooooooooooonnnnnnnnn	000000000003771	1	BEIJING	2	4	4	2	3	3	3	2	2	6	4	4	4	2	5	1	8	3	3	5	3	8	2	3	244233322644425183353823
WC424	CITY OF CAPE TOWN METRO	oooooooooooooooooooooooooooooooooonnnnnnnnn	000000000003771	1	BEIJING	2	4	4	2	3	3	3	3	2	4	4	4	4	2	5	1	8	3	3	5	?		2	3	24423333244442518335?23
WC425	CITY OF CAPE TOWN METRO	oooooooooooooooooooooooooooooooooonnnnnnnnn	000000000003771	1	BEIJING	2	4	4	2	3	3	3	3	2	6	4	4	4	2	5	1	1	3	3	5	3	8	2	3	244233332644425113353823
WC426	CITY OF CAPE TOWN METRO	oooooooooooooooooooooooooooooooooonnnnnnnnn	000000000003771	1	BEIJING	2	4	4	2	3	3	3	3	2	6	4	4	4	2	5	1	8	3	3	5	3	8	2	3	244233332644425183353823
WC427	CITY OF CAPE TOWN METRO	oooooooooooooooooooooooooooooooooonnnnnnnnn	000000000003771	1	BEIJING	2	4	4	2	3	3	3	3	2	8	4	4	4	2	5	1	8	3	3	5	3	8	2	3	244233332844425183353823
WC428	CITY OF CAPE TOWN METRO	nnnnnnnnnnnnnnnnnonnnnnnnnnnnnnnoooonnnnnnn	777776777760771	119	X1	2	4	4	2	3	3	3	4	2	4	2	4	2	2	6	1	5	3	1	3	1	6	2	2	244233342424226153131622
WC429	CITY OF CAPE TOWN METRO	nnnnnnnnooonnnnnnnnnoooonnnnnnnnoooonnnnnnn	776177607760771	33	LAM3	2	4	4	2	3	3	3	4	2	4	2	4	2	2	6	1	6	3	1	2	1	5	2	2	244233342424226163121522
WC430	CITY OF CAPE TOWN METRO	nnnnnnnnooonnnnnnnnooooonnnnnnnnoooonnnnnnn	776177407760771	719	T1	2	4	4	2	3	3	3	4	2	4	2	4	2	2	6	1	6	3	1	2	1	5	2	2	244233342424226163121522
WC431	CITY OF CAPE TOWN METRO	nnnnnnnnooonnnnnnnnooooonnnnnnnnoooonnnnnnn	776177407760771	719	T1	2	4	4	2	3	3	3	4	2	4	2	4	2	2	6	1	6	3	1	2	1	5	2	2	244233342424226163121522
WC432	CITY OF CAPE TOWN METRO	oooooooooooooooooooooooooooooooooonnnnnnnnn	000000000003771	1	BEIJING	2	4	4	2	3	3	3	4	2	4	2	4	4	2	5	1	5	3	3	3	3	8	2	3	244233342424425153333823
WC433	CITY OF CAPE TOWN METRO	oooooooooooooooooooooooooooooooooonnnnnnnnn	000000000003771	1	BEIJING	2	4	4	2	3	3	3	4	2	5	3	4	4	2	5	1	7	3	3	5	3	8	2	3	244233342534425173353823
WC434	CITY OF CAPE TOWN METRO	nnnnnnnnooonnnnnnnnooooonnnnnnnnoooonnnnnnn	776177407760771	719	T1	2	4	4	2	3	3	3	4	2	6	2	4	2	2	6	1	5	3	1	3	1	7	2	2	244233342624226153131722
WC435	CITY OF CAPE TOWN METRO	nnnonnnnooonnnnnnnnnoooonnnnnnnnoonnnnnnnnn	736177607763771	N/A	N/A	2	4	4	2	3	3	3	4	2	6	2	4	4	2	6	1	5	3	3	3	3	2	2	2	244233342624426153333222
WC436	CITY OF CAPE TOWN METRO	oooooooooooooooooooooooooooooooooonnnnnnnnn	000000000003771	1	BEIJING	2	4	4	2	3	3	3	5	2	1	4	4	4	2	5	1	8	3	3	5	3	8	2	3	244233352144425183353823
WC437	CITY OF CAPE TOWN METRO	oooooooooooooooooooooooooooooooooonnnnnnnnn	000000000003771	1	BEIJING	2	4	4	2	3	3	3	5	2	2	4	2	4	2	5	1	7	3	3	5	3	2	2	4	244233352242425173353224
WC438	CITY OF CAPE TOWN METRO	oooooooooooooooooooooooooooooooooonnnnnnnnn	000000000003771	1	BEIJING	2	4	4	2	3	3	3	5	2	2	4	2	4	2	5	1	7	3	3	5	3	7	2	4	244233352242425173353724
WC439	CITY OF CAPE TOWN METRO	oooooooooooooooooooooooooooooooooonnnnnnnnn	000000000003771	1	BEIJING	2	4	4	2	3	3	3	5	2	2	4	2	4	2	5	1	7	3	3	5	3	8	2	4	244233352242425173353824
WC440	CITY OF CAPE TOWN METRO	oooooooooooooooooooooooooooooooooonnnnnnnnn	000000000003771	1	BEIJING	2	4	4	2	3	3	3	5	2	2	4	2	4	2	5	1	7	3	3	5	3	8	2	4	244233352242425173353824
WC441	CITY OF CAPE TOWN METRO	oooooooooooooooooooooooooooooooooonnnnnnnnn	000000000003771	1	BEIJING	2	4	4	2	3	3	3	5	2	2	4	2	4	2	5	1	7	3	3	5	3	8	2	4	244233352242425173353824
WC442	CITY OF CAPE TOWN METRO	oooooooooooooooooooooooooooooooooonnnnnnnnn	000000000003771	1	BEIJING	2	4	4	2	3	3	3	5	2	2	4	2	4	2	5	1	7	3	3	5	3	8	2	4	244233352242425173353824
WC443	CITY OF CAPE TOWN METRO	oooooooooooooooooooooooooooooooooonnnnnnnnn	000000000003771	1	BEIJING	2	4	4	2	3	3	3	5	2	2	4	2	4	2	5	1	7	3	3	5	3	8	2	4	244233352242425173353824
WC444	CITY OF CAPE TOWN METRO	oooooooooooooooooooooooooooooooooonnnnnnnnn	000000000003771	1	BEIJING	2	4	4	2	3	3	3	5	2	2	4	2	4	2	5	1	7	3	3	5	3	8	2	4	244233352242425173353824
WC445	CITY OF CAPE TOWN METRO	oooooooooooooooooooooooooooooooooonnnnnnnnn	000000000003771	1	BEIJING	2	4	4	2	3	3	3	5	2	2	4	2	4	2	5	1	7	3	3	5	3	8	2	4	244233352242425173353824
WC446	CITY OF CAPE TOWN METRO	oooooooooooooooooooooooooooooooooonnnnnnnnn	000000000003771	1	BEIJING	2	4	4	2	3	3	3	5	2	2	4	2	4	2	5	1	7	3	3	5	3	8	2	4	244233352242425173353824
WC447	CITY OF CAPE TOWN METRO	oooooooooooooooooooooooooooooooooonnnnnnnnn	000000000003771	1	BEIJING	2	4	4	2	3	3	3	5	2	2	4	2	4	2	5	1	7	3	3	5	3	8	2	4	244233352242425173353824
WC448	CITY OF CAPE TOWN METRO	oooooooooooooooooooooooooooooooooonnnnnnnnn	000000000003771	1	BEIJING	2	4	4	2	3	3	3	5	2	2	4	2	4	2	5	1	7	3	3	5	3	8	2	4	244233352242425173353824
[truncated: 449 more rows]
